# Supplementary material for: MITF has a central role in regulating starvation-induced autophagy in melanoma
Source: Sci Rep. 2019 Jan 31;9:1055. doi: 10.1038/s41598-018-37522-6 (PMC6355916; doi:10.1038/s41598-018-37522-6)
Supplement: Supplementary file 2 — Supplementary Genelist [file 41598_2018_37522_MOESM2_ESM.xlsx]

## Sheet: Sheet1
Melanosome (132 genes)	LysoAuto (135 genes)
AHCY	AGA
ANKRD27	ANPEP
ANXA11	ARL8B
ANXA2	ARSA
ANXA2P2	ARSB
ANXA6	ASAH1
AP1G1	ATG10
AP1M1	ATG12
AP3B1	ATG13
AP3D1	ATG14
ARL6	ATG16L1
ASIP	ATG16L2
ATP1A1	ATG2A
ATP1B3	ATG2B
ATP6V0A1	ATG3
ATP6V1B2	ATG4A
ATP6V1G2	ATG4B
BBS2	ATG4C
BBS4	ATG4D
BBS5	ATG5
BBS7	ATG7
BLOC1S1	ATG9A
BLOC1S2	ATG9B
BLOC1S3	ATP13A2
BLOC1S4	ATP6V0D2
BLOC1S5	ATP6V1B1
BLOC1S6	ATP6V1G2
BSG	ATP6V1G3
CALU	ATP6V0A1
CANX	ATP6V0A2
CAPG	ATP6V0A4
CCT4	ATP6V0B
CD63	ATP6V0C
CLTC	ATP6V0D1
CNP	ATP6V0E1
CTNS	ATP6V0E2
CTSB	ATP6V1A
CTSD	ATP6V1B2
DCT	ATP6V1C1
DCTN1	ATP6V1C2
DCTN2	ATP6V1D
DNAJC5	ATP6V1E1
DTNBP1	ATP6V1E2
ERP29	ATP6V1F
FASN	ATP6V1G1
FLOT1	ATP6V1H
GANAB	BECN1
GCHFR	CD63
GGH	CLCN5
GNA13	CLCN6
GPNMB	CLCN7
GPR143	CLN3
HPS4	CREG1
HSP90AA1	CTNS
HSP90AB1	CTSA
HSP90B1	CTSB
HSPA5	CTSC
HSPA8	CTSD
ITGB1	CTSF
ITGB3	CTSH
KIF13A	CTSK
LAMP1	CTSL1
LYST	CTSL2
MAP2K1	CTSO
MKKS	CTSS
MLANA	CTSZ
MMP14	CTSE
MREG	CTSG
MYH11	CTSW
MYO5A	DNASE2
MYO7A	DPP4
MYRIP	DPP7
NAP1L1	FUCA1
NCSTN	GAA
OCA2	GABARAP
P4HB	GABARAPL1
PDCD6IP	GABARAPL2
PDIA3	GABARAPL3
PDIA4	GALC
PDIA6	GBA
PMEL	GLB1L
PPIB	GM2A
PRDX1	GNS
RAB11A	HEXA
RAB11B	HEXB
RAB17	HGSNAT
RAB1A	HPS1
RAB25	HPS4
RAB27A	IDS
RAB27B	LAMP1
RAB29	LAMP2
RAB2A	LAMTOR1
RAB32	LAMTOR2
RAB35	LAPTM4B
RAB38	LIPA
RAB5A	MANBA
RAB5B	MAP1LC3A
RAB5C	MAP1LC3B
RAB7A	MAP1LC3B2
RAC1	MCOLN1
RAN	NAGA
RPN1	NAGLU
SDCBP	NEU1
SEC22B	NPC1
SERPINF1	NPC2
SHROOM2	PIK3C3
SLC1A4	PIK3CG
SLC1A5	PPT1
SLC24A5	PSAP
SLC2A1	SCARB2
SLC3A2	SGSH
SLC45A2	SLC11A2
SNAPIN	SLC12A4
SND1	SLC17A5
STOM	SLC26A11
SYNGR1	SLC29A3
SYPL1	SLC2A8
SYTL1	SLC36A1
SYTL2	SLC44A2
TFRC	SMPD1
TH	SNCA
TMED10	SQSTM1
TMEM33	TMEM175
TPP1	TMEM55A
TRPV2	TMEM63A
TYR	TPP1
TYRP1	ULK1
VPS33A	ULK2
VPS33B	UVRAG
YWHAB	VAMP1
YWHAE	VPS8
YWHAZ	VPS11
	VPS18
	VPS33A
	WIPI1
