# Supplementary material for: MITF has a central role in regulating starvation-induced autophagy in melanoma
Source: Sci Rep. 2019 Jan 31;9:1055. doi: 10.1038/s41598-018-37522-6 (PMC6355916; doi:10.1038/s41598-018-37522-6)
Supplement: Supplementary file 3 — Supplement for Figure 1 501Mel ChIP [file 41598_2018_37522_MOESM3_ESM.xlsx]

## Sheet: Vacuolar_membrane.txt
# GREAT version 3.0.0	Species assembly: hg19
Association rule: Basal+extension: 5000 bp upstream, 1000 bp downstream, 1000000 bp max extension, curated regulatory domains included
Gene	Region (distance to TSS)
AHNAK	unnamed (+37904)
AP1S1	unnamed (-15757), unnamed (-10291)
AP5B1	unnamed (-687)
AP5S1	unnamed (-12897), unnamed (-12341), unnamed (-8602)
ARL8B	unnamed (-135206), unnamed (+95)
ATG16L1	unnamed (+38307)
ATP11A	unnamed (+244034)
ATP6V0A1	unnamed (+49785)
ATP6V1B2	unnamed (+56223), unnamed (+56891)
BLOC1S1	unnamed (+58)
CD164	unnamed (-519), unnamed (-44)
CD1D	unnamed (-176353)
CD63	unnamed (+503), unnamed (+1705)
CLCN6	unnamed (+62), unnamed (+36073)
CLCN7	unnamed (+3575)
CTNS	unnamed (+23324)
CUBN	unnamed (+143514)
ECE1	unnamed (-55338)
EVA1A	unnamed (-39489)
GBA	unnamed (-6040), unnamed (+17224)
GNB2	unnamed (-27)
GPR137B	unnamed (+6032)
HLA-DOA	unnamed (+37668)
HLA-DPA1	unnamed (-80900), unnamed (-80430)
HOOK1	unnamed (-62107)
HOOK2	unnamed (-7497)
LAMTOR1	unnamed (-25)
LAMTOR2	unnamed (-122)
LAPTM5	unnamed (-58789), unnamed (-40935), unnamed (-28932)
LITAF	unnamed (-52883)
M6PR	unnamed (+29)
MAP1LC3B	unnamed (+73687)
MFSD12	unnamed (-8008), unnamed (-6656), unnamed (-877), unnamed (+18189), unnamed (+20695)
MFSD8	unnamed (+625)
NPC1	unnamed (-73)
OSBPL1A	unnamed (-36)
OSTM1	unnamed (-18), unnamed (+71730)
PLD1	unnamed (+169749)
PLEKHF1	unnamed (+43766)
PQLC2	unnamed (+114442), unnamed (+136863)
PSAP	unnamed (-17000), unnamed (-9212), unnamed (+336)
PSEN2	unnamed (-55332)
RAB12	unnamed (-344405), unnamed (-212282), unnamed (-183962), unnamed (-137763)
RAB14	unnamed (-84245)
RAB5C	unnamed (+926)
RAB7A	unnamed (-36), unnamed (+679)
RNF13	unnamed (-155)
RPTOR	unnamed (+147918)
SBF2	unnamed (+534273)
SCARB1	unnamed (-41048), unnamed (-5584), unnamed (+25558), unnamed (+29858), unnamed (+117560)
SLC17A5	unnamed (+73403)
SLC30A2	unnamed (+17424)
SLC36A1	unnamed (-2)
SPNS1	unnamed (-54)
TLDC1	unnamed (-44579), unnamed (-22422)
TMBIM1	unnamed (-351)
TMEM138	unnamed (-13094)
TMEM55A	unnamed (+128)
TMEM8A	unnamed (-5078)
TPCN1	unnamed (+475)
TPCN2	unnamed (+3559), unnamed (+5975), unnamed (+7323), unnamed (+108592), unnamed (+248564), unnamed (+447920)
UBB	unnamed (+11775)
UBC	unnamed (+10453), unnamed (+45917)
VASN	unnamed (+39116)
VPS11	unnamed (-104)
VPS33A	unnamed (+48)
VPS35	unnamed (+189)
WIPI1	unnamed (-17131), unnamed (+79077)
ZNRF2	unnamed (-138113)

## Sheet: Lysosomal_membrane
# GREAT version 3.0.0	Species assembly: hg19
Association rule: Basal+extension: 5000 bp upstream, 1000 bp downstream, 1000000 bp max extension, curated regulatory domains included
Gene	Region (distance to TSS)
AHNAK	unnamed (+37904)
AP1S1	unnamed (-15757), unnamed (-10291)
AP5B1	unnamed (-687)
AP5S1	unnamed (-12897), unnamed (-12341), unnamed (-8602)
ARL8B	unnamed (-135206), unnamed (+95)
ATP11A	unnamed (+244034)
ATP6V1B2	unnamed (+56223), unnamed (+56891)
BLOC1S1	unnamed (+58)
CD164	unnamed (-519), unnamed (-44)
CD1D	unnamed (-176353)
CD63	unnamed (+503), unnamed (+1705)
CLCN6	unnamed (+62), unnamed (+36073)
CLCN7	unnamed (+3575)
CTNS	unnamed (+23324)
CUBN	unnamed (+143514)
ECE1	unnamed (-55338)
EVA1A	unnamed (-39489)
GBA	unnamed (-6040), unnamed (+17224)
GNB2	unnamed (-27)
GPR137B	unnamed (+6032)
HLA-DOA	unnamed (+37668)
HLA-DPA1	unnamed (-80900), unnamed (-80430)
LAMTOR1	unnamed (-25)
LAMTOR2	unnamed (-122)
LAPTM5	unnamed (-58789), unnamed (-40935), unnamed (-28932)
LITAF	unnamed (-52883)
M6PR	unnamed (+29)
MFSD12	unnamed (-8008), unnamed (-6656), unnamed (-877), unnamed (+18189), unnamed (+20695)
MFSD8	unnamed (+625)
NPC1	unnamed (-73)
OSBPL1A	unnamed (-36)
OSTM1	unnamed (-18), unnamed (+71730)
PLD1	unnamed (+169749)
PLEKHF1	unnamed (+43766)
PQLC2	unnamed (+114442), unnamed (+136863)
PSAP	unnamed (-17000), unnamed (-9212), unnamed (+336)
PSEN2	unnamed (-55332)
RAB12	unnamed (-344405), unnamed (-212282), unnamed (-183962), unnamed (-137763)
RAB14	unnamed (-84245)
RAB5C	unnamed (+926)
RAB7A	unnamed (-36), unnamed (+679)
RNF13	unnamed (-155)
RPTOR	unnamed (+147918)
SCARB1	unnamed (-41048), unnamed (-5584), unnamed (+25558), unnamed (+29858), unnamed (+117560)
SLC17A5	unnamed (+73403)
SLC30A2	unnamed (+17424)
SLC36A1	unnamed (-2)
SPNS1	unnamed (-54)
TLDC1	unnamed (-44579), unnamed (-22422)
TMBIM1	unnamed (-351)
TMEM55A	unnamed (+128)
TMEM8A	unnamed (-5078)
TPCN1	unnamed (+475)
TPCN2	unnamed (+3559), unnamed (+5975), unnamed (+7323), unnamed (+108592), unnamed (+248564), unnamed (+447920)
UBB	unnamed (+11775)
UBC	unnamed (+10453), unnamed (+45917)
VASN	unnamed (+39116)
VPS11	unnamed (-104)
VPS33A	unnamed (+48)
VPS35	unnamed (+189)
ZNRF2	unnamed (-138113)

## Sheet: Vacuolar_part
# GREAT version 3.0.0	Species assembly: hg19
Association rule: Basal+extension: 5000 bp upstream, 1000 bp downstream, 1000000 bp max extension, curated regulatory domains included
Gene	Region (distance to TSS)
ACAN	unnamed (-154707), unnamed (-153954)
AGRN	unnamed (+1230), unnamed (+11470)
AHNAK	unnamed (+37904)
AP1S1	unnamed (-15757), unnamed (-10291)
AP5B1	unnamed (-687)
AP5S1	unnamed (-12897), unnamed (-12341), unnamed (-8602)
ARL8B	unnamed (-135206), unnamed (+95)
ASAH1	unnamed (+1489)
ATG16L1	unnamed (+38307)
ATP11A	unnamed (+244034)
ATP6V0A1	unnamed (+49785)
ATP6V1B2	unnamed (+56223), unnamed (+56891)
BCAN	unnamed (+18379), unnamed (+20154)
BLOC1S1	unnamed (+58)
CD164	unnamed (-519), unnamed (-44)
CD1D	unnamed (-176353)
CD63	unnamed (+503), unnamed (+1705)
CLCN6	unnamed (+62), unnamed (+36073)
CLCN7	unnamed (+3575)
CSPG4	unnamed (-45733)
CTNS	unnamed (+23324)
CTSA	unnamed (+198)
CTSB	unnamed (+5473)
CTSD	unnamed (-63409)
CUBN	unnamed (+143514)
ECE1	unnamed (-55338)
EVA1A	unnamed (-39489)
GBA	unnamed (-6040), unnamed (+17224)
GNB2	unnamed (-27)
GPC1	unnamed (-184389)
GPR137B	unnamed (+6032)
HEXA	unnamed (+429)
HEXB	unnamed (-12)
HLA-DOA	unnamed (+37668)
HLA-DPA1	unnamed (-80900), unnamed (-80430)
HOOK1	unnamed (-62107)
HOOK2	unnamed (-7497)
LAMTOR1	unnamed (-25)
LAMTOR2	unnamed (-122)
LAPTM5	unnamed (-58789), unnamed (-40935), unnamed (-28932)
LITAF	unnamed (-52883)
M6PR	unnamed (+29)
MAP1LC3B	unnamed (+73687)
MFSD12	unnamed (-8008), unnamed (-6656), unnamed (-877), unnamed (+18189), unnamed (+20695)
MFSD8	unnamed (+625)
NAGLU	unnamed (-27507), unnamed (-65)
NPC1	unnamed (-73)
OSBPL1A	unnamed (-36)
OSTM1	unnamed (-18), unnamed (+71730)
PLD1	unnamed (+169749)
PLEKHF1	unnamed (+43766)
PQLC2	unnamed (+114442), unnamed (+136863)
PSAP	unnamed (-17000), unnamed (-9212), unnamed (+336)
PSEN2	unnamed (-55332)
RAB12	unnamed (-344405), unnamed (-212282), unnamed (-183962), unnamed (-137763)
RAB14	unnamed (-84245)
RAB5C	unnamed (+926)
RAB7A	unnamed (-36), unnamed (+679)
RNF13	unnamed (-155)
RPTOR	unnamed (+147918)
SBF2	unnamed (+534273)
SCARB1	unnamed (-41048), unnamed (-5584), unnamed (+25558), unnamed (+29858), unnamed (+117560)
SDC3	unnamed (+92152), unnamed (+110006), unnamed (+122009)
SDC4	unnamed (+6080)
SLC17A5	unnamed (+73403)
SLC30A2	unnamed (+17424)
SLC36A1	unnamed (-2)
SMPD1	unnamed (-111)
SPNS1	unnamed (-54)
TLDC1	unnamed (-44579), unnamed (-22422)
TMBIM1	unnamed (-351)
TMEM138	unnamed (-13094)
TMEM55A	unnamed (+128)
TMEM8A	unnamed (-5078)
TPCN1	unnamed (+475)
TPCN2	unnamed (+3559), unnamed (+5975), unnamed (+7323), unnamed (+108592), unnamed (+248564), unnamed (+447920)
UBB	unnamed (+11775)
UBC	unnamed (+10453), unnamed (+45917)
VASN	unnamed (+39116)
VPS11	unnamed (-104)
VPS33A	unnamed (+48)
VPS35	unnamed (+189)
WIPI1	unnamed (-17131), unnamed (+79077)
ZNRF2	unnamed (-138113)

## Sheet: Lysosome
# GREAT version 3.0.0	Species assembly: hg19
Association rule: Basal+extension: 5000 bp upstream, 1000 bp downstream, 1000000 bp max extension, curated regulatory domains included
Gene	Region (distance to TSS)
ACAN	unnamed (-154707), unnamed (-153954)
ACP5	unnamed (+1286)
ADA	unnamed (-53038), unnamed (-51399), unnamed (+49716)
ADRB2	unnamed (+139512)
AGRN	unnamed (+1230), unnamed (+11470)
AHNAK	unnamed (+37904)
ANKRD27	unnamed (-600)
AP1S1	unnamed (-15757), unnamed (-10291)
AP5B1	unnamed (-687)
AP5S1	unnamed (-12897), unnamed (-12341), unnamed (-8602)
ARL8B	unnamed (-135206), unnamed (+95)
ASAH1	unnamed (+1489)
ATP11A	unnamed (+244034)
ATP6V1B2	unnamed (+56223), unnamed (+56891)
BCAN	unnamed (+18379), unnamed (+20154)
BLOC1S1	unnamed (+58)
CD164	unnamed (-519), unnamed (-44)
CD1D	unnamed (-176353)
CD34	unnamed (-175197)
CD63	unnamed (+503), unnamed (+1705)
CLCN6	unnamed (+62), unnamed (+36073)
CLCN7	unnamed (+3575)
CSPG4	unnamed (-45733)
CTNS	unnamed (+23324)
CTSA	unnamed (+198)
CTSB	unnamed (+5473)
CTSD	unnamed (-63409)
CTSZ	unnamed (+16196)
CUBN	unnamed (+143514)
DNASE2	unnamed (+33721)
ECE1	unnamed (-55338)
EVA1A	unnamed (-39489)
FNBP1	unnamed (+176147), unnamed (+179792)
GBA	unnamed (-6040), unnamed (+17224)
GNB2	unnamed (-27)
GPC1	unnamed (-184389)
GPR137B	unnamed (+6032)
HEXA	unnamed (+429)
HEXB	unnamed (-12)
HLA-DOA	unnamed (+37668)
HLA-DPA1	unnamed (-80900), unnamed (-80430)
KCNE1	unnamed (-23377)
KCNQ1	unnamed (+230789), unnamed (+287775)
KIAA0226	unnamed (+81834)
LAMTOR1	unnamed (-25)
LAMTOR2	unnamed (-122)
LAMTOR5	unnamed (+327)
LAPTM5	unnamed (-58789), unnamed (-40935), unnamed (-28932)
LITAF	unnamed (-52883)
M6PR	unnamed (+29)
MFSD12	unnamed (-8008), unnamed (-6656), unnamed (-877), unnamed (+18189), unnamed (+20695)
MFSD8	unnamed (+625)
NAGLU	unnamed (-27507), unnamed (-65)
NPC1	unnamed (-73)
NPPA	unnamed (+5499)
OSBPL1A	unnamed (-36)
OSTM1	unnamed (-18), unnamed (+71730)
PLD1	unnamed (+169749)
PLEKHF1	unnamed (+43766)
PQLC2	unnamed (+114442), unnamed (+136863)
PSAP	unnamed (-17000), unnamed (-9212), unnamed (+336)
PSAPL1	unnamed (+229246)
PSEN2	unnamed (-55332)
RAB12	unnamed (-344405), unnamed (-212282), unnamed (-183962), unnamed (-137763)
RAB14	unnamed (-84245)
RAB5C	unnamed (+926)
RAB7A	unnamed (-36), unnamed (+679)
RNF13	unnamed (-155)
RPTOR	unnamed (+147918)
SCARB1	unnamed (-41048), unnamed (-5584), unnamed (+25558), unnamed (+29858), unnamed (+117560)
SDC3	unnamed (+92152), unnamed (+110006), unnamed (+122009)
SDC4	unnamed (+6080)
SLC17A5	unnamed (+73403)
SLC30A2	unnamed (+17424)
SLC36A1	unnamed (-2)
SMPD1	unnamed (-111)
SPNS1	unnamed (-54)
SQSTM1	unnamed (-1175)
SRC	unnamed (-2369)
STX3	unnamed (+886)
TLDC1	unnamed (-44579), unnamed (-22422)
TMBIM1	unnamed (-351)
TMEM55A	unnamed (+128)
TMEM8A	unnamed (-5078)
TNFAIP3	unnamed (-689)
TPCN1	unnamed (+475)
TPCN2	unnamed (+3559), unnamed (+5975), unnamed (+7323), unnamed (+108592), unnamed (+248564), unnamed (+447920)
UBB	unnamed (+11775)
UBC	unnamed (+10453), unnamed (+45917)
UNC93B1	unnamed (+1401)
UVRAG	unnamed (-380), unnamed (+338543)
VASN	unnamed (+39116)
VPS11	unnamed (-104)
VPS33A	unnamed (+48)
VPS35	unnamed (+189)
ZNRF2	unnamed (-138113)

## Sheet: Melanosome
# GREAT version 3.0.0	Species assembly: hg19
Association rule: Basal+extension: 5000 bp upstream, 1000 bp downstream, 1000000 bp max extension, curated regulatory domains included
Gene	Region (distance to TSS)
AHCY	unnamed (+168)
ATP1A1	unnamed (+59810), unnamed (+92567), unnamed (+111424)
ATP6V0A1	unnamed (+49785)
ATP6V1B2	unnamed (+56223), unnamed (+56891)
BSG	unnamed (-139)
CANX	unnamed (-20324)
CLTC	unnamed (-384)
CTSB	unnamed (+5473)
CTSD	unnamed (-63409)
GANAB	unnamed (+366)
HSP90AA1	unnamed (-123483), unnamed (+52141)
MLPH	unnamed (-4388)
MMP14	unnamed (+11412), unnamed (+12477)
MYH11	unnamed (+184407)
MYRIP	unnamed (+277571)
PMEL	unnamed (-4855), unnamed (+581)
PRDX1	unnamed (+173)
RAB17	unnamed (-673)
RAB35	unnamed (+29749)
RAB5B	unnamed (-3134)
RAB5C	unnamed (+926)
RAB7A	unnamed (-36), unnamed (+679)
RAN	unnamed (-166)
SDCBP	unnamed (+20)
SERPINF1	unnamed (+1355)
SLC1A4	unnamed (-237849), unnamed (-157917), unnamed (-3695), unnamed (+30487), unnamed (+56398)
SLC24A5	unnamed (-243772)
SLC2A1	unnamed (+5326)
SLC3A2	unnamed (+25613)
STOM	unnamed (-26)
SYNGR1	unnamed (+1751)
SYPL1	unnamed (+102794)
SYTL2	unnamed (-128522)
TMED10	unnamed (+29010)
TRPV2	unnamed (-22968)
TYRP1	unnamed (+585104)
YWHAZ	unnamed (-156303)

## Sheet: Mithocondrial_membrane
# GREAT version 3.0.0	Species assembly: hg19
Association rule: Basal+extension: 5000 bp upstream, 1000 bp downstream, 1000000 bp max extension, curated regulatory domains included
Gene	Region (distance to TSS)
ACSL1	unnamed (-177870)
AGPAT5	unnamed (+615)
AKAP1	unnamed (+68032)
BAX	unnamed (-102)
BBC3	unnamed (+1155), unnamed (+5565)
BCL2L1	unnamed (+56130)
BCL2L11	unnamed (+497102)
BID	unnamed (-199027), unnamed (-92277), unnamed (-63419)
BMF	unnamed (+5372), unnamed (+9933), unnamed (+26924)
BNIP3L	unnamed (-32)
CISD2	unnamed (+363)
CPT1A	unnamed (+2528)
CYB5B	unnamed (-19955)
HK1	unnamed (-45767)
LPIN1	unnamed (+625911)
MFN2	unnamed (-39499), unnamed (+39267)
MLXIP	unnamed (-55159)
MTX1	unnamed (+18747)
OPA1	unnamed (+117869), unnamed (+276444), unnamed (+410414), unnamed (+477800)
RNF185	unnamed (-33)
SLC44A1	unnamed (-179732)
SNN	unnamed (-27968)
SOX10	unnamed (-53728), unnamed (-49883), unnamed (-49343), unnamed (-34772), unnamed (-1294)
SPG20	unnamed (+352)
TOMM20	unnamed (+383944), unnamed (+432759)
TOMM34	unnamed (+70)
TOMM7	unnamed (-19246)
TSPO	unnamed (+853)
USP30	unnamed (-31663)
VAT1	unnamed (+1078)

## Sheet: Caveola
# GREAT version 3.0.0	Species assembly: hg19
Association rule: Basal+extension: 5000 bp upstream, 1000 bp downstream, 1000000 bp max extension, curated regulatory domains included
Gene	Region (distance to TSS)
AKAP6	unnamed (+398806)
ATP1A1	unnamed (+59810), unnamed (+92567), unnamed (+111424)
BMPR2	unnamed (+257748)
CAV2	unnamed (-81467)
DLC1	unnamed (+510799)
EFNA5	unnamed (-711577), unnamed (+113414)
FLOT2	unnamed (+242)
HMOX1	unnamed (-8794), unnamed (+253)
HTR2A	unnamed (+29578)
IGF1R	unnamed (-100832), unnamed (+66098), unnamed (+225048), unnamed (+305720)
KCNA5	unnamed (+52739)
LRP8	unnamed (+16017)
MAPK1	unnamed (-70869)
PACSIN2	unnamed (-52203), unnamed (+52480)
PTCH1	unnamed (-2882), unnamed (+45984)
PTGIS	unnamed (-44162)
SCARB1	unnamed (-41048), unnamed (-5584), unnamed (+25558), unnamed (+29858), unnamed (+117560)
SLC2A1	unnamed (+5326)
SMO	unnamed (+25292)
SPRED1	unnamed (-179512), unnamed (-163)
SRC	unnamed (-2369)
TSC2	unnamed (+331)
