# Supplementary material for: MITF has a central role in regulating starvation-induced autophagy in melanoma
Source: Sci Rep. 2019 Jan 31;9:1055. doi: 10.1038/s41598-018-37522-6 (PMC6355916; doi:10.1038/s41598-018-37522-6)
Supplement: Supplementary file 4 — Supplement for Figure 1 COLO829 ChIP [file 41598_2018_37522_MOESM4_ESM.xlsx]

## Sheet: Vacuolar_membrane
# GREAT version 3.0.0	Species assembly: hg19
Association rule: Basal+extension: 5000 bp upstream, 1000 bp downstream, 1000000 bp max extension, curated regulatory domains included
Vacuolar membrane
Gene	Region (distance to TSS)
AHNAK	MACS_peak_571 (+37985), MACS_peak_570 (+45231), MACS_peak_569 (+107902)
AP1G1	MACS_peak_1237 (+41488)
AP1S1	MACS_peak_3069 (-15853), MACS_peak_3070 (-10316)
AP1S2	MACS_peak_3508 (-28407)
AP1S3	MACS_peak_1897 (-59456), MACS_peak_1896 (-58118)
AP3B1	MACS_peak_2641 (+400474)
AP5S1	MACS_peak_1949 (-12534)
ARL8B	MACS_peak_2201 (-135152)
ARRB1	MACS_peak_598 (-37572)
ATP13A2	MACS_peak_39 (-4644)
ATP6V0A4	MACS_peak_3158 (-137535), MACS_peak_3157 (-92945)
ATP6V1A	MACS_peak_2343 (-395)
ATP6V1B2	MACS_peak_3195 (-5218), MACS_peak_3196 (+56741)
ATP6V1C1	MACS_peak_3302 (-74751), MACS_peak_3303 (+73)
ATP6V1D	MACS_peak_981 (-36744)
ATP6V1E1	MACS_peak_2115 (-67)
ATP6V1G1	MACS_peak_3465 (-35467), MACS_peak_3466 (-22)
ATP6V1G3	MACS_peak_256 (+337264)
ATP6V1H	MACS_peak_3246 (+18)
BLOC1S1	MACS_peak_731 (-13)
C1orf85	MACS_peak_197 (-65)
CCZ1B	MACS_peak_2925 (-322420)
CD164	MACS_peak_2857 (-52293), MACS_peak_2856 (-439)
CD1D	MACS_peak_201 (-170201), MACS_peak_202 (-134031)
CD63	MACS_peak_732 (+1708)
CD68	MACS_peak_1280 (-266)
CLCN6	MACS_peak_29 (-22)
CLCN7	MACS_peak_1160 (+3717)
COL6A1	MACS_peak_2112 (-71254)
CP	MACS_peak_2397 (-78510), MACS_peak_2396 (+41895)
CTNS	MACS_peak_1269 (+23319)
CUBN	MACS_peak_367 (+143356)
DAB2	MACS_peak_2618 (-985500), MACS_peak_2617 (-198323)
DEPDC5	MACS_peak_2147 (+143338)
DIRC2	MACS_peak_2355 (-834)
DNAJC13	MACS_peak_2372 (-294)
DPP4	MACS_peak_1819 (-14461)
ECE1	MACS_peak_46 (-43947), MACS_peak_45 (+78799)
ENPP1	MACS_peak_2873 (+59923)
EVA1A	MACS_peak_1713 (-39435)
GABARAP	MACS_peak_1277 (-192)
GNAI1	MACS_peak_3026 (-603389)
GNB2	MACS_peak_3067 (+75)
GNB4	MACS_peak_2435 (-35510)
GPR137B	MACS_peak_345 (-42702), MACS_peak_346 (+26414)
HGSNAT	MACS_peak_3239 (+97357)
HLA-DPA1	MACS_peak_2814 (-80507), MACS_peak_2813 (-63841)
HOOK1	MACS_peak_104 (-71104), MACS_peak_105 (-62107)
LAMP1	MACS_peak_922 (-297)
LAMP2	MACS_peak_3551 (+127)
LAMP3	MACS_peak_2441 (-71404)
LAMTOR1	MACS_peak_591 (-56)
LAPTM5	MACS_peak_72 (-66345), MACS_peak_71 (-40622), MACS_peak_70 (-28975)
LITAF	MACS_peak_1174 (-53001), MACS_peak_1173 (-45101)
LNPEP	MACS_peak_2654 (-49431)
M6PR	MACS_peak_670 (+171)
MAP1LC3B	MACS_peak_1251 (+66188)
MAP1LC3B2	MACS_peak_820 (-257111), MACS_peak_821 (+195), MACS_peak_822 (+149763)
MFSD12	MACS_peak_1501 (-8032), MACS_peak_1500 (-800)
MMD	MACS_peak_1366 (-165808)
NEU1	MACS_peak_2812 (-76)
OSBPL1A	MACS_peak_1457 (+593)
OSTM1	MACS_peak_2854 (+71690)
PLD1	MACS_peak_2423 (+169676), MACS_peak_2422 (+189215)
PSAP	MACS_peak_415 (-9201)
PSEN2	MACS_peak_325 (-106693), MACS_peak_326 (-60345), MACS_peak_327 (-6954)
RAB12	MACS_peak_1442 (-432955), MACS_peak_1443 (-184006), MACS_peak_1444 (-137832)
RAB14	MACS_peak_3468 (-77988)
RAB2A	MACS_peak_3255 (-218833), MACS_peak_3256 (-111763)
RAB7A	MACS_peak_2367 (-66)
RDH14	MACS_peak_1614 (+620342)
RNF13	MACS_peak_2400 (+251)
RNF152	MACS_peak_1476 (+48919)
RPS27A	MACS_peak_1676 (-120514)
RPTOR	MACS_peak_1424 (+147896), MACS_peak_1425 (+311335)
RRAGA	MACS_peak_3397 (+38431)
RRAGB	MACS_peak_3534 (-165)
SBF2	MACS_peak_488 (+534346)
SCARB1	MACS_peak_837 (+117715)
SCARB2	MACS_peak_2530 (+14966)
SLC11A2	MACS_peak_723 (+18970)
SLC17A5	MACS_peak_2840 (-300)
SLC30A2	MACS_peak_59 (+17394)
SLC3A1	MACS_peak_1659 (-17592)
SLC48A1	MACS_peak_721 (+26288)
SORT1	MACS_peak_152 (-1495)
SPG11	MACS_peak_1066 (-112)
SPNS1	MACS_peak_1194 (-39)
STARD3NL	MACS_peak_2966 (+37805)
STX17	MACS_peak_3453 (+56239)
STX8	MACS_peak_1286 (+500), MACS_peak_1285 (+406810)
TECPR1	MACS_peak_3055 (-2952)
TMEM192	MACS_peak_2574 (+441)
TMEM55A	MACS_peak_3288 (+349)
TMEM55B	MACS_peak_926 (-283)
TMEM59	MACS_peak_101 (+24392)
TPCN2	MACS_peak_585 (+248622), MACS_peak_586 (+447803), MACS_peak_587 (+495811), MACS_peak_588 (+553552)
UBC	MACS_peak_838 (-1930)
VPS35	MACS_peak_1213 (+39415)
VPS41	MACS_peak_2968 (-38459), MACS_peak_2967 (+2)
WDR11	MACS_peak_458 (-390238), MACS_peak_459 (-121446)
WIPI1	MACS_peak_1393 (-17155), MACS_peak_1392 (+78914)
ZFYVE26	MACS_peak_984 (-4154), MACS_peak_983 (-69)

## Sheet: Lysosomal_membrane
# GREAT version 3.0.0	Species assembly: hg19
Association rule: Basal+extension: 5000 bp upstream, 1000 bp downstream, 1000000 bp max extension, curated regulatory domains included
Lysosomal membrane
Gene	Region (distance to TSS)
AHNAK	MACS_peak_571 (+37985), MACS_peak_570 (+45231), MACS_peak_569 (+107902)
AP1G1	MACS_peak_1237 (+41488)
AP1S1	MACS_peak_3069 (-15853), MACS_peak_3070 (-10316)
AP1S2	MACS_peak_3508 (-28407)
AP1S3	MACS_peak_1897 (-59456), MACS_peak_1896 (-58118)
AP3B1	MACS_peak_2641 (+400474)
AP5S1	MACS_peak_1949 (-12534)
ARL8B	MACS_peak_2201 (-135152)
ARRB1	MACS_peak_598 (-37572)
ATP13A2	MACS_peak_39 (-4644)
ATP6V0A4	MACS_peak_3158 (-137535), MACS_peak_3157 (-92945)
ATP6V1A	MACS_peak_2343 (-395)
ATP6V1B2	MACS_peak_3195 (-5218), MACS_peak_3196 (+56741)
ATP6V1C1	MACS_peak_3302 (-74751), MACS_peak_3303 (+73)
ATP6V1D	MACS_peak_981 (-36744)
ATP6V1E1	MACS_peak_2115 (-67)
ATP6V1G1	MACS_peak_3465 (-35467), MACS_peak_3466 (-22)
ATP6V1H	MACS_peak_3246 (+18)
BLOC1S1	MACS_peak_731 (-13)
C1orf85	MACS_peak_197 (-65)
CCZ1B	MACS_peak_2925 (-322420)
CD164	MACS_peak_2857 (-52293), MACS_peak_2856 (-439)
CD1D	MACS_peak_201 (-170201), MACS_peak_202 (-134031)
CD63	MACS_peak_732 (+1708)
CD68	MACS_peak_1280 (-266)
CLCN6	MACS_peak_29 (-22)
CLCN7	MACS_peak_1160 (+3717)
COL6A1	MACS_peak_2112 (-71254)
CP	MACS_peak_2397 (-78510), MACS_peak_2396 (+41895)
CTNS	MACS_peak_1269 (+23319)
CUBN	MACS_peak_367 (+143356)
DAB2	MACS_peak_2618 (-985500), MACS_peak_2617 (-198323)
DEPDC5	MACS_peak_2147 (+143338)
DIRC2	MACS_peak_2355 (-834)
DNAJC13	MACS_peak_2372 (-294)
DPP4	MACS_peak_1819 (-14461)
ECE1	MACS_peak_46 (-43947), MACS_peak_45 (+78799)
ENPP1	MACS_peak_2873 (+59923)
EVA1A	MACS_peak_1713 (-39435)
GNAI1	MACS_peak_3026 (-603389)
GNB2	MACS_peak_3067 (+75)
GNB4	MACS_peak_2435 (-35510)
GPR137B	MACS_peak_345 (-42702), MACS_peak_346 (+26414)
HGSNAT	MACS_peak_3239 (+97357)
HLA-DPA1	MACS_peak_2814 (-80507), MACS_peak_2813 (-63841)
LAMP1	MACS_peak_922 (-297)
LAMP2	MACS_peak_3551 (+127)
LAMP3	MACS_peak_2441 (-71404)
LAMTOR1	MACS_peak_591 (-56)
LAPTM5	MACS_peak_72 (-66345), MACS_peak_71 (-40622), MACS_peak_70 (-28975)
LITAF	MACS_peak_1174 (-53001), MACS_peak_1173 (-45101)
LNPEP	MACS_peak_2654 (-49431)
M6PR	MACS_peak_670 (+171)
MFSD12	MACS_peak_1501 (-8032), MACS_peak_1500 (-800)
MMD	MACS_peak_1366 (-165808)
NEU1	MACS_peak_2812 (-76)
OSBPL1A	MACS_peak_1457 (+593)
OSTM1	MACS_peak_2854 (+71690)
PLD1	MACS_peak_2423 (+169676), MACS_peak_2422 (+189215)
PSAP	MACS_peak_415 (-9201)
PSEN2	MACS_peak_325 (-106693), MACS_peak_326 (-60345), MACS_peak_327 (-6954)
RAB12	MACS_peak_1442 (-432955), MACS_peak_1443 (-184006), MACS_peak_1444 (-137832)
RAB14	MACS_peak_3468 (-77988)
RAB2A	MACS_peak_3255 (-218833), MACS_peak_3256 (-111763)
RAB7A	MACS_peak_2367 (-66)
RDH14	MACS_peak_1614 (+620342)
RNF13	MACS_peak_2400 (+251)
RNF152	MACS_peak_1476 (+48919)
RPS27A	MACS_peak_1676 (-120514)
RPTOR	MACS_peak_1424 (+147896), MACS_peak_1425 (+311335)
RRAGA	MACS_peak_3397 (+38431)
RRAGB	MACS_peak_3534 (-165)
SCARB1	MACS_peak_837 (+117715)
SCARB2	MACS_peak_2530 (+14966)
SLC11A2	MACS_peak_723 (+18970)
SLC17A5	MACS_peak_2840 (-300)
SLC30A2	MACS_peak_59 (+17394)
SLC48A1	MACS_peak_721 (+26288)
SORT1	MACS_peak_152 (-1495)
SPG11	MACS_peak_1066 (-112)
SPNS1	MACS_peak_1194 (-39)
STARD3NL	MACS_peak_2966 (+37805)
STX8	MACS_peak_1286 (+500), MACS_peak_1285 (+406810)
TECPR1	MACS_peak_3055 (-2952)
TMEM192	MACS_peak_2574 (+441)
TMEM55A	MACS_peak_3288 (+349)
TMEM55B	MACS_peak_926 (-283)
TMEM59	MACS_peak_101 (+24392)
TPCN2	MACS_peak_585 (+248622), MACS_peak_586 (+447803), MACS_peak_587 (+495811), MACS_peak_588 (+553552)
UBC	MACS_peak_838 (-1930)
VPS35	MACS_peak_1213 (+39415)
VPS41	MACS_peak_2968 (-38459), MACS_peak_2967 (+2)
WDR11	MACS_peak_458 (-390238), MACS_peak_459 (-121446)
ZFYVE26	MACS_peak_984 (-4154), MACS_peak_983 (-69)

## Sheet: Melanosome
# GREAT version 3.0.0	Species assembly: hg19
Association rule: Basal+extension: 5000 bp upstream, 1000 bp downstream, 1000000 bp max extension, curated regulatory domains included
Melanosome
Gene	Region (distance to TSS)
ATP1A1	MACS_peak_165 (+59834)
ATP6V1B2	MACS_peak_3195 (-5218), MACS_peak_3196 (+56741)
CALU	MACS_peak_3122 (+4164)
CAPG	MACS_peak_1723 (-94508)
CLTC	MACS_peak_1376 (-269)
CNP	MACS_peak_1339 (-32024)
CTSB	MACS_peak_3185 (-81391), MACS_peak_3184 (+14022)
DCT	MACS_peak_904 (-36631), MACS_peak_903 (-267)
DTNBP1	MACS_peak_2776 (-209731), MACS_peak_2775 (+249349)
ERP29	MACS_peak_815 (-14)
GNA13	MACS_peak_1387 (+33547)
GPNMB	MACS_peak_2944 (-138)
HSP90AA1	MACS_peak_1029 (-123298)
HSP90B1	MACS_peak_795 (-70925)
LAMP1	MACS_peak_922 (-297)
MLANA	MACS_peak_3383 (+5073)
MLPH	MACS_peak_1929 (-12867), MACS_peak_1930 (-4518), MACS_peak_1931 (+13818)
MMP14	MACS_peak_931 (+12542)
MYH11	MACS_peak_1182 (+184208)
MYO5A	MACS_peak_1077 (+43651)
MYRIP	MACS_peak_2241 (+277531), MACS_peak_2242 (+420654)
PMEL	MACS_peak_734 (-4888), MACS_peak_733 (+634)
RAB17	MACS_peak_1932 (-514)
RAB27A	MACS_peak_1079 (-155)
RAB2A	MACS_peak_3255 (-218833), MACS_peak_3256 (-111763)
RAB38	MACS_peak_616 (+419228)
RAB5A	MACS_peak_2214 (-142)
RAB5B	MACS_peak_734 (-3101)
RAB7A	MACS_peak_2367 (-66)
RAN	MACS_peak_846 (+53777)
SDCBP	MACS_peak_3249 (-7241), MACS_peak_3250 (+43034)
SERPINF1	MACS_peak_1263 (+1274)
SLC1A4	MACS_peak_1686 (-181808), MACS_peak_1687 (-158160), MACS_peak_1688 (-122321), MACS_peak_1689 (-3750), MACS_peak_1690 (+36594)
SLC24A5	MACS_peak_1070 (-243820), MACS_peak_1071 (-114602), MACS_peak_1072 (-80703)
SLC3A2	MACS_peak_573 (+25688)
SND1	MACS_peak_3118 (+41356), MACS_peak_3119 (+99214)
STOM	MACS_peak_3469 (+49899)
SYPL1	MACS_peak_3085 (-127172), MACS_peak_3084 (+102833)
SYTL2	MACS_peak_613 (-221288), MACS_peak_612 (+7179)
TMED10	MACS_peak_998 (-219), MACS_peak_997 (+10464), MACS_peak_996 (+29054)
TPP1	MACS_peak_481 (+4)
TRPV2	MACS_peak_1293 (+3612), MACS_peak_1294 (+23266)
TYR	MACS_peak_617 (-8904)
TYRP1	MACS_peak_3386 (-181542), MACS_peak_3387 (-18145), MACS_peak_3388 (-12891), MACS_peak_3389 (+121241), MACS_peak_3390 (+222767)
YWHAZ	MACS_peak_3299 (-206212), MACS_peak_3298 (-202261), MACS_peak_3297 (-156197), MACS_peak_3296 (-89615)
