# Supplementary material for: MITF has a central role in regulating starvation-induced autophagy in melanoma
Source: Sci Rep. 2019 Jan 31;9:1055. doi: 10.1038/s41598-018-37522-6 (PMC6355916; doi:10.1038/s41598-018-37522-6)
Supplement: Supplementary file 5 — Supplement for Figure 1 Melanocyte ChIP [file 41598_2018_37522_MOESM5_ESM.xlsx]

## Sheet: Vacuolar_membrane
# GREAT version 3.0.0	Species assembly: hg19
Association rule: Basal+extension: 5000 bp upstream, 1000 bp downstream, 1000000 bp max extension, curated regulatory domains included
Gene	Region (distance to TSS)
ABCA2	MACS_peak_3396 (+2575)
AHNAK	MACS_peak_601 (+37980)
AP1S1	MACS_peak_3041 (-15833), MACS_peak_3042 (-10290)
AP1S3	MACS_peak_1990 (-93056)
AP2M1	MACS_peak_2453 (-14005)
AP5M1	MACS_peak_1005 (+41)
AP5S1	MACS_peak_2047 (-8672)
ARL8B	MACS_peak_2287 (-135267), MACS_peak_2288 (-25989), MACS_peak_2289 (+249)
ARRB1	MACS_peak_645 (+37949)
ATG16L1	MACS_peak_2008 (+38229)
ATP6V0A1	MACS_peak_1416 (-159), MACS_peak_1417 (+49854), MACS_peak_1418 (+61183)
ATP6V0B	MACS_peak_126 (+373)
ATP6V0D1	MACS_peak_1293 (+253)
ATP6V1B2	MACS_peak_3108 (-1), MACS_peak_3109 (+56255)
ATP6V1C1	MACS_peak_3190 (+69)
ATP6V1E1	MACS_peak_2199 (+222)
ATP6V1G1	MACS_peak_3335 (-35496), MACS_peak_3336 (+144)
C18orf8	MACS_peak_1540 (-104)
CD164	MACS_peak_2877 (-227)
CD63	MACS_peak_783 (+811)
CD68	MACS_peak_1365 (-65)
CD74	MACS_peak_2716 (-15524)
CLCN6	MACS_peak_35 (-126), MACS_peak_36 (+36124)
CLCN7	MACS_peak_1209 (+3517)
CLN5	MACS_peak_940 (+1608)
CTNS	MACS_peak_1351 (+23217)
CYB561A3	MACS_peak_595 (-7670)
DAB2	MACS_peak_2624 (-198399)
DEPDC5	MACS_peak_2233 (+91968), MACS_peak_2234 (+143221)
DIRC2	MACS_peak_2395 (-889), MACS_peak_2396 (+175320)
DNAJC13	MACS_peak_2419 (+113)
EVA1A	MACS_peak_1850 (-39397)
GABARAP	MACS_peak_1362 (-433)
GNAQ	MACS_peak_3285 (-95974)
GNB1	MACS_peak_5 (-655)
GNB2	MACS_peak_3037 (-80)
GPR137B	MACS_peak_344 (+6066), MACS_peak_345 (+26533)
GPR143	MACS_peak_3401 (+45)
HLA-DPA1	MACS_peak_2822 (-80959), MACS_peak_2821 (-63850)
HOOK2	MACS_peak_1649 (-7365)
KIAA1324	MACS_peak_189 (-13669)
LAMP1	MACS_peak_963 (-239)
LAMP2	MACS_peak_3428 (-91670)
LAMTOR1	MACS_peak_635 (-31)
LAPTM5	MACS_peak_94 (-66448), MACS_peak_93 (-28927)
LITAF	MACS_peak_1236 (-52975), MACS_peak_1235 (-45197)
LNPEP	MACS_peak_2665 (+277)
M6PR	MACS_peak_735 (+170)
MAP1LC3B	MACS_peak_1329 (+66263)
MAP1LC3B2	MACS_peak_857 (-256997), MACS_peak_858 (-124808)
MAP1LC3C	MACS_peak_347 (+141715)
MCOLN1	MACS_peak_1630 (-22)
MFSD12	MACS_peak_1616 (-8012), MACS_peak_1615 (-645)
MFSD8	MACS_peak_2566 (+491)
MTMR2	MACS_peak_667 (-88108)
NEU1	MACS_peak_2818 (-132)
NPC1	MACS_peak_1541 (+211)
OCA2	MACS_peak_1078 (-109459)
OSBPL1A	MACS_peak_1542 (+175)
OSTM1	MACS_peak_2875 (+71752)
PLD1	MACS_peak_2447 (+169610)
PLEKHF1	MACS_peak_1686 (+43735)
PNPLA7	MACS_peak_3400 (+71381)
PQLC2	MACS_peak_56 (+136545)
PSAP	MACS_peak_422 (-37592), MACS_peak_421 (-17044), MACS_peak_420 (-9034), MACS_peak_419 (+353)
PSEN2	MACS_peak_327 (-60107), MACS_peak_328 (-6888)
RAB12	MACS_peak_1522 (-316034), MACS_peak_1523 (-212132), MACS_peak_1524 (-137857)
RAB14	MACS_peak_3345 (-78041)
RAB2A	MACS_peak_3157 (-218910)
RAB7A	MACS_peak_2412 (+95)
RNF13	MACS_peak_2430 (+123)
RPTOR	MACS_peak_1501 (+147979), MACS_peak_1502 (+311424), MACS_peak_1503 (+355853)
RRAGB	MACS_peak_3415 (-149)
SBF2	MACS_peak_539 (+555996)
SCARB1	MACS_peak_884 (-40961), MACS_peak_883 (-5370), MACS_peak_882 (+42391), MACS_peak_881 (+48428), MACS_peak_880 (+117728), MACS_peak_879 (+124743)
SLC11A2	MACS_peak_775 (+2066), MACS_peak_774 (+18972)
SLC15A4	MACS_peak_887 (+3002)
SLC30A2	MACS_peak_79 (+17367)
SLC48A1	MACS_peak_771 (+26484)
SPG11	MACS_peak_1109 (+147)
SPNS1	MACS_peak_1260 (-151)
STARD3NL	MACS_peak_2978 (-107248), MACS_peak_2979 (+37678)
STK11IP	MACS_peak_1984 (+153)
STX7	MACS_peak_2894 (+17)
STX8	MACS_peak_1367 (+501)
TLDC1	MACS_peak_1322 (-33268)
TMBIM1	MACS_peak_1976 (-231)
TMEM138	MACS_peak_594 (-13577)
TMEM192	MACS_peak_2585 (+101)
TMEM55A	MACS_peak_3173 (+310)
TMEM55B	MACS_peak_971 (-274)
TPCN1	MACS_peak_854 (+70), MACS_peak_855 (+50692)
TPCN2	MACS_peak_627 (+5617), MACS_peak_628 (+108736), MACS_peak_629 (+248744), MACS_peak_630 (+441634), MACS_peak_631 (+447887), MACS_peak_632 (+495749), MACS_peak_633 (+553397)
UBA52	MACS_peak_1676 (-114)
UBC	MACS_peak_885 (-24313), MACS_peak_884 (+10540), MACS_peak_883 (+46131)
VASN	MACS_peak_1225 (+40035)
VPS11	MACS_peak_691 (-223)
VPS18	MACS_peak_1094 (+262)
VPS33A	MACS_peak_868 (+185)
VPS41	MACS_peak_2980 (+69)
VPS4B	MACS_peak_1577 (-188)
WDR11	MACS_peak_499 (-390199), MACS_peak_500 (+672789)
WIPI1	MACS_peak_1471 (-17083), MACS_peak_1470 (-319), MACS_peak_1469 (+73554), MACS_peak_1468 (+78866)

## Sheet: Lysosomal_membrane
# GREAT version 3.0.0	Species assembly: hg19
Association rule: Basal+extension: 5000 bp upstream, 1000 bp downstream, 1000000 bp max extension, curated regulatory domains included
Gene	Region (distance to TSS)
ABCA2	MACS_peak_3396 (+2575)
AHNAK	MACS_peak_601 (+37980)
AP1S1	MACS_peak_3041 (-15833), MACS_peak_3042 (-10290)
AP1S3	MACS_peak_1990 (-93056)
AP2M1	MACS_peak_2453 (-14005)
AP5M1	MACS_peak_1005 (+41)
AP5S1	MACS_peak_2047 (-8672)
ARL8B	MACS_peak_2287 (-135267), MACS_peak_2288 (-25989), MACS_peak_2289 (+249)
ARRB1	MACS_peak_645 (+37949)
ATP6V0D1	MACS_peak_1293 (+253)
ATP6V1B2	MACS_peak_3108 (-1), MACS_peak_3109 (+56255)
ATP6V1C1	MACS_peak_3190 (+69)
ATP6V1E1	MACS_peak_2199 (+222)
ATP6V1G1	MACS_peak_3335 (-35496), MACS_peak_3336 (+144)
C18orf8	MACS_peak_1540 (-104)
CD164	MACS_peak_2877 (-227)
CD63	MACS_peak_783 (+811)
CD68	MACS_peak_1365 (-65)
CD74	MACS_peak_2716 (-15524)
CLCN6	MACS_peak_35 (-126), MACS_peak_36 (+36124)
CLCN7	MACS_peak_1209 (+3517)
CLN5	MACS_peak_940 (+1608)
CTNS	MACS_peak_1351 (+23217)
CYB561A3	MACS_peak_595 (-7670)
DAB2	MACS_peak_2624 (-198399)
DEPDC5	MACS_peak_2233 (+91968), MACS_peak_2234 (+143221)
DIRC2	MACS_peak_2395 (-889), MACS_peak_2396 (+175320)
DNAJC13	MACS_peak_2419 (+113)
EVA1A	MACS_peak_1850 (-39397)
GNAQ	MACS_peak_3285 (-95974)
GNB1	MACS_peak_5 (-655)
GNB2	MACS_peak_3037 (-80)
GPR137B	MACS_peak_344 (+6066), MACS_peak_345 (+26533)
GPR143	MACS_peak_3401 (+45)
HLA-DPA1	MACS_peak_2822 (-80959), MACS_peak_2821 (-63850)
KIAA1324	MACS_peak_189 (-13669)
LAMP1	MACS_peak_963 (-239)
LAMP2	MACS_peak_3428 (-91670)
LAMTOR1	MACS_peak_635 (-31)
LAPTM5	MACS_peak_94 (-66448), MACS_peak_93 (-28927)
LITAF	MACS_peak_1236 (-52975), MACS_peak_1235 (-45197)
LNPEP	MACS_peak_2665 (+277)
M6PR	MACS_peak_735 (+170)
MCOLN1	MACS_peak_1630 (-22)
MFSD12	MACS_peak_1616 (-8012), MACS_peak_1615 (-645)
MFSD8	MACS_peak_2566 (+491)
NEU1	MACS_peak_2818 (-132)
NPC1	MACS_peak_1541 (+211)
OCA2	MACS_peak_1078 (-109459)
OSBPL1A	MACS_peak_1542 (+175)
OSTM1	MACS_peak_2875 (+71752)
PLD1	MACS_peak_2447 (+169610)
PLEKHF1	MACS_peak_1686 (+43735)
PNPLA7	MACS_peak_3400 (+71381)
PQLC2	MACS_peak_56 (+136545)
PSAP	MACS_peak_422 (-37592), MACS_peak_421 (-17044), MACS_peak_420 (-9034), MACS_peak_419 (+353)
PSEN2	MACS_peak_327 (-60107), MACS_peak_328 (-6888)
RAB12	MACS_peak_1522 (-316034), MACS_peak_1523 (-212132), MACS_peak_1524 (-137857)
RAB14	MACS_peak_3345 (-78041)
RAB2A	MACS_peak_3157 (-218910)
RAB7A	MACS_peak_2412 (+95)
RNF13	MACS_peak_2430 (+123)
RPTOR	MACS_peak_1501 (+147979), MACS_peak_1502 (+311424), MACS_peak_1503 (+355853)
RRAGB	MACS_peak_3415 (-149)
SCARB1	MACS_peak_884 (-40961), MACS_peak_883 (-5370), MACS_peak_882 (+42391), MACS_peak_881 (+48428), MACS_peak_880 (+117728), MACS_peak_879 (+124743)
SLC11A2	MACS_peak_775 (+2066), MACS_peak_774 (+18972)
SLC15A4	MACS_peak_887 (+3002)
SLC30A2	MACS_peak_79 (+17367)
SLC48A1	MACS_peak_771 (+26484)
SPG11	MACS_peak_1109 (+147)
SPNS1	MACS_peak_1260 (-151)
STARD3NL	MACS_peak_2978 (-107248), MACS_peak_2979 (+37678)
STK11IP	MACS_peak_1984 (+153)
STX7	MACS_peak_2894 (+17)
STX8	MACS_peak_1367 (+501)
TLDC1	MACS_peak_1322 (-33268)
TMBIM1	MACS_peak_1976 (-231)
TMEM192	MACS_peak_2585 (+101)
TMEM55A	MACS_peak_3173 (+310)
TMEM55B	MACS_peak_971 (-274)
TPCN1	MACS_peak_854 (+70), MACS_peak_855 (+50692)
TPCN2	MACS_peak_627 (+5617), MACS_peak_628 (+108736), MACS_peak_629 (+248744), MACS_peak_630 (+441634), MACS_peak_631 (+447887), MACS_peak_632 (+495749), MACS_peak_633 (+553397)
UBA52	MACS_peak_1676 (-114)
UBC	MACS_peak_885 (-24313), MACS_peak_884 (+10540), MACS_peak_883 (+46131)
VASN	MACS_peak_1225 (+40035)
VPS11	MACS_peak_691 (-223)
VPS18	MACS_peak_1094 (+262)
VPS33A	MACS_peak_868 (+185)
VPS41	MACS_peak_2980 (+69)
WDR11	MACS_peak_499 (-390199), MACS_peak_500 (+672789)

## Sheet: Melanosome
# GREAT version 3.0.0	Species assembly: hg19
Association rule: Basal+extension: 5000 bp upstream, 1000 bp downstream, 1000000 bp max extension, curated regulatory domains included
Gene	Region (distance to TSS)
AHCY	MACS_peak_2082 (+173)
ATP1A1	MACS_peak_205 (-370478), MACS_peak_206 (+59797), MACS_peak_207 (+115618)
ATP6V0A1	MACS_peak_1416 (-159), MACS_peak_1417 (+49854), MACS_peak_1418 (+61183)
ATP6V1B2	MACS_peak_3108 (-1), MACS_peak_3109 (+56255)
CAPG	MACS_peak_1854 (-94491), MACS_peak_1853 (-26993)
CLTC	MACS_peak_1447 (-177)
CTSB	MACS_peak_3100 (-87498), MACS_peak_3099 (+5378)
CTSD	MACS_peak_525 (-63269), MACS_peak_524 (+3297)
DCT	MACS_peak_944 (-37056), MACS_peak_943 (-151)
DTNBP1	MACS_peak_2797 (+258872)
ERP29	MACS_peak_852 (-229)
GNA13	MACS_peak_1460 (+330), MACS_peak_1459 (+81187)
GPR143	MACS_peak_3401 (+45)
HPS4	MACS_peak_2222 (+25)
LAMP1	MACS_peak_963 (-239)
MLANA	MACS_peak_3243 (+5448)
MLPH	MACS_peak_2019 (-4545)
MMP14	MACS_peak_977 (+12129)
MYO5A	MACS_peak_1123 (+111378)
MYRIP	MACS_peak_2333 (+277456)
OCA2	MACS_peak_1078 (-109459)
P4HB	MACS_peak_1510 (-634)
PDCD6IP	MACS_peak_2327 (+212)
PDIA4	MACS_peak_3079 (+28), MACS_peak_3078 (+87562)
PMEL	MACS_peak_785 (-4890), MACS_peak_784 (+580)
RAB17	MACS_peak_2020 (-645)
RAB2A	MACS_peak_3157 (-218910)
RAB35	MACS_peak_861 (+29582)
RAB38	MACS_peak_662 (+139), MACS_peak_661 (+419175)
RAB5A	MACS_peak_2314 (+143)
RAB5B	MACS_peak_785 (-3099)
RAB7A	MACS_peak_2412 (+95)
RAN	MACS_peak_891 (+53586)
SLC1A4	MACS_peak_1827 (-238081), MACS_peak_1828 (-181856), MACS_peak_1829 (-157885), MACS_peak_1830 (-3893), MACS_peak_1831 (+56446)
SLC24A5	MACS_peak_1113 (-243766), MACS_peak_1114 (-114842), MACS_peak_1115 (-80630)
SLC3A2	MACS_peak_603 (+25558)
SLC45A2	MACS_peak_2622 (+2629)
STOM	MACS_peak_3348 (-187753), MACS_peak_3347 (-75), MACS_peak_3346 (+49908)
SYPL1	MACS_peak_3051 (-126984), MACS_peak_3050 (+102837)
SYTL2	MACS_peak_659 (-128617), MACS_peak_658 (+7212)
TFRC	MACS_peak_2474 (+181407)
TMED10	MACS_peak_1029 (-155), MACS_peak_1028 (+10424), MACS_peak_1027 (+29056)
TPP1	MACS_peak_532 (-3780)
TRPV2	MACS_peak_1375 (+23168)
YWHAZ	MACS_peak_3184 (-156171), MACS_peak_3183 (-142771), MACS_peak_3182 (+74923), MACS_peak_3181 (+105268), MACS_peak_3180 (+202076)

## Sheet: Myelin_sheath
# GREAT version 3.0.0	Species assembly: hg19
Association rule: Basal+extension: 5000 bp upstream, 1000 bp downstream, 1000000 bp max extension, curated regulatory domains included
Gene	Region (distance to TSS)
ATP1A3	MACS_peak_1707 (-30650)
BCL2	MACS_peak_1576 (+81871), MACS_peak_1575 (+174936), MACS_peak_1574 (+320598)
CD59	MACS_peak_567 (+11731)
CDH1	MACS_peak_1297 (+47406)
DLG1	MACS_peak_2479 (-256227), MACS_peak_2478 (-173770), MACS_peak_2477 (-157963), MACS_peak_2476 (-29237)
GJC3	MACS_peak_3032 (-14310)
ITPR3	MACS_peak_2825 (+63036)
MAG	MACS_peak_1691 (+26935)
MBP	MACS_peak_1587 (-75018), MACS_peak_1586 (+18071), MACS_peak_1585 (+24516), MACS_peak_1584 (+118672), MACS_peak_1583 (+218211)
PLLP	MACS_peak_1281 (+24048)
PMP22	MACS_peak_1372 (-405)
PRKCZ	MACS_peak_6 (+37462), MACS_peak_7 (+107943)
PTEN	MACS_peak_446 (-802)
SCRIB	MACS_peak_3231 (-11704), MACS_peak_3230 (+73399)
STX4	MACS_peak_1267 (-505)
TUBB4A	MACS_peak_1627 (-6758)
