# Supplementary material for: MITF has a central role in regulating starvation-induced autophagy in melanoma
Source: Sci Rep. 2019 Jan 31;9:1055. doi: 10.1038/s41598-018-37522-6 (PMC6355916; doi:10.1038/s41598-018-37522-6)
Supplement: Supplementary file 6 — Supplement for Figure 1 ChIP overlap [file 41598_2018_37522_MOESM6_ESM.xlsx]

## Sheet: Vacuolar_part
# GREAT version 3.0.0	Species assembly: hg19
Association rule: Basal+extension: 5000 bp upstream, 1000 bp downstream, 1000000 bp max extension, curated regulatory domains included
Gene	Region (distance to TSS)
ACAN	unnamed (-154366)
AHNAK	unnamed (+38048)
AP5S1	unnamed (-12668)
ARL8B	unnamed (-135227)
ASAH1	unnamed (+919)
ATP6V0B	unnamed (+211)
ATP6V0D1	unnamed (+41)
ATP6V1A	unnamed (-456)
ATP6V1B2	unnamed (+56707)
ATP6V1C1	unnamed (-30)
ATP6V1G1	unnamed (+35)
ATP6V1H	unnamed (+68)
CCZ1B	unnamed (-322355)
CD63	unnamed (+1620)
CLCN6	unnamed (-49)
CLCN7	unnamed (+3600)
CSPG4	unnamed (-45727)
CTSA	unnamed (-8)
DEPDC5	unnamed (+143310)
DNAJC13	unnamed (-189)
GABARAP	unnamed (-45)
GALNS	unnamed (-203)
GBA	unnamed (+25208)
GDAP2	unnamed (+126709)
GLA	unnamed (-303)
GNS	unnamed (+21), unnamed (+98602), unnamed (+133875)
GPR137B	unnamed (+26506)
HEXA	unnamed (+199)
HEXB	unnamed (+54)
HLA-DPA1	unnamed (-81025), unnamed (-63798)
LAMP1	unnamed (-142)
LAMTOR1	unnamed (-35)
LITAF	unnamed (-53225)
M6PR	unnamed (+146)
MAP1LC3B	unnamed (+66249), unnamed (+73244)
MFSD12	unnamed (-7956)
MFSD8	unnamed (+619)
NAGLU	unnamed (+154)
NEU1	unnamed (+24)
OSBPL1A	unnamed (+197)
OSTM1	unnamed (+71737)
PSAP	unnamed (-17083)
RAB12	unnamed (-183901), unnamed (-137883)
RAB7A	unnamed (+371)
RNF13	unnamed (+191)
RPTOR	unnamed (+147990), unnamed (+244427)
RRAGB	unnamed (-46)
SBF2	unnamed (+534360)
SCARB1	unnamed (-40963), unnamed (+117658)
SLC11A2	unnamed (+18835)
SLC36A1	unnamed (+159)
SMPD1	unnamed (-103)
SPNS1	unnamed (-22)
STX7	unnamed (+1758)
TMEM138	unnamed (-13487)
TMEM55B	unnamed (-139)
TPCN2	unnamed (+447736), unnamed (+553487)
UBC	unnamed (+10538)
VPS33A	unnamed (+119)
WIPI1	unnamed (-17090), unnamed (+79012)
ZNRF2	unnamed (+93)

## Sheet: Vacuole
# GREAT version 3.0.0	Species assembly: hg19
Association rule: Basal+extension: 5000 bp upstream, 1000 bp downstream, 1000000 bp max extension, curated regulatory domains included
Gene	Region (distance to TSS)
ACAN	unnamed (-154366)
ACP5	unnamed (+878)
ADA	unnamed (-41761)
ADRB2	unnamed (+139523)
AHNAK	unnamed (+38048)
AP5S1	unnamed (-12668)
ARL8B	unnamed (-135227)
ASAH1	unnamed (+919)
ATP6V0B	unnamed (+211)
ATP6V0D1	unnamed (+41)
ATP6V1A	unnamed (-456)
ATP6V1B2	unnamed (+56707)
ATP6V1C1	unnamed (-30)
ATP6V1G1	unnamed (+35)
ATP6V1H	unnamed (+68)
CCZ1B	unnamed (-322355)
CD34	unnamed (-175146)
CD63	unnamed (+1620)
CLCN6	unnamed (-49)
CLCN7	unnamed (+3600)
CSPG4	unnamed (-45727)
CTSA	unnamed (-8)
DEPDC5	unnamed (+143310)
DNAJC13	unnamed (-189)
GABARAP	unnamed (-45)
GALNS	unnamed (-203)
GBA	unnamed (+25208)
GDAP2	unnamed (+126709)
GLA	unnamed (-303)
GNS	unnamed (+21), unnamed (+98602), unnamed (+133875)
GPR137B	unnamed (+26506)
HEXA	unnamed (+199)
HEXB	unnamed (+54)
HLA-DPA1	unnamed (-81025), unnamed (-63798)
HPS1	unnamed (-192235)
HPS4	unnamed (+42)
LAMP1	unnamed (-142)
LAMTOR1	unnamed (-35)
LAMTOR5	unnamed (+334)
LITAF	unnamed (-53225)
M6PR	unnamed (+146)
MAP1LC3B	unnamed (+66249), unnamed (+73244)
MFSD12	unnamed (-7956)
MFSD8	unnamed (+619)
NAGLU	unnamed (+154)
NEU1	unnamed (+24)
NPC2	unnamed (+184)
OSBPL1A	unnamed (+197)
OSTM1	unnamed (+71737)
PPT1	unnamed (+449)
PRCP	unnamed (+35861)
PRF1	unnamed (-62244)
PSAP	unnamed (-17083)
RAB12	unnamed (-183901), unnamed (-137883)
RAB7A	unnamed (+371)
RNF13	unnamed (+191)
RPTOR	unnamed (+147990), unnamed (+244427)
RRAGB	unnamed (-46)
RRAGC	unnamed (+75)
SBF2	unnamed (+534360)
SCARB1	unnamed (-40963), unnamed (+117658)
SLC11A2	unnamed (+18835)
SLC36A1	unnamed (+159)
SMPD1	unnamed (-103)
SPNS1	unnamed (-22)
STX4	unnamed (-204)
STX7	unnamed (+1758)
TBC1D14	unnamed (+6936), unnamed (+77194)
TMEM138	unnamed (-13487)
TMEM55B	unnamed (-139)
TMEM97	unnamed (-239)
TNFAIP3	unnamed (-43280)
TPCN2	unnamed (+447736), unnamed (+553487)
TTC3	unnamed (+114118)
UBC	unnamed (+10538)
UVRAG	unnamed (-304)
VPS33A	unnamed (+119)
WIPI1	unnamed (-17090), unnamed (+79012)
ZNRF2	unnamed (+93)

## Sheet: Vacuolar_membrane
# GREAT version 3.0.0	Species assembly: hg19
Association rule: Basal+extension: 5000 bp upstream, 1000 bp downstream, 1000000 bp max extension, curated regulatory domains included
Gene	Region (distance to TSS)
AHNAK	unnamed (+38048)
AP5S1	unnamed (-12668)
ARL8B	unnamed (-135227)
ATP6V0B	unnamed (+211)
ATP6V0D1	unnamed (+41)
ATP6V1A	unnamed (-456)
ATP6V1B2	unnamed (+56707)
ATP6V1C1	unnamed (-30)
ATP6V1G1	unnamed (+35)
ATP6V1H	unnamed (+68)
CCZ1B	unnamed (-322355)
CD63	unnamed (+1620)
CLCN6	unnamed (-49)
CLCN7	unnamed (+3600)
DEPDC5	unnamed (+143310)
DNAJC13	unnamed (-189)
GABARAP	unnamed (-45)
GBA	unnamed (+25208)
GDAP2	unnamed (+126709)
GPR137B	unnamed (+26506)
HLA-DPA1	unnamed (-81025), unnamed (-63798)
LAMP1	unnamed (-142)
LAMTOR1	unnamed (-35)
LITAF	unnamed (-53225)
M6PR	unnamed (+146)
MAP1LC3B	unnamed (+66249), unnamed (+73244)
MFSD12	unnamed (-7956)
MFSD8	unnamed (+619)
NEU1	unnamed (+24)
OSBPL1A	unnamed (+197)
OSTM1	unnamed (+71737)
PSAP	unnamed (-17083)
RAB12	unnamed (-183901), unnamed (-137883)
RAB7A	unnamed (+371)
RNF13	unnamed (+191)
RPTOR	unnamed (+147990), unnamed (+244427)
RRAGB	unnamed (-46)
SBF2	unnamed (+534360)
SCARB1	unnamed (-40963), unnamed (+117658)
SLC11A2	unnamed (+18835)
SLC36A1	unnamed (+159)
SPNS1	unnamed (-22)
STX7	unnamed (+1758)
TMEM138	unnamed (-13487)
TMEM55B	unnamed (-139)
TPCN2	unnamed (+447736), unnamed (+553487)
UBC	unnamed (+10538)
VPS33A	unnamed (+119)
WIPI1	unnamed (-17090), unnamed (+79012)
ZNRF2	unnamed (+93)

## Sheet: Lysosome
# GREAT version 3.0.0	Species assembly: hg19
Association rule: Basal+extension: 5000 bp upstream, 1000 bp downstream, 1000000 bp max extension, curated regulatory domains included
Gene	Region (distance to TSS)
ACAN	unnamed (-154366)
ACP5	unnamed (+878)
ADA	unnamed (-41761)
ADRB2	unnamed (+139523)
AHNAK	unnamed (+38048)
AP5S1	unnamed (-12668)
ARL8B	unnamed (-135227)
ASAH1	unnamed (+919)
ATP6V0D1	unnamed (+41)
ATP6V1A	unnamed (-456)
ATP6V1B2	unnamed (+56707)
ATP6V1C1	unnamed (-30)
ATP6V1G1	unnamed (+35)
ATP6V1H	unnamed (+68)
CCZ1B	unnamed (-322355)
CD34	unnamed (-175146)
CD63	unnamed (+1620)
CLCN6	unnamed (-49)
CLCN7	unnamed (+3600)
CSPG4	unnamed (-45727)
CTSA	unnamed (-8)
DEPDC5	unnamed (+143310)
DNAJC13	unnamed (-189)
GABARAP	unnamed (-45)
GALNS	unnamed (-203)
GBA	unnamed (+25208)
GDAP2	unnamed (+126709)
GLA	unnamed (-303)
GNS	unnamed (+21), unnamed (+98602), unnamed (+133875)
GPR137B	unnamed (+26506)
HEXA	unnamed (+199)
HEXB	unnamed (+54)
HLA-DPA1	unnamed (-81025), unnamed (-63798)
HPS1	unnamed (-192235)
HPS4	unnamed (+42)
LAMP1	unnamed (-142)
LAMTOR1	unnamed (-35)
LAMTOR5	unnamed (+334)
LITAF	unnamed (-53225)
M6PR	unnamed (+146)
MFSD12	unnamed (-7956)
MFSD8	unnamed (+619)
NAGLU	unnamed (+154)
NEU1	unnamed (+24)
NPC2	unnamed (+184)
OSBPL1A	unnamed (+197)
OSTM1	unnamed (+71737)
PPT1	unnamed (+449)
PRCP	unnamed (+35861)
PRF1	unnamed (-62244)
PSAP	unnamed (-17083)
RAB12	unnamed (-183901), unnamed (-137883)
RAB7A	unnamed (+371)
RNF13	unnamed (+191)
RPTOR	unnamed (+147990), unnamed (+244427)
RRAGB	unnamed (-46)
RRAGC	unnamed (+75)
SCARB1	unnamed (-40963), unnamed (+117658)
SLC11A2	unnamed (+18835)
SLC36A1	unnamed (+159)
SMPD1	unnamed (-103)
SPNS1	unnamed (-22)
STX7	unnamed (+1758)
TMEM55B	unnamed (-139)
TMEM97	unnamed (-239)
TNFAIP3	unnamed (-43280)
TPCN2	unnamed (+447736), unnamed (+553487)
UBC	unnamed (+10538)
UVRAG	unnamed (-304)
VPS33A	unnamed (+119)
ZNRF2	unnamed (+93)

## Sheet: Lysosomal_membrane
# GREAT version 3.0.0	Species assembly: hg19
Association rule: Basal+extension: 5000 bp upstream, 1000 bp downstream, 1000000 bp max extension, curated regulatory domains included
Gene	Region (distance to TSS)
AHNAK	unnamed (+38048)
AP5S1	unnamed (-12668)
ARL8B	unnamed (-135227)
ATP6V0D1	unnamed (+41)
ATP6V1A	unnamed (-456)
ATP6V1B2	unnamed (+56707)
ATP6V1C1	unnamed (-30)
ATP6V1G1	unnamed (+35)
ATP6V1H	unnamed (+68)
CCZ1B	unnamed (-322355)
CD63	unnamed (+1620)
CLCN6	unnamed (-49)
CLCN7	unnamed (+3600)
DEPDC5	unnamed (+143310)
DNAJC13	unnamed (-189)
GBA	unnamed (+25208)
GDAP2	unnamed (+126709)
GPR137B	unnamed (+26506)
HLA-DPA1	unnamed (-81025), unnamed (-63798)
LAMP1	unnamed (-142)
LAMTOR1	unnamed (-35)
LITAF	unnamed (-53225)
M6PR	unnamed (+146)
MFSD12	unnamed (-7956)
MFSD8	unnamed (+619)
NEU1	unnamed (+24)
OSBPL1A	unnamed (+197)
OSTM1	unnamed (+71737)
PSAP	unnamed (-17083)
RAB12	unnamed (-183901), unnamed (-137883)
RAB7A	unnamed (+371)
RNF13	unnamed (+191)
RPTOR	unnamed (+147990), unnamed (+244427)
RRAGB	unnamed (-46)
SCARB1	unnamed (-40963), unnamed (+117658)
SLC11A2	unnamed (+18835)
SLC36A1	unnamed (+159)
SPNS1	unnamed (-22)
STX7	unnamed (+1758)
TMEM55B	unnamed (-139)
TPCN2	unnamed (+447736), unnamed (+553487)
UBC	unnamed (+10538)
VPS33A	unnamed (+119)
ZNRF2	unnamed (+93)

## Sheet: Melanosome
# GREAT version 3.0.0	Species assembly: hg19
Association rule: Basal+extension: 5000 bp upstream, 1000 bp downstream, 1000000 bp max extension, curated regulatory domains included
Gene	Region (distance to TSS)
ATP1A1	unnamed (+59730)
ATP6V1B2	unnamed (+56707)
CLTC	unnamed (-269)
DTNBP1	unnamed (+249349)
ERP29	unnamed (+84)
GNA13	unnamed (+81117)
HPS4	unnamed (+42)
LAMP1	unnamed (-142)
MLANA	unnamed (+5029)
MMP14	unnamed (+12224)
MYH11	unnamed (+184150)
PMEL	unnamed (-4776), unnamed (+570)
RAB5A	unnamed (+140)
RAB5B	unnamed (-3213)
RAB7A	unnamed (+371)
SLC1A4	unnamed (-158107), unnamed (-3725)
SLC24A5	unnamed (-114751)
SLC2A1	unnamed (+5265)
SLC45A2	unnamed (+2665)
TMED10	unnamed (-133), unnamed (+29001)
YWHAZ	unnamed (-202592), unnamed (-156197)

## Sheet: Histone_acetyltransferase_compl
# GREAT version 3.0.0	Species assembly: hg19
Association rule: Basal+extension: 5000 bp upstream, 1000 bp downstream, 1000000 bp max extension, curated regulatory domains included
Gene	Region (distance to TSS)
ACTB	unnamed (-31684)
BRD1	unnamed (+298817), unnamed (+361919), unnamed (+635634)
CSRP2BP	unnamed (+203)
EP300	unnamed (-69078)
EPC1	unnamed (+657)
KAT5	unnamed (-122)
KAT6A	unnamed (-334)
KAT6B	unnamed (-649992)
POLE4	unnamed (-40638)
TADA1	unnamed (+1)
TADA2B	unnamed (-126610), unnamed (-56352)
TAF4	unnamed (+651093)
TAF6L	unnamed (+162)
UBAP2L	unnamed (-44)
ZZZ3	unnamed (-385), unnamed (+77152)

## Sheet: Late_endosome_membrane
# GREAT version 3.0.0	Species assembly: hg19
Association rule: Basal+extension: 5000 bp upstream, 1000 bp downstream, 1000000 bp max extension, curated regulatory domains included
Gene	Region (distance to TSS)
AP5S1	unnamed (-12668)
ARL8B	unnamed (-135227)
CD63	unnamed (+1620)
CHMP4A	unnamed (+460)
CHMP4B	unnamed (+35414)
CHMP6	unnamed (-298583), unnamed (-202146)
FIG4	unnamed (+178781)
LAMTOR1	unnamed (-35)
LAMTOR5	unnamed (+334)
PIKFYVE	unnamed (-219)
PMEL	unnamed (-4776), unnamed (+570)
RNF13	unnamed (+191)
SLC11A2	unnamed (+18835)
TMEM55B	unnamed (-139)
VAC14	unnamed (+57)
VPS33A	unnamed (+119)
VPS37B	unnamed (-50451)
VPS37C	unnamed (+142)

## Sheet: BLOC_complex
# GREAT version 3.0.0	Species assembly: hg19
Association rule: Basal+extension: 5000 bp upstream, 1000 bp downstream, 1000000 bp max extension, curated regulatory domains included
Gene	Region (distance to TSS)
BLOC1S3	unnamed (-26)
BLOC1S6	unnamed (+113)
DTNBP1	unnamed (+249349)
ENSG00000267545	unnamed (-1103)
HPS1	unnamed (-192235)
HPS4	unnamed (+42)
HPS5	unnamed (-220)
HPS6	unnamed (+52529)
STX12	unnamed (-47337)

## Sheet: Proton_transporting_vATPases
# GREAT version 3.0.0	Species assembly: hg19
Association rule: Basal+extension: 5000 bp upstream, 1000 bp downstream, 1000000 bp max extension, curated regulatory domains included
Gene	Region (distance to TSS)
ATP6V0B	unnamed (+211)
ATP6V0D1	unnamed (+41)
ATP6V0E1	unnamed (+39)
ATP6V1A	unnamed (-456)
ATP6V1B2	unnamed (+56707)
ATP6V1C1	unnamed (-30)
ATP6V1G1	unnamed (+35)
ATP6V1H	unnamed (+68)
STX12	unnamed (-47337)

[truncated: 1 more sheets: Late_endosome]
