# Supplementary material for: MITF has a central role in regulating starvation-induced autophagy in melanoma
Source: Sci Rep. 2019 Jan 31;9:1055. doi: 10.1038/s41598-018-37522-6 (PMC6355916; doi:10.1038/s41598-018-37522-6)
Supplement: Supplementary file 7 — Supplement for Figure 1 ChIP overlap annotations [file 41598_2018_37522_MOESM7_ESM.xls]

## Sheet: all_overlaps_Annotation.txt
seqnames	start	end	width	strand	annotation	geneChr	geneStart	geneEnd	geneLength	geneStrand	geneId	transcriptId	distanceToTSS	ENSEMBL	SYMBOL	GENENAME
chr1	918808	919741	934	*	Promoter (1-2kb)	chr1	910579	917473	6895	-	84808	uc001ach.2	-1335	ENSG00000187642	PERM1	PPARGC1 and ESRR induced regulator, muscle 1
chr1	1014680	1015655	976	*	Distal Intergenic	chr1	1007126	1009687	2562	-	401934	uc021oen.1	-4993	ENSG00000237330	RNF223	ring finger protein 223
chr1	1502177	1503427	1251	*	Intron (uc001agd.3/29101, intron 4 of 4)	chr1	1477053	1510262	33210	-	29101	uc001agd.3	6835	ENSG00000160075	SSU72	SSU72 homolog, RNA polymerase II CTD phosphatase
chr1	2486732	2487791	1060	*	Promoter (<=1kb)	chr1	2487805	2490438	2634	+	8764	uc010nzc.1	-14	ENSG00000157873	TNFRSF14	tumor necrosis factor receptor superfamily, member 14
chr1	3816396	3817211	816	*	Promoter (<=1kb)	chr1	3816968	3832011	15044	+	100133612	uc001alg.3	0	ENSG00000236423	LINC01134	long intergenic non-protein coding RNA 1134
chr1	5975498	5976404	907	*	Intron (uc001alq.2/261734, intron 19 of 29)	chr1	5946555	5965543	18989	-	261734	uc009vlu.2	-9955	ENSG00000131697	NPHP4	nephronophthisis 4
chr1	6076146	6077124	979	*	Intron (uc009vlv.2/8514, intron 1 of 15)	chr1	6086073	6158621	72549	+	8514	uc001alu.3	-8949	ENSG00000069424	KCNAB2	potassium channel, voltage gated subfamily A regulatory beta subunit 2
chr1	6085778	6086885	1108	*	Promoter (<=1kb)	chr1	6086073	6158621	72549	+	8514	uc001alu.3	0	ENSG00000069424	KCNAB2	potassium channel, voltage gated subfamily A regulatory beta subunit 2
chr1	8896041	8896796	756	*	Distal Intergenic	chr1	8412464	8877699	465236	-	473	uc001ape.3	-18342	ENSG00000142599	RERE	arginine-glutamic acid dipeptide (RE) repeats
chr1	9375197	9376150	954	*	Intron (uc010oae.2/80176, intron 1 of 2)	chr1	9352941	9429590	76650	+	80176	uc010oae.2	22256	ENSG00000171621	SPSB1	splA/ryanodine receptor domain and SOCS box containing 1
chr1	9500512	9502358	1847	*	Distal Intergenic	chr1	9415766	9429590	13825	+	80176	uc001apv.3	84746	ENSG00000171621	SPSB1	splA/ryanodine receptor domain and SOCS box containing 1
chr1	9777032	9778270	1239	*	Exon (uc001aqb.4/5293, exon 7 of 24)	chr1	9770163	9789172	19010	+	5293	uc001aqe.4	6869	ENSG00000171608	PIK3CD	phosphatidylinositol-4,5-bisphosphate 3-kinase, catalytic subunit delta
chr1	10092605	10093844	1240	*	Promoter (<=1kb)	chr1	10093041	10241296	148256	+	10277	uc001aqr.4	0	ENSG00000130939	UBE4B	ubiquitination factor E4B
chr1	11707819	11708634	816	*	3' UTR	chr1	11709144	11714401	5258	-	26232	uc009vnb.1	5767	ENSG00000116661	FBXO2	F-box protein 2
chr1	11865705	11866734	1030	*	Promoter (<=1kb)	chr1	11866153	11876844	10692	+	1185	uc009vne.2	0	ENSG00000011021	CLCN6	chloride channel, voltage-sensitive 6
chr1	12203404	12204418	1015	*	3' UTR	chr1	12185958	12204264	18307	+	943	uc001atr.3	17446	ENSG00000120949	TNFRSF8	tumor necrosis factor receptor superfamily, member 8
chr1	14343499	14344685	1187	*	Distal Intergenic	chr1	14075856	14107358	31503	+	7799	uc021ogk.1	267643	ENSG00000116731	PRDM2	PR domain containing 2, with ZNF domain
chr1	15294602	15295629	1028	*	Intron (uc009vog.1/23254, intron 2 of 7)	chr1	15287180	15394651	107472	+	23254	uc001avr.2	7422	ENSG00000189337	KAZN	kazrin, periplakin interacting protein
chr1	15506217	15507457	1241	*	Intron (uc001avw.4/55092, intron 1 of 3)	chr1	15480229	15546874	66646	+	55092	uc001avz.3	25988	ENSG00000171729	TMEM51	transmembrane protein 51
chr1	17415769	17416826	1058	*	Intron (uc001baf.3/11240, intron 10 of 15)	chr1	17393256	17445948	52693	-	11240	uc001baf.3	29122	ENSG00000117115	PADI2	peptidyl arginine deiminase, type II
chr1	22118038	22118851	814	*	Distal Intergenic	chr1	22004792	22109688	104897	-	84196	uc001bfb.3	-8350	ENSG00000090686	USP48	ubiquitin specific peptidase 48
chr1	22777635	22778897	1263	*	Promoter (<=1kb)	chr1	22778344	22857650	79307	+	9923	uc001bft.2	0	ENSG00000184677	ZBTB40	zinc finger and BTB domain containing 40
chr1	24762122	24762953	832	*	Intron (uc010oek.2/57185, intron 2 of 7)	chr1	24782628	24792864	10237	+	57185	uc001bji.3	-19675	ENSG00000001461	NIPAL3	NIPA-like domain containing 3
chr1	25041060	25042702	1643	*	Distal Intergenic	chr1	25071760	25170815	99056	+	25932	uc001bjo.2	-29058	ENSG00000169504	CLIC4	chloride intracellular channel 4
chr1	25237019	25238755	1737	*	Intron (uc001bjq.3/864, intron 2 of 4)	chr1	25226002	25256770	30769	-	864	uc001bjq.3	18015	ENSG00000020633	RUNX3	runt-related transcription factor 3
chr1	25347991	25349764	1774	*	Distal Intergenic	chr1	25256078	25291612	35535	-	864	uc009vrl.1	-56379	ENSG00000020633	RUNX3	runt-related transcription factor 3
chr1	25889915	25890850	936	*	Promoter (<=1kb)	chr1	25889298	25895377	6080	+	26119	uc009vrx.3	617	ENSG00000157978	LDLRAP1	low density lipoprotein receptor adaptor protein 1
chr1	26069725	26070631	907	*	Intron (uc001bkm.2/57134, intron 2 of 11)	chr1	26126667	26144713	18047	+	57190	uc021ojk.1	-56036	ENSG00000162430	SEPN1	selenoprotein N, 1
chr1	26232395	26233418	1024	*	Promoter (<=1kb)	chr1	26232853	26232945	93	-	100500808	uc021ojn.1	0	ENSG00000264021	MIR3917	microRNA 3917
chr1	26393774	26394856	1083	*	Promoter (<=1kb)	chr1	26377796	26394125	16330	-	84676	uc001bli.2	0	ENSG00000158022	TRIM63	tripartite motif containing 63, E3 ubiquitin protein ligase
chr1	26421062	26421936	875	*	Distal Intergenic	chr1	26437656	26452039	14384	+	149420	uc010oew.2	-15720	ENSG00000175087	PDIK1L	PDLIM1 interacting kinase 1 like
chr1	26758165	26759191	1027	*	Promoter (<=1kb)	chr1	26758773	26797795	39023	+	79947	uc001bmk.3	0	ENSG00000117682	DHDDS	dehydrodolichyl diphosphate synthase subunit
chr1	26826572	26827877	1306	*	Distal Intergenic	chr1	26798902	26803133	4232	+	3151	uc001bmp.4	27670	ENSG00000198830	HMGN2	high mobility group nucleosomal binding domain 2
chr1	28051627	28053088	1462	*	Promoter (<=1kb)	chr1	28052490	28086275	33786	+	199870	uc009vtb.3	0	ENSG00000009780	FAM76A	family with sequence similarity 76, member A
chr1	28559043	28560004	962	*	Promoter (<=1kb)	chr1	28526790	28559542	32753	-	22826	uc001bpn.3	0	ENSG00000126698	DNAJC8	DnaJ (Hsp40) homolog, subfamily C, member 8
chr1	29211183	29212094	912	*	Promoter (1-2kb)	chr1	29213603	29446558	232956	+	2035	uc001brg.2	-1509	ENSG00000159023	EPB41	erythrocyte membrane protein band 4.1
chr1	32712095	32713279	1185	*	Promoter (<=1kb)	chr1	32712818	32714461	1644	+	84734	uc001buw.3	0	ENSG00000183615	FAM167B	family with sequence similarity 167, member B
chr1	32816565	32817788	1224	*	Distal Intergenic	chr1	32826871	32827844	974	-	100128071	uc021oku.1	10056	ENSG00000225828	FAM229A	family with sequence similarity 229, member A
chr1	33116095	33117200	1106	*	Promoter (<=1kb)	chr1	33065773	33116185	50413	-	339487	uc001bvo.1	0	ENSG00000176261	ZBTB8OS	zinc finger and BTB domain containing 8 opposite strand
chr1	33470458	33471831	1374	*	Intron (uc001bwn.3/uc001bwn.3, intron 1 of 1)	chr1	33473541	33502512	28972	-	204	uc001bwo.2	30681	ENSG00000004455	AK2	adenylate kinase 2
chr1	36929673	36930699	1027	*	Promoter (<=1kb)	chr1	36921362	36930040	8679	-	64960	uc001cas.2	0	ENSG00000116898	MRPS15	mitochondrial ribosomal protein S15
chr1	37119253	37120002	750	*	Distal Intergenic	chr1	36931644	36948915	17272	-	1441	uc001cav.2	-170338	ENSG00000119535	CSF3R	colony stimulating factor 3 receptor (granulocyte)
chr1	37596592	37597361	770	*	Distal Intergenic	chr1	37627164	37627235	72	+	100422898	uc021oll.1	-29803	ENSG00000264698	MIR4255	microRNA 4255
chr1	39324801	39326039	1239	*	Promoter (<=1kb)	chr1	39303869	39325495	21627	-	64121	uc001ccq.3	0	ENSG00000116954	RRAGC	Ras-related GTP binding C
chr1	40006110	40006875	766	*	Intron (uc001cdk.3/728448, intron 2 of 8)	chr1	39987952	39991357	3406	-	728448	uc001cdj.2	-14753	NA	PPIEL	peptidylprolyl isomerase E-like pseudogene
chr1	40562563	40563289	727	*	Promoter (<=1kb)	chr1	40538382	40563142	24761	-	5538	uc001cfb.2	0	ENSG00000131238	PPT1	palmitoyl-protein thioesterase 1
chr1	42921256	42922561	1306	*	Promoter (<=1kb)	chr1	42922173	42926086	3914	+	79717	uc001chk.3	0	ENSG00000127125	PPCS	phosphopantothenoylcysteine synthetase
chr1	43418695	43419777	1083	*	Intron (uc001cik.2/6513, intron 9 of 9)	chr1	43424720	43449029	24310	+	440584	uc001cil.3	-4943	ENSG00000227533	SLC2A1-AS1	SLC2A1 antisense RNA 1
chr1	44440037	44441025	989	*	Promoter (<=1kb)	chr1	44440602	44443972	3371	+	533	uc001cld.3	0	ENSG00000117410	ATP6V0B	ATPase, H+ transporting, lysosomal 21kDa, V0 subunit b
chr1	45097126	45098061	936	*	Promoter (<=1kb)	chr1	45097704	45117395	19692	+	55182	uc010okz.2	0	ENSG00000187147	RNF220	ring finger protein 220
chr1	45272728	45274366	1639	*	Promoter (<=1kb)	chr1	45274154	45279171	5018	+	149478	uc010old.1	0	ENSG00000222009	BTBD19	BTB (POZ) domain containing 19
chr1	51425675	51426608	934	*	Promoter (<=1kb)	chr1	50906935	51425936	519002	-	11124	uc001cse.1	0	ENSG00000185104	FAF1	Fas (TNFRSF6) associated factor 1
chr1	53163392	53164463	1072	*	Promoter (<=1kb)	chr1	53152014	53164038	12025	-	65260	uc001cui.2	0	ENSG00000162377	COA7	cytochrome c oxidase assembly factor 7 (putative)
chr1	55043283	55043912	630	*	Intron (uc001cxj.2/26027, intron 1 of 14)	chr1	55013807	55064515	50709	+	26027	uc001cxk.3	29476	ENSG00000162390	ACOT11	acyl-CoA thioesterase 11
chr1	64775024	64775991	968	*	Distal Intergenic	chr1	64669490	64710027	40538	+	148581	uc001dbn.1	105534	ENSG00000177414	UBE2U	ubiquitin-conjugating enzyme E2U (putative)
chr1	68297397	68299203	1807	*	Promoter (<=1kb)	chr1	68297971	68668670	370700	+	100289178	uc001deb.2	0	ENSG00000232284	GNG12-AS1	GNG12 antisense RNA 1
chr1	78070661	78071722	1062	*	Intron (uc001dhp.3/26009, intron 10 of 10)	chr1	78030190	78099090	68901	-	26009	uc001dhp.3	27368	ENSG00000036549	ZZZ3	zinc finger, ZZ-type containing 3
chr1	78148221	78149235	1015	*	Promoter (<=1kb)	chr1	78030190	78148343	118154	-	26009	uc001dhq.3	0	ENSG00000036549	ZZZ3	zinc finger, ZZ-type containing 3
chr1	89356879	89357765	887	*	Promoter (<=1kb)	chr1	89318321	89357301	38981	-	2959	uc001dmo.4	0	ENSG00000137947	GTF2B	general transcription factor IIB
chr1	91638719	91639781	1063	*	Distal Intergenic	chr1	91380857	91487812	106956	-	84146	uc001dnw.3	-150907	ENSG00000122482	ZNF644	zinc finger protein 644
chr1	92030302	92031574	1273	*	Distal Intergenic	chr1	91980376	91991321	10946	+	8317	uc009wdd.3	49926	ENSG00000097046	CDC7	cell division cycle 7
chr1	94510984	94511825	842	*	3' UTR	chr1	94475933	94484228	8296	-	24	uc009wdp.1	-26756	ENSG00000198691	ABCA4	ATP-binding cassette, sub-family A (ABC1), member 4
chr1	95319671	95320547	877	*	Intron (uc001dqv.5/126969, intron 9 of 14)	chr1	95292995	95356823	63829	+	126969	uc010otu.1	26676	ENSG00000143036	SLC44A3	solute carrier family 44, member 3
chr1	95873022	95873846	825	*	Distal Intergenic	chr1	95940293	95944912	4620	+	440594	uc021oqf.1	-66447	ENSG00000233907	FLJ31662	uncharacterized LOC440594
chr1	109817041	109817979	939	*	3' UTR	chr1	109822176	109825041	2866	-	84722	uc001dxb.3	7062	ENSG00000134222	PSRC1	proline/serine-rich coiled-coil 1
chr1	110648067	110649299	1233	*	Distal Intergenic	chr1	110655062	110656569	1508	+	164153	uc001dzc.3	-5763	ENSG00000186150	UBL4B	ubiquitin-like 4B
chr1	110949750	110950710	961	*	Promoter (<=1kb)	chr1	110950431	110958896	8466	+	101410535	uc031pnm.1	0	NA	LAMTOR5-AS1	LAMTOR5 antisense RNA 1
chr1	111124059	111124942	884	*	Distal Intergenic	chr1	111145776	111148975	3200	-	3737	uc009wfw.3	24033	ENSG00000177301	KCNA2	potassium channel, voltage gated shaker related subfamily A, member 2
chr1	116975553	116976886	1334	*	Distal Intergenic	chr1	116935487	116961244	25758	-	84852	uc009whb.2	-14309	ENSG00000203865	ATP1A1-AS1	ATP1A1 antisense RNA 1
chr1	117714256	117715198	943	*	Intron (uc021osn.1/79679, intron 5 of 5)	chr1	117686209	117746458	60250	-	79679	uc021osn.1	31260	ENSG00000134258	VTCN1	V-set domain containing T cell activation inhibitor 1
chr1	118344959	118346129	1171	*	Distal Intergenic	chr1	118406107	118472302	66196	-	54834	uc001ehf.3	126173	ENSG00000196505	GDAP2	ganglioside induced differentiation associated protein 2
chr1	120274350	120275954	1605	*	Intron (uc009whl.3/26227, intron 6 of 6)	chr1	120262250	120286849	24600	+	26227	uc001eib.3	12100	ENSG00000092621	PHGDH	phosphoglycerate dehydrogenase
chr1	145038628	145040501	1874	*	Promoter (<=1kb)	chr1	144676437	145039992	363556	-	653513	uc001elm.4	0	NA	LOC653513	phosphodiesterase 4D interacting protein pseudogene
chr1	145610393	145611441	1049	*	Promoter (<=1kb)	chr1	145592605	145610627	18023	-	10623	uc001eog.3	0	ENSG00000186141	POLR3C	polymerase (RNA) III (DNA directed) polypeptide C (62kD)
chr1	150231420	150232134	715	*	Promoter (1-2kb)	chr1	150230218	150237480	7263	+	23632	uc001etx.3	1202	ENSG00000118298	CA14	carbonic anhydrase XIV
chr1	151881639	151882731	1093	*	Promoter (<=1kb)	chr1	151843343	151882361	39019	-	117145	uc001ezj.2	0	ENSG00000159445	THEM4	thioesterase superfamily member 4
chr1	153918002	153918918	917	*	Promoter (<=1kb)	chr1	153901977	153919154	17178	-	9909	uc001fdd.1	236	ENSG00000198837	DENND4B	DENN/MADD domain containing 4B
chr1	154192675	154193888	1214	*	Promoter (<=1kb)	chr1	154179183	154193273	14091	-	25912	uc001feg.2	0	ENSG00000143612	C1orf43	chromosome 1 open reading frame 43
chr1	154392448	154393208	761	*	Intron (uc021paf.1/3570, intron 1 of 6)	chr1	154377669	154410561	32893	+	3570	uc021paf.1	14779	ENSG00000160712	IL6R	interleukin 6 receptor
chr1	154530810	154532075	1266	*	Promoter (<=1kb)	chr1	154521051	154531120	10070	-	55585	uc001fff.1	0	ENSG00000160714	UBE2Q1	ubiquitin-conjugating enzyme E2Q family member 1
chr1	155188635	155189872	1238	*	Promoter (<=1kb)	chr1	155183616	155188809	5194	-	2630	uc001fjd.3	0	ENSG00000160766	GBAP1	glucosidase, beta, acid pseudogene 1
chr1	155231695	155232635	941	*	Promoter (<=1kb)	chr1	155225770	155232176	6407	-	10067	uc001fjs.3	0	ENSG00000116521	SCAMP3	secretory carrier membrane protein 3
chr1	156099645	156100665	1021	*	Exon (uc001fnf.1/4000, exon 5 of 13)	chr1	156096346	156109880	13535	+	4000	uc001fnk.3	3299	ENSG00000160789	LMNA	lamin A/C
chr1	156426717	156427701	985	*	Distal Intergenic	chr1	156395430	156400493	5064	-	10485	uc001fpa.3	-26224	ENSG00000125462	C1orf61	chromosome 1 open reading frame 61
chr1	156474569	156475746	1178	*	Distal Intergenic	chr1	156433513	156470634	37122	-	4209	uc001fpc.4	-3935	ENSG00000116604	MEF2D	myocyte enhancer factor 2D
chr1	166845086	166846040	955	*	Promoter (<=1kb)	chr1	166825749	166845654	19906	-	117143	uc001gdw.3	0	ENSG00000152382	TADA1	transcriptional adaptor 1
chr1	180991774	180992606	833	*	Promoter (<=1kb)	chr1	180942176	180992046	49871	-	10228	uc010pnr.2	0	ENSG00000135823	STX6	syntaxin 6
chr1	182089576	182090469	894	*	Distal Intergenic	chr1	182023705	182030847	7143	-	127665	uc001goz.3	-58729	ENSG00000179930	ZNF648	zinc finger protein 648
chr1	183604351	183605628	1278	*	Promoter (<=1kb)	chr1	183595328	183605076	9749	-	10092	uc001gql.4	0	ENSG00000162704	ARPC5	actin related protein 2/3 complex, subunit 5, 16kDa
chr1	183911877	183912672	796	*	Intron (uc010poj.1/23127, intron 2 of 11)	chr1	183904966	183915752	10787	-	23127	uc001gqp.3	3080	ENSG00000198756	COLGALT2	collagen beta(1-O)galactosyltransferase 2
chr1	183971107	183971637	531	*	Intron (uc010poj.1/23127, intron 11 of 11)	chr1	183898796	184006863	108068	-	23127	uc010poj.1	35226	ENSG00000198756	COLGALT2	collagen beta(1-O)galactosyltransferase 2
chr1	201303943	201305073	1131	*	Downstream (1-2kb)	chr1	201328136	201330497	2362	-	7139	uc009wzn.4	25424	ENSG00000118194	TNNT2	troponin T type 2 (cardiac)
chr1	202790815	202791891	1077	*	Promoter (2-3kb)	chr1	202794329	202795421	1093	+	641515	uc021php.1	-2438	ENSG00000184774	MGAT4EP	MGAT4 family, member E, pseudogene
chr1	202895955	202896834	880	*	Promoter (<=1kb)	chr1	202860230	202896371	36142	-	59349	uc001gyo.1	0	ENSG00000117153	KLHL12	kelch-like family member 12
chr1	203764297	203764962	666	*	Promoter (<=1kb)	chr1	203764751	203823256	58506	+	9877	uc001hac.3	0	ENSG00000058673	ZC3H11A	zinc finger CCCH-type containing 11A
chr1	205216316	205217181	866	*	Promoter (<=1kb)	chr1	205215725	205242471	26747	+	9911	uc001hca.3	591	ENSG00000133069	TMCC2	transmembrane and coiled-coil domain family 2
chr1	205227450	205228327	878	*	Promoter (1-2kb)	chr1	205226359	205242471	16113	+	9911	uc001hcc.2	1091	ENSG00000133069	TMCC2	transmembrane and coiled-coil domain family 2
chr1	208259320	208260467	1148	*	Intron (uc001hgz.3/5362, intron 23 of 31)	chr1	208195588	208202551	6964	-	5362	uc001hgy.3	-56769	ENSG00000076356	PLXNA2	plexin A2
chr1	211908370	211909766	1397	*	Distal Intergenic	chr1	211831599	211848972	17374	-	4751	uc021piq.1	-59398	ENSG00000117650	NEK2	NIMA-related kinase 2
chr1	220445305	220446207	903	*	Promoter (<=1kb)	chr1	220321610	220445843	124234	-	25782	uc001hmf.2	0	ENSG00000118873	RAB3GAP2	RAB3 GTPase activating protein subunit 2 (non-catalytic)
chr1	220869796	220870895	1100	*	3' UTR	chr1	220863628	220872499	8872	+	79762	uc001hmp.1	6168	ENSG00000162817	C1orf115	chromosome 1 open reading frame 115
chr1	222885805	222886542	738	*	Promoter (<=1kb)	chr1	222885906	222887245	1340	+	148362	uc001hnp.1	0	ENSG00000162819	BROX	BRO1 domain and CAAX motif containing
chr1	224947019	224947956	938	*	Distal Intergenic	chr1	224804179	224928249	124071	+	149111	uc001hos.1	142840	ENSG00000143786	CNIH3	cornichon family AMPA receptor auxiliary protein 3
chr1	226850242	226851432	1191	*	Intron (uc010pvo.2/3707, intron 6 of 7)	chr1	226819391	226926876	107486	-	3707	uc010pvo.2	75444	ENSG00000143772	ITPKB	inositol-trisphosphate 3-kinase B
chr1	231336080	231336781	702	*	Intron (uc009xfn.1/440730, intron 4 of 9)	chr1	231319845	231323373	3529	-	149373	uc031pss.1	-12707	NA	LOC149373	uncharacterized LOC149373
chr1	231870027	231870513	487	*	Intron (uc010pwf.2/100303453, intron 7 of 7)	chr1	231950372	231954263	3892	-	27184	uc001hvd.3	83750	NA	DISC2	disrupted in schizophrenia 2 (non-protein coding)
chr1	234748295	234749009	715	*	Distal Intergenic	chr1	234740015	234745271	5257	-	359948	uc001hwf.3	-3024	ENSG00000168264	IRF2BP2	interferon regulatory factor 2 binding protein 2
chr1	236332021	236332655	635	*	Exon (uc001hxq.3/7107, exon 2 of 7)	chr1	236305832	236372209	66378	+	7107	uc001hxq.3	26189	ENSG00000077585	GPR137B	G protein-coupled receptor 137B
chr1	236687234	236688128	895	*	Promoter (<=1kb)	chr1	236686369	236687808	1440	-	100287902	uc001hxx.3	0	ENSG00000223776	LGALS8-AS1	LGALS8 antisense RNA 1
chr1	236767547	236768537	991	*	Promoter (<=1kb)	chr1	236712305	236767841	55537	-	55127	uc001hyd.2	0	ENSG00000119285	HEATR1	HEAT repeat containing 1
chr10	504028	505023	996	*	Intron (uc001ifp.3/22982, intron 34 of 36)	chr10	468764	531104	62341	-	22982	uc009xhk.1	26081	ENSG00000151240	DIP2C	disco-interacting protein 2 homolog C
chr10	593200	594169	970	*	Intron (uc001ifp.3/22982, intron 36 of 36)	chr10	468764	531104	62341	-	22982	uc009xhk.1	-62096	ENSG00000151240	DIP2C	disco-interacting protein 2 homolog C
chr10	23094206	23094958	753	*	Distal Intergenic	chr10	22823766	23003503	179738	-	5305	uc001irl.4	-90703	ENSG00000150867	PIP4K2A	phosphatidylinositol-5-phosphate 4-kinase, type II, alpha
chr10	25304897	25306236	1340	*	Promoter (<=1kb)	chr10	25270908	25305085	34178	-	219670	uc001isg.2	0	ENSG00000151023	ENKUR	enkurin, TRPC channel interacting protein
chr10	29517985	29518976	992	*	Distal Intergenic	chr10	29577990	29600158	22169	+	84569	uc001iul.3	-59014	ENSG00000120563	LYZL1	lysozyme-like 1
chr10	31269758	31270471	714	*	Intron (uc001ivn.3/220929, intron 6 of 7)	chr10	31133565	31288446	154882	-	220929	uc001ivn.3	17975	ENSG00000183621	ZNF438	zinc finger protein 438
chr10	32635029	32635884	856	*	Promoter (<=1kb)	chr10	32556644	32636146	79503	-	80314	uc001iwg.2	262	ENSG00000120616	EPC1	enhancer of polycomb homolog 1 (Drosophila)
chr10	43892148	43893079	932	*	Promoter (<=1kb)	chr10	43881065	43892279	11215	-	3185	uc009xmh.1	0	ENSG00000169813	HNRNPF	heterogeneous nuclear ribonucleoprotein F
chr10	63656513	63657157	645	*	Distal Intergenic	chr10	63661013	63810997	149985	+	84159	uc010qil.2	-3856	ENSG00000150347	ARID5B	AT rich interactive domain 5B (MRF1-like)
chr10	69643960	69644716	757	*	Promoter (<=1kb)	chr10	69644427	69678147	33721	+	23411	uc001jnd.3	0	ENSG00000096717	SIRT1	sirtuin 1
chr10	70883454	70884458	1005	*	Promoter (<=1kb)	chr10	70883908	70932616	48709	+	9559	uc001jpb.3	0	ENSG00000122958	VPS26A	VPS26 retromer complex component A
chr10	72424270	72425280	1011	*	Distal Intergenic	chr10	72432559	72522195	89637	+	140766	uc001jrg.3	-7279	ENSG00000138316	ADAMTS14	ADAM metallopeptidase with thrombospondin type 1 motif, 14
chr10	73627906	73628513	608	*	Intron (uc021psn.1/119504, intron 1 of 3)	chr10	73621147	73995618	374472	+	119504	uc021psn.1	6759	ENSG00000166295	ANAPC16	anaphase promoting complex subunit 16
chr10	74385347	74386322	976	*	Promoter (<=1kb)	chr10	74127084	74385949	258866	-	10367	uc001jtb.2	0	ENSG00000107745	MICU1	mitochondrial calcium uptake 1
chr10	75935812	75936971	1160	*	Promoter (<=1kb)	chr10	75936247	76469061	532815	+	132	uc001jwj.3	0	ENSG00000156110	ADK	adenosine kinase
chr10	77524259	77525123	865	*	Distal Intergenic	chr10	77542519	78317126	774608	+	83938	uc001jxi.3	-17396	ENSG00000148655	C10orf11	chromosome 10 open reading frame 11
chr10	88854784	88855691	908	*	Promoter (<=1kb)	chr10	88854953	88951222	96270	+	54537	uc001kei.4	0	ENSG00000122376	FAM35A	family with sequence similarity 35, member A
chr10	93646625	93647518	894	*	Distal Intergenic	chr10	93666345	93669258	2914	-	143282	uc001khq.4	21740	ENSG00000174721	FGFBP3	fibroblast growth factor binding protein 3
chr10	99257850	99258978	1129	*	Promoter (<=1kb)	chr10	99218081	99258149	40069	-	64210	uc001knr.3	0	ENSG00000155229	MMS19	MMS19 homolog, cytosolic iron-sulfur assembly component
chr10	99649065	99650082	1018	*	Intron (uc001kot.2/55118, intron 3 of 11)	chr10	99609995	99631335	21341	+	401647	uc001kos.3	39070	ENSG00000155265	GOLGA7B	golgin A7 family, member B
chr10	100398494	100399343	850	*	Intron (uc001kpn.2/60495, intron 5 of 11)	chr10	100175955	100206704	30750	-	3257	uc021pwv.1	-191790	ENSG00000107521	HPS1	Hermansky-Pudlak syndrome 1
chr10	102132684	102134485	1802	*	Promoter (<=1kb)	chr10	102133333	102148111	14779	+	90271	uc001kqz.4	0	NA	OLMALINC	oligodendrocyte maturation-associated long intergenic non-coding RNA
chr10	103639304	103640380	1077	*	Intron (uc009xwx.1/79591, intron 2 of 7)	chr10	103585731	103603677	17947	-	30819	uc001kua.3	-35627	ENSG00000120049	KCNIP2	Kv channel interacting protein 2
chr10	103877165	103878188	1024	*	Promoter (2-3kb)	chr10	103867325	103880210	12886	-	8861	uc009xwz.3	2022	ENSG00000198728	LDB1	LIM domain binding 1
chr10	104401602	104402358	757	*	Promoter (1-2kb)	chr10	104404252	104418076	13825	+	81603	uc001kvz.2	-1894	ENSG00000171206	TRIM8	tripartite motif containing 8
chr10	104542665	104543533	869	*	Intron (uc001kwf.4/54838, intron 1 of 3)	chr10	104535888	104576021	40134	+	54838	uc001kwe.4	6777	ENSG00000166272	WBP1L	WW domain binding protein 1-like
chr10	104555993	104556655	663	*	Intron (uc001kwf.4/54838, intron 1 of 3)	chr10	104535888	104576021	40134	+	54838	uc001kwe.4	20105	ENSG00000166272	WBP1L	WW domain binding protein 1-like
chr10	106002730	106003483	754	*	Distal Intergenic	chr10	106013952	106027222	13271	+	9446	uc021pxr.1	-10469	ENSG00000148834	GSTO1	glutathione S-transferase omega 1
chr10	116249246	116249964	719	*	Promoter (1-2kb)	chr10	116190869	116251637	60769	-	3983	uc021pyu.1	1673	ENSG00000099204	ABLIM1	actin binding LIM protein 1
chr10	118397257	118397811	555	*	Intron (uc001lcq.3/5408, intron 11 of 14)	chr10	118380465	118394470	14006	+	5408	uc009xyu.1	16792	ENSG00000266200	PNLIPRP2	pancreatic lipase-related protein 2
chr10	120514100	120515421	1322	*	Promoter (<=1kb)	chr10	120433634	120514758	81125	-	143384	uc010qst.1	0	ENSG00000151893	CACUL1	CDK2-associated, cullin domain 1
chr10	121651723	121652641	919	*	Promoter (<=1kb)	chr10	121652085	121704170	52086	+	11196	uc001leu.2	0	ENSG00000107651	SEC23IP	SEC23 interacting protein
chr10	126412638	126413956	1319	*	Intron (uc001lhu.1/9679, intron 4 of 8)	chr10	126307863	126432930	125068	-	9679	uc001lhv.1	18974	ENSG00000189319	FAM53B	family with sequence similarity 53, member B
chr10	127483426	127484282	857	*	Exon (uc001liw.4/7390, exon 8 of 9)	chr10	127490626	127496056	5431	-	7390	uc021qap.1	11774	ENSG00000188690	UROS	uroporphyrinogen III synthase
chr10	128351590	128353042	1453	*	Intron (uc010qum.2/118611, intron 9 of 9)	chr10	128113574	128359079	245506	-	118611	uc010qum.2	6037	ENSG00000154493	C10orf90	chromosome 10 open reading frame 90
chr10	131685984	131686945	962	*	Intron (uc001lki.2/253738, intron 10 of 15)	chr10	131641563	131641638	76	-	100422873	uc021qaw.1	-44346	ENSG00000266676	MIR4297	microRNA 4297
chr11	2919700	2920667	968	*	Promoter (<=1kb)	chr11	2920951	2946476	25526	+	5002	uc001lwx.3	-284	ENSG00000110628	SLC22A18	solute carrier family 22, member 18
chr11	3116835	3117734	900	*	Promoter (<=1kb)	chr11	3108346	3116109	7764	-	114879	uc001lxj.2	-726	ENSG00000021762	OSBPL5	oxysterol binding protein-like 5
chr11	6411053	6412064	1012	*	Promoter (<=1kb)	chr11	6411644	6416008	4365	+	6609	uc001mcv.2	0	ENSG00000166311	SMPD1	sphingomyelin phosphodiesterase 1, acid lysosomal
chr11	7621382	7622437	1056	*	Promoter (2-3kb)	chr11	7618417	7674996	56580	+	8495	uc010rbe.3	2965	ENSG00000166387	PPFIBP2	PTPRF interacting protein, binding protein 2 (liprin beta 2)
chr11	9780858	9781931	1074	*	Promoter (<=1kb)	chr11	9776317	9781080	4764	-	440028	uc001mhy.1	0	ENSG00000245522	LOC440028	uncharacterized LOC440028
chr11	12658194	12659366	1173	*	Distal Intergenic	chr11	12695969	12966284	270316	+	7003	uc021qdx.1	-36603	ENSG00000187079	TEAD1	TEA domain family member 1 (SV40 transcriptional enhancer factor)
chr11	16833611	16834429	819	*	Intron (uc010rcu.1/144100, intron 14 of 26)	chr11	16809207	16838962	29756	-	144100	uc010rcv.2	4533	ENSG00000166689	PLEKHA7	pleckstrin homology domain containing, family A member 7
chr11	18343336	18344546	1211	*	Promoter (<=1kb)	chr11	18300217	18343721	43505	-	11234	uc001mod.1	0	ENSG00000110756	HPS5	Hermansky-Pudlak syndrome 5
chr11	30446377	30447142	766	*	Intron (uc001msq.3/744, intron 3 of 6)	chr11	30344649	30359165	14517	+	120534	uc001mso.1	101728	ENSG00000152219	ARL14EP	ADP-ribosylation factor-like 14 effector protein
chr11	35188003	35188759	757	*	Intron (uc021qfw.1/960, intron 1 of 8)	chr11	35211382	35236461	25080	+	960	uc010res.2	-22623	ENSG00000026508	CD44	CD44 molecule (Indian blood group)
chr11	57642170	57642985	816	*	Distal Intergenic	chr11	57529234	57586652	57419	+	1500	uc001nli.4	112936	ENSG00000198561	CTNND1	catenin (cadherin-associated protein), delta 1
chr11	58346688	58347656	969	*	Promoter (<=1kb)	chr11	58346587	58393205	46619	+	386607	uc010rkm.2	101	ENSG00000255073	ZFP91-CNTF	ZFP91-CNTF readthrough (NMD candidate)
chr11	59436436	59437204	769	*	Promoter (<=1kb)	chr11	59404192	59436511	32320	-	219988	uc001noe.4	0	ENSG00000166889	PATL1	protein associated with topoisomerase II homolog 1 (yeast)
chr11	60156344	60157398	1055	*	3' UTR	chr11	60163487	60185228	21742	+	84689	uc001npj.3	-6089	ENSG00000166928	MS4A14	membrane-spanning 4-domains, subfamily A, member 14
chr11	60928493	60929402	910	*	Promoter (<=1kb)	chr11	60897728	60928916	31189	-	55048	uc001nqv.1	0	ENSG00000167987	VPS37C	vacuolar protein sorting 37 homolog C (S. cerevisiae)
chr11	61115167	61116806	1640	*	3' UTR	chr11	61069729	61110047	40319	-	1642	uc010rlf.1	-5120	ENSG00000167986	DDB1	damage-specific DNA binding protein 1, 127kDa
chr11	61500605	61501326	722	*	Intron (uc001nsa.3/747, intron 9 of 19)	chr11	61520121	61555989	35869	+	745	uc001nsc.1	-18795	ENSG00000124920	MYRF	myelin regulatory factor
chr11	61738817	61740061	1245	*	Distal Intergenic	chr11	61731757	61735132	3376	-	2495	uc001nsu.3	-3685	ENSG00000167996	FTH1	ferritin, heavy polypeptide 1
chr11	62275792	62276727	936	*	Intron (uc001ntk.2/79026, intron 2 of 5)	chr11	62201014	62314332	113319	-	79026	uc001ntk.2	37605	ENSG00000124942	AHNAK	AHNAK nucleoprotein
chr11	62538304	62539571	1268	*	Promoter (<=1kb)	chr11	62538775	62546260	7486	+	10629	uc010rmg.2	0	ENSG00000162227	TAF6L	TAF6-like RNA polymerase II, p300/CBP-associated factor (PCAF)-associated factor, 65kDa
chr11	65185582	65187198	1617	*	Distal Intergenic	chr11	65190269	65212028	21760	+	283131	uc010rog.2	-3071	ENSG00000245532	NEAT1	nuclear paraspeckle assembly transcript 1 (non-protein coding)
chr11	65244589	65245499	911	*	Distal Intergenic	chr11	65265233	65273939	8707	+	378938	uc010roh.3	-19734	ENSG00000251562	MALAT1	metastasis associated lung adenocarcinoma transcript 1 (non-protein coding)
chr11	65478661	65480106	1446	*	Promoter (<=1kb)	chr11	65479473	65487077	7605	+	10524	uc001ofi.3	0	ENSG00000172977	KAT5	K(lysine) acetyltransferase 5
chr11	67158771	67159855	1085	*	Promoter (<=1kb)	chr11	67159423	67165883	6461	+	5883	uc001okr.3	0	ENSG00000172613	RAD9A	RAD9 checkpoint clamp component A
chr11	69263445	69264758	1314	*	Distal Intergenic	chr11	69455873	69469242	13370	+	595	uc001opa.3	-191115	ENSG00000110092	CCND1	cyclin D1
chr11	69369417	69370288	872	*	Distal Intergenic	chr11	69455873	69469242	13370	+	595	uc001opa.3	-85585	ENSG00000110092	CCND1	cyclin D1
chr11	71813979	71814958	980	*	Promoter (<=1kb)	chr11	71808338	71814433	6096	-	55004	uc001ort.3	0	ENSG00000149357	LAMTOR1	late endosomal/lysosomal adaptor, MAPK and MTOR activator 1
chr11	72469697	72471143	1447	*	Exon (uc001osy.3/10809, exon 3 of 7)	chr11	72396114	72463434	67321	-	116985	uc001osu.3	-6263	ENSG00000186635	ARAP1	ArfGAP with RhoGAP domain, ankyrin repeat and PH domain 1
chr11	74734816	74735596	781	*	Distal Intergenic	chr11	74699950	74718743	18794	+	10825	uc001ovw.3	34866	ENSG00000162139	NEU3	sialidase 3 (membrane sialidase)
chr11	74742120	74743200	1081	*	Distal Intergenic	chr11	74699950	74718743	18794	+	10825	uc001ovw.3	42170	ENSG00000162139	NEU3	sialidase 3 (membrane sialidase)
chr11	75525469	75526348	880	*	Promoter (<=1kb)	chr11	75526212	75855282	329071	+	7405	uc001oxc.3	0	ENSG00000198382	UVRAG	UV radiation resistance associated
chr11	76499127	76500446	1320	*	Intron (uc031qcw.1/25987, intron 1 of 1)	chr11	76494285	76509198	14914	+	25987	uc001oxt.3	4842	ENSG00000182704	TSKU	tsukushi, small leucine rich proteoglycan
chr11	78023918	78024815	898	*	Intron (uc001ozg.3/9846, intron 9 of 9)	chr11	77926336	78052926	126591	-	9846	uc001ozg.3	28111	ENSG00000033327	GAB2	GRB2-associated binding protein 2
chr11	78306481	78307175	695	*	Distal Intergenic	chr11	78147007	78285909	138903	-	79731	uc001ozi.3	-20572	ENSG00000137513	NARS2	asparaginyl-tRNA synthetase 2, mitochondrial (putative)
chr11	82575251	82575972	722	*	Intron (uc001ozr.3/5547, intron 8 of 9)	chr11	82535409	82611557	76149	-	5547	uc001ozr.3	35585	ENSG00000137509	PRCP	prolylcarboxypeptidase (angiotensinase C)
chr11	85779529	85780675	1147	*	Promoter (<=1kb)	chr11	85668214	85780139	111926	-	8301	uc001pbl.3	0	ENSG00000073921	PICALM	phosphatidylinositol binding clathrin assembly protein
chr11	107879283	107880109	827	*	Promoter (<=1kb)	chr11	107879408	107977565	98158	+	8065	uc001pju.3	0	ENSG00000166266	CUL5	cullin 5
chr11	108518079	108519244	1166	*	Distal Intergenic	chr11	108535816	108792970	257155	+	1662	uc001pkl.1	-16572	ENSG00000178105	DDX10	DEAD (Asp-Glu-Ala-Asp) box polypeptide 10
chr11	110649539	110650276	738	*	Distal Intergenic	chr11	110447759	110583912	136154	-	57569	uc001pla.2	-65627	ENSG00000137727	ARHGAP20	Rho GTPase activating protein 20
chr11	118065640	118066399	760	*	Intron (uc001psg.2/120425, intron 1 of 4)	chr11	118064442	118074951	10510	-	120425	uc001psg.2	8552	ENSG00000160593	AMICA1	adhesion molecule, interacts with CXADR antigen 1
chr11	121592843	121593829	987	*	Distal Intergenic	chr11	121461128	121504471	43344	+	6653	uc010rzq.1	131715	ENSG00000137642	SORL1	sortilin-related receptor, L(DLR class) A repeats containing
chr11	122451640	122452414	775	*	Distal Intergenic	chr11	122526398	122685187	158790	+	84959	uc001pyi.4	-73984	ENSG00000154127	UBASH3B	ubiquitin associated and SH3 domain containing B
chr11	125071500	125072268	769	*	Intron (uc001qbu.3/63876, intron 1 of 12)	chr11	125034559	125303285	268727	+	63876	uc001qbu.3	36941	ENSG00000165495	PKNOX2	PBX/knotted 1 homeobox 2
chr11	127801571	127802331	761	*	Distal Intergenic	chr11	128328656	128392205	63550	-	2113	uc009zcg.2	589874	ENSG00000134954	ETS1	v-ets avian erythroblastosis virus E26 oncogene homolog 1
chr11	128337100	128337981	882	*	Intron (uc009zcg.2/2113, intron 1 of 6)	chr11	128328656	128392205	63550	-	2113	uc009zcg.2	54224	ENSG00000134954	ETS1	v-ets avian erythroblastosis virus E26 oncogene homolog 1
chr11	128372613	128374245	1633	*	Intron (uc009zcg.2/2113, intron 6 of 6)	chr11	128328656	128392205	63550	-	2113	uc009zcg.2	17960	ENSG00000134954	ETS1	v-ets avian erythroblastosis virus E26 oncogene homolog 1
chr12	6832816	6833934	1119	*	Promoter (<=1kb)	chr12	6833150	6841041	7892	+	50813	uc001qqj.3	0	ENSG00000111652	COPS7A	COP9 signalosome subunit 7A
chr12	9101868	9102942	1075	*	Promoter (<=1kb)	chr12	9092957	9102357	9401	-	4074	uc001qvf.3	0	ENSG00000003056	M6PR	mannose-6-phosphate receptor (cation dependent)
chr12	12937501	12938488	988	*	Promoter (<=1kb)	chr12	12938541	12944399	5859	+	81575	uc001raw.4	-53	ENSG00000178878	APOLD1	apolipoprotein L domain containing 1
chr12	13052493	13053556	1064	*	Intron (uc001rba.3/9052, intron 1 of 3)	chr12	13043956	13066600	22645	+	9052	uc001rba.3	8537	ENSG00000013588	GPRC5A	G protein-coupled receptor, class C, group 5, member A
chr12	14518455	14519088	634	*	Promoter (<=1kb)	chr12	14518611	14614067	95457	+	55729	uc010shs.1	0	ENSG00000171681	ATF7IP	activating transcription factor 7 interacting protein
chr12	15065992	15066798	807	*	Distal Intergenic	chr12	15066976	15091463	24488	-	121506	uc001rco.3	24665	ENSG00000139055	ERP27	endoplasmic reticulum protein 27
chr12	22254026	22255478	1453	*	Distal Intergenic	chr12	22199110	22218606	19497	+	55907	uc001rfm.4	54916	ENSG00000111726	CMAS	cytidine monophosphate N-acetylneuraminic acid synthetase
chr12	26471071	26472008	938	*	Distal Intergenic	chr12	26348506	26387708	39203	+	8082	uc001rhe.3	122565	ENSG00000123096	SSPN	sarcospan
chr12	49110092	49111190	1099	*	Promoter (<=1kb)	chr12	49082241	49110781	28541	-	904	uc001rsd.4	0	ENSG00000129315	CCNT1	cyclin T1
chr12	51157448	51158095	648	*	Promoter (<=1kb)	chr12	51157789	51214943	57155	+	466	uc001rww.4	0	ENSG00000123268	ATF1	activating transcription factor 1
chr12	51402852	51403595	744	*	Promoter (<=1kb)	chr12	51379775	51403053	23279	-	4891	uc010smx.2	0	ENSG00000110911	SLC11A2	solute carrier family 11 (proton-coupled divalent metal ion transporter), member 2
chr12	53399766	53400698	933	*	Promoter (<=1kb)	chr12	53400062	53421703	21642	+	1975	uc009zmp.1	0	ENSG00000063046	EIF4B	eukaryotic translation initiation factor 4B
chr12	54331987	54332917	931	*	Promoter (<=1kb)	chr12	54332576	54340328	7753	+	3229	uc001sei.3	0	ENSG00000123364	HOXC13	homeobox C13
chr12	54752975	54753821	847	*	Distal Intergenic	chr12	54756229	54758270	2042	-	53831	uc001sfu.3	4449	ENSG00000139572	GPR84	G protein-coupled receptor 84
chr12	56121494	56122248	755	*	Promoter (<=1kb)	chr12	56119227	56121572	2346	-	967	uc031qhs.1	0	ENSG00000135404	CD63	CD63 molecule
chr12	56358835	56359637	803	*	Promoter (<=1kb)	chr12	56347889	56359846	11958	-	6490	uc001siq.3	209	ENSG00000185664	PMEL	premelanosome protein
chr12	56364024	56365140	1117	*	Promoter (2-3kb)	chr12	56367697	56390467	22771	+	5869	uc001siv.3	-2557	ENSG00000111540	RAB5B	RAB5B, member RAS oncogene family
chr12	56708873	56710305	1433	*	Promoter (<=1kb)	chr12	56704213	56710128	5916	-	10330	uc001sku.2	0	ENSG00000257727	CNPY2	canopy FGF signaling regulator 2
chr12	57230144	57231440	1297	*	Distal Intergenic	chr12	57157108	57181574	24467	+	8630	uc001smg.1	73036	ENSG00000025423	HSD17B6	hydroxysteroid (17-beta) dehydrogenase 6
chr12	57505167	57506446	1280	*	Promoter (<=1kb)	chr12	57489187	57505196	16010	-	6778	uc001sna.3	0	ENSG00000166888	STAT6	signal transducer and activator of transcription 6, interleukin-4 induced
chr12	57915602	57916440	839	*	Promoter (<=1kb)	chr12	57916659	57923931	7273	+	114785	uc001soj.1	-219	ENSG00000166987	MBD6	methyl-CpG binding domain protein 6
chr12	58145319	58146712	1394	*	Promoter (<=1kb)	chr12	58141510	58146230	4721	-	1019	uc001spv.3	0	ENSG00000135446	CDK4	cyclin-dependent kinase 4
chr12	62996004	62997034	1031	*	Promoter (<=1kb)	chr12	62995531	62997214	1684	-	283416	uc001sri.1	180	ENSG00000221949	LINC01465	long intergenic non-protein coding RNA 1465
chr12	63025538	63027100	1563	*	Distal Intergenic	chr12	62997466	62997549	84	+	406891	uc001srj.2	28072	NA	MIRLET7I	microRNA let-7i
chr12	63328435	63329340	906	*	Promoter (<=1kb)	chr12	63037763	63328665	290903	-	57460	uc001srk.3	0	ENSG00000111110	PPM1H	protein phosphatase, Mg2+/Mn2+ dependent, 1H
chr12	64845394	64846309	916	*	Promoter (<=1kb)	chr12	64845840	64895899	50060	+	29110	uc001ssc.2	0	ENSG00000183735	TBK1	TANK-binding kinase 1
chr12	65018622	65020083	1462	*	Promoter (2-3kb)	chr12	65016289	65016385	97	-	100500856	uc021qzv.1	-2237	ENSG00000207546	MIR548Z	microRNA 548z
chr12	65054195	65055055	861	*	Intron (uc001ssd.3/283349, intron 1 of 4)	chr12	65023001	65091347	68347	+	283349	uc001sse.3	31194	ENSG00000153179	RASSF3	Ras association (RalGDS/AF-6) domain family member 3
chr12	65152788	65153624	837	*	Promoter (<=1kb)	chr12	65107222	65153226	46005	-	2799	uc001ssg.4	0	ENSG00000135677	GNS	glucosamine (N-acetyl)-6-sulfatase
chr12	76953223	76954019	797	*	Promoter (<=1kb)	chr12	76745578	76953589	208012	-	114882	uc001sye.1	0	ENSG00000091039	OSBPL8	oxysterol binding protein-like 8
chr12	85305979	85307110	1132	*	Promoter (<=1kb)	chr12	85253267	85306608	53342	-	55117	uc001szv.4	0	ENSG00000072041	SLC6A15	solute carrier family 6 (neutral amino acid transporter), member 15
chr12	85673619	85674758	1140	*	Promoter (<=1kb)	chr12	85674036	85695561	21526	+	8092	uc001tae.4	0	ENSG00000180318	ALX1	ALX homeobox 1
chr12	92757212	92757931	720	*	Distal Intergenic	chr12	92815307	92824778	9472	+	574028	uc001tcc.2	-57376	ENSG00000257127	CLLU1	chronic lymphocytic leukemia up-regulated 1
chr12	93964162	93965601	1440	*	Promoter (<=1kb)	chr12	93936239	93965544	29306	-	144481	uc001tcu.3	0	ENSG00000246985	SOCS2-AS1	SOCS2 antisense RNA 1
chr12	95009772	95010873	1102	*	Promoter (<=1kb)	chr12	94960900	95009837	48938	-	57458	uc001tdi.2	0	ENSG00000057704	TMCC3	transmembrane and coiled-coil domain family 3
chr12	101693626	101694384	759	*	Exon (uc001tia.1/27340, exon 14 of 62)	chr12	101673905	101685205	11301	+	27340	uc009ztz.1	19721	ENSG00000120800	UTP20	UTP20, small subunit (SSU) processome component, homolog (yeast)
chr12	103728153	103728949	797	*	Intron (uc001tjs.3/374470, intron 7 of 10)	chr12	103631369	103889746	258378	-	374470	uc001tjs.3	160797	ENSG00000179088	C12orf42	chromosome 12 open reading frame 42
chr12	104350595	104351689	1095	*	Promoter (<=1kb)	chr12	104343981	104350993	7013	-	728568	uc009zuj.2	0	ENSG00000204954	C12orf73	chromosome 12 open reading frame 73
chr12	104359295	104360153	859	*	Promoter (<=1kb)	chr12	104359593	104374446	14854	+	6996	uc010swh.1	0	ENSG00000139372	TDG	thymine DNA glycosylase
chr12	107038551	107039434	884	*	Intron (uc001tlr.3/5992, intron 3 of 17)	chr12	107078477	107156582	78106	+	5992	uc001tlv.3	-39043	ENSG00000111783	RFX4	regulatory factor X, 4 (influences HLA class II expression)
chr12	108078572	108079804	1233	*	Promoter (<=1kb)	chr12	108079590	108091374	11785	+	11137	uc001tmn.1	0	ENSG00000136045	PWP1	PWP1 homolog, endonuclein
chr12	109085259	109086507	1249	*	Intron (uc009zva.4/23603, intron 9 of 10)	chr12	109038885	109096774	57890	-	23603	uc009zva.4	10267	ENSG00000110880	CORO1C	coronin, actin binding protein, 1C
chr12	109219931	109220893	963	*	Promoter (<=1kb)	chr12	109185695	109221327	35633	-	54434	uc010sxg.2	434	ENSG00000084112	SSH1	slingshot protein phosphatase 1
chr12	109232009	109232702	694	*	Intron (uc001tnm.3/54434, intron 13 of 14)	chr12	109185695	109221327	35633	-	54434	uc010sxg.2	-10682	ENSG00000084112	SSH1	slingshot protein phosphatase 1
chr12	110164754	110165852	1099	*	Intron (uc001tpd.2/84915, intron 1 of 2)	chr12	110152187	110208312	56126	+	84915	uc001tpd.2	12567	ENSG00000139438	FAM222A	family with sequence similarity 222, member A
chr12	112036939	112037914	976	*	Promoter (<=1kb)	chr12	111890018	112037477	147460	-	6311	uc001tsh.3	0	ENSG00000204842	ATXN2	ataxin 2
chr12	112450714	112451694	981	*	Promoter (<=1kb)	chr12	112451152	112461024	9873	+	10961	uc001ttk.1	0	ENSG00000089248	ERP29	endoplasmic reticulum protein 29
chr12	113622346	113623963	1618	*	Promoter (<=1kb)	chr12	113594978	113623284	28307	-	79039	uc001tup.3	0	ENSG00000123064	DDX54	DEAD (Asp-Glu-Ala-Asp) box polypeptide 54
chr12	120658392	120659482	1091	*	Exon (uc031qjr.1/5829, exon 6 of 12)	chr12	120648242	120654919	6678	-	5829	uc001txu.3	-3473	ENSG00000089159	PXN	paxillin
chr12	120754933	120756032	1100	*	Distal Intergenic	chr12	120759914	120765592	5679	-	5319	uc001tyd.3	9560	ENSG00000170890	PLA2G1B	phospholipase A2, group IB (pancreas)
chr12	121783046	121784174	1129	*	Exon (uc001uag.3/51433, exon 4 of 17)	chr12	121746048	121790265	44218	-	51433	uc001uag.3	6091	ENSG00000089053	ANAPC5	anaphase promoting complex subunit 5
chr12	122191654	122192504	851	*	Intron (uc001ubc.4/144404, intron 5 of 11)	chr12	122215660	122231594	15935	-	54509	uc001ubb.3	39090	ENSG00000139725	RHOF	ras homolog family member F (in filopodia)
chr12	122750387	122751511	1125	*	Promoter (<=1kb)	chr12	122692209	122751068	58860	-	65082	uc001ucc.3	0	ENSG00000139719	VPS33A	vacuolar protein sorting 33 homolog A (S. cerevisiae)
chr12	123430845	123432040	1196	*	Promoter (1-2kb)	chr12	123413539	123429186	15648	-	23457	uc010tai.2	-1659	ENSG00000150967	ABCB9	ATP-binding cassette, sub-family B (MDR/TAP), member 9
chr12	123849194	123850111	918	*	Promoter (<=1kb)	chr12	123805246	123849388	44143	-	55206	uc001uet.2	0	ENSG00000139697	SBNO1	strawberry notch homolog 1 (Drosophila)
chr12	124086298	124087086	789	*	Promoter (<=1kb)	chr12	124086672	124104255	17584	+	57696	uc001ufh.3	0	ENSG00000111364	DDX55	DEAD (Asp-Glu-Ala-Asp) box polypeptide 55
chr12	124836989	124837988	1000	*	Intron (uc010tbb.2/9612, intron 20 of 48)	chr12	124808957	124824750	15794	-	9612	uc010tax.2	-12239	ENSG00000196498	NCOR2	nuclear receptor corepressor 2
chr12	124880956	124882092	1137	*	Intron (uc010tbb.2/9612, intron 31 of 48)	chr12	124808957	124824750	15794	-	9612	uc010tax.2	-56206	ENSG00000196498	NCOR2	nuclear receptor corepressor 2
chr12	125230094	125231377	1284	*	Distal Intergenic	chr12	125262174	125348519	86346	-	949	uc001ugm.4	117142	ENSG00000073060	SCARB1	scavenger receptor class B, member 1
chr12	125388925	125389788	864	*	Distal Intergenic	chr12	125398127	125398665	539	-	7316	uc009zyf.1	8877	ENSG00000150991	UBC	ubiquitin C
chr12	133360431	133361732	1302	*	3' UTR	chr12	133302254	133338451	36198	-	23141	uc001ukx.2	-21980	ENSG00000176915	ANKLE2	ankyrin repeat and LEM domain containing 2
chr12	133613728	133614508	781	*	Promoter (<=1kb)	chr12	133613878	133639885	26008	+	7637	uc001ulm.4	0	ENSG00000198040	ZNF84	zinc finger protein 84
chr13	30306968	30308129	1162	*	Distal Intergenic	chr13	30338545	30424820	86276	-	5412	uc001usp.3	116691	ENSG00000122042	UBL3	ubiquitin-like 3
chr13	31620682	31621722	1041	*	Distal Intergenic	chr13	31506834	31549153	42320	+	122046	uc001uti.3	113848	ENSG00000175664	TEX26	testis expressed 26
chr13	36919890	36921141	1252	*	Promoter (<=1kb)	chr13	36920568	36943872	23305	+	100507135	uc021rig.1	0	ENSG00000120664	SPG20-AS1	SPG20 antisense RNA 1
chr13	39395724	39396604	881	*	Intron (uc001uwv.3/341640, intron 6 of 23)	chr13	39343715	39439063	95349	+	341640	uc001uww.3	52009	ENSG00000150893	FREM2	FRAS1 related extracellular matrix protein 2
chr13	41634907	41636369	1463	*	Promoter (<=1kb)	chr13	41635697	41658139	22443	+	11193	uc001uxt.3	0	ENSG00000120688	WBP4	WW domain binding protein 4
chr13	42845550	42846463	914	*	Promoter (<=1kb)	chr13	42846289	42897403	51115	+	11215	uc001uys.2	0	ENSG00000023516	AKAP11	A kinase (PRKA) anchor protein 11
chr13	46631592	46632428	837	*	Exon (uc001vaw.3/1361, exon 9 of 11)	chr13	46626983	46675482	48500	+	100509894	uc001vau.1	4609	ENSG00000235903	CPB2-AS1	CPB2 antisense RNA 1
chr13	49877363	49878287	925	*	Distal Intergenic	chr13	49822047	49842195	20149	+	81602	uc001vcs.2	55316	ENSG00000102543	CDADC1	cytidine and dCMP deaminase domain containing 1
chr13	52400601	52401222	622	*	Exon (uc010tgq.1/283521, exon 3 of 5)	chr13	52387483	52419286	31804	-	283521	uc001vft.1	18064	ENSG00000281106	LINC00282	long intergenic non-protein coding RNA 282
chr13	54800785	54801447	663	*	Distal Intergenic	chr13	54886107	54886183	77	-	100302187	uc021rkb.1	84736	NA	MIR1297	microRNA 1297
chr13	110744933	110745929	997	*	Distal Intergenic	chr13	110801310	110959496	158187	-	1282	uc001vqw.4	213567	ENSG00000187498	COL4A1	collagen, type IV, alpha 1
chr13	113695283	113696664	1382	*	Promoter (2-3kb)	chr13	113698969	113741770	42802	+	23263	uc001vst.1	-2305	ENSG00000126217	MCF2L	MCF.2 cell line derived transforming sequence-like
chr13	113737791	113738452	662	*	Exon (uc031qnk.1/23263, exon 18 of 28)	chr13	113760102	113771528	11427	+	2155	uc010agp.2	-21650	ENSG00000057593	F7	coagulation factor VII (serum prothrombin conversion accelerator)
chr13	113950812	113952016	1205	*	Promoter (<=1kb)	chr13	113951469	113977741	26273	+	3916	uc001vtm.1	0	ENSG00000185896	LAMP1	lysosomal-associated membrane protein 1
chr13	114829743	114831260	1518	*	Intron (uc010tkk.2/22821, intron 22 of 23)	chr13	114747194	114843438	96245	-	22821	uc010tkk.2	12178	ENSG00000185989	RASA3	RAS p21 protein activator 3
chr14	20922829	20923947	1119	*	Promoter (<=1kb)	chr14	20923290	20925931	2642	+	328	uc001vxg.3	0	ENSG00000100823	APEX1	APEX nuclease (multifunctional DNA repair enzyme) 1
chr14	20929279	20930248	970	*	Promoter (<=1kb)	chr14	20926012	20929637	3626	-	90809	uc001vxk.2	0	ENSG00000165782	TMEM55B	transmembrane protein 55B
chr14	21851558	21852971	1414	*	Promoter (<=1kb)	chr14	21819631	21852425	32795	-	11198	uc001wao.2	0	ENSG00000092201	SUPT16H	SPT16 homolog, facilitates chromatin remodeling subunit
chr14	23235405	23236714	1310	*	Promoter (<=1kb)	chr14	23235731	23237831	2101	+	5018	uc010tnc.2	0	ENSG00000155463	OXA1L	oxidase (cytochrome c) assembly 1-like
chr14	23316803	23319178	2376	*	3' UTR	chr14	23305793	23316803	11011	+	4323	uc001whc.3	11010	ENSG00000157227	MMP14	matrix metallopeptidase 14 (membrane-inserted)
chr14	23547790	23548535	746	*	Promoter (1-2kb)	chr14	23527774	23550018	22245	-	22985	uc001wis.4	1483	ENSG00000100813	ACIN1	apoptotic chromatin condensation inducer 1
chr14	23770506	23771264	759	*	Promoter (<=1kb)	chr14	23765586	23770748	5163	-	90673	uc001wjc.2	0	ENSG00000235194	PPP1R3E	protein phosphatase 1, regulatory subunit 3E
chr14	23789749	23790715	967	*	Promoter (<=1kb)	chr14	23789397	23794545	5149	+	8106	uc001wjj.3	352	ENSG00000100836	PABPN1	poly(A) binding protein, nuclear 1
chr14	24629933	24630834	902	*	Promoter (<=1kb)	chr14	24629729	24635774	6046	+	10379	uc001wmq.3	204	ENSG00000213928	IRF9	interferon regulatory factor 9
chr14	24682106	24683124	1019	*	Promoter (<=1kb)	chr14	24657925	24683357	25433	-	10548	uc010tob.1	233	ENSG00000100926	TM9SF1	transmembrane 9 superfamily member 1
chr14	24911085	24912030	946	*	Promoter (<=1kb)	chr14	24908972	24911658	2687	-	56948	uc001wpi.3	0	ENSG00000100445	SDR39U1	short chain dehydrogenase/reductase family 39U, member 1
chr14	31732664	31733513	850	*	Distal Intergenic	chr14	31672281	31676915	4635	-	25831	uc001wre.3	-55749	ENSG00000092148	HECTD1	HECT domain containing E3 ubiquitin protein ligase 1
chr14	32406620	32407598	979	*	Distal Intergenic	chr14	32544625	32545905	1281	-	84837	uc010amk.3	138307	NA	ARHGAP5-AS1	ARHGAP5 antisense RNA 1 (head to head)
chr14	34598768	34599940	1173	*	Distal Intergenic	chr14	34393421	34420284	26864	-	112399	uc001wsa.4	-178484	ENSG00000129521	EGLN3	egl-9 family hypoxia-inducible factor 3
chr14	35853711	35855269	1559	*	Distal Intergenic	chr14	35870716	35873960	3245	-	4792	uc001wtf.4	18691	ENSG00000100906	NFKBIA	nuclear factor of kappa light polypeptide gene enhancer in B-cells inhibitor, alpha
chr14	55564558	55565762	1205	*	Distal Intergenic	chr14	55595935	55612148	16214	+	3958	uc001xbr.3	-30173	ENSG00000131981	LGALS3	lectin, galactoside-binding, soluble, 3
chr14	55574359	55575222	864	*	Distal Intergenic	chr14	55595935	55612148	16214	+	3958	uc001xbr.3	-20713	ENSG00000131981	LGALS3	lectin, galactoside-binding, soluble, 3
chr14	59744549	59745484	936	*	Intron (uc001xea.2/23002, intron 2 of 24)	chr14	59730159	59838123	107965	+	23002	uc031qou.1	14390	ENSG00000100592	DAAM1	dishevelled associated activator of morphogenesis 1
chr14	61614525	61615683	1159	*	Distal Intergenic	chr14	61654287	62017698	363412	+	5583	uc010tsa.2	-38604	ENSG00000027075	PRKCH	protein kinase C, eta
chr14	62161651	62162695	1045	*	Promoter (<=1kb)	chr14	62162119	62193536	31418	+	3091	uc010tsc.1	0	ENSG00000100644	HIF1A	hypoxia inducible factor 1, alpha subunit (basic helix-loop-helix transcription factor)
chr14	64970068	64971477	1410	*	Promoter (<=1kb)	chr14	64970703	64991669	20967	+	22890	uc001xhh.4	0	ENSG00000126804	ZBTB1	zinc finger and BTB domain containing 1
chr14	65081049	65082389	1341	*	Distal Intergenic	chr14	65052826	65056096	3271	+	145376	uc001xhm.1	28223	ENSG00000165807	PPP1R36	protein phosphatase 1, regulatory subunit 36
chr14	65149775	65150624	850	*	Distal Intergenic	chr14	65171193	65211060	39868	+	26030	uc001xhn.1	-20569	ENSG00000126822	PLEKHG3	pleckstrin homology domain containing, family G (with RhoGef domain) member 3
chr14	65568428	65570389	1962	*	Promoter (<=1kb)	chr14	65472819	65569262	96444	-	4149	uc001xic.2	0	ENSG00000125952	MAX	MYC associated factor X
chr14	69241138	69243048	1911	*	Distal Intergenic	chr14	69254372	69260631	6260	-	677	uc001xkh.2	17583	ENSG00000185650	ZFP36L1	ZFP36 ring finger protein-like 1
chr14	74959732	74960331	600	*	Promoter (<=1kb)	chr14	74946643	74960084	13442	-	10577	uc001xpy.3	0	ENSG00000119655	NPC2	Niemann-Pick disease, type C2
chr14	75613821	75614846	1026	*	Promoter (<=1kb)	chr14	75598171	75614463	16293	-	10972	uc010asg.1	0	ENSG00000170348	TMED10	transmembrane p24 trafficking protein 10
chr14	75642916	75644018	1103	*	Promoter (<=1kb)	chr14	75598171	75643349	45179	-	10972	uc001xrm.1	0	ENSG00000170348	TMED10	transmembrane p24 trafficking protein 10
chr14	77451119	77452058	940	*	Distal Intergenic	chr14	77490886	77495042	4157	-	64207	uc001xsy.4	42984	ENSG00000119669	IRF2BPL	interferon regulatory factor 2 binding protein-like
chr14	78265967	78267239	1273	*	Promoter (<=1kb)	chr14	78266426	78392304	125879	+	57143	uc010tvo.1	0	ENSG00000063761	ADCK1	aarF domain containing kinase 1
chr14	78304838	78306200	1363	*	Intron (uc010tvo.1/57143, intron 3 of 8)	chr14	78325398	78390949	65552	+	57143	uc001xuk.1	-19198	ENSG00000063761	ADCK1	aarF domain containing kinase 1
chr14	81687044	81688169	1126	*	Promoter (<=1kb)	chr14	81641796	81687296	45501	-	2957	uc001xve.2	0	ENSG00000165417	GTF2A1	general transcription factor IIA, 1, 19/37kDa
chr14	91580024	91581400	1377	*	Promoter (<=1kb)	chr14	91580357	91634065	53709	+	80017	uc010atu.3	0	ENSG00000133943	C14orf159	chromosome 14 open reading frame 159
chr14	93501980	93503502	1523	*	Intron (uc001ybe.2/3705, intron 8 of 10)	chr14	93533797	93538478	4682	+	319085	uc001ybi.3	-30295	ENSG00000258730	ITPK1-AS1	ITPK1 antisense RNA 1
chr14	93532144	93532854	711	*	Promoter (<=1kb)	chr14	93533797	93538478	4682	+	319085	uc001ybi.3	-943	ENSG00000258730	ITPK1-AS1	ITPK1 antisense RNA 1
chr14	95826173	95827624	1452	*	Distal Intergenic	chr14	95648276	95786245	137970	-	79789	uc001yef.2	-39928	ENSG00000165959	CLMN	calmin (calponin-like, transmembrane)
chr14	96643043	96643813	771	*	Distal Intergenic	chr14	96671135	96710503	39369	+	624	uc010avl.2	-27322	ENSG00000168398	BDKRB2	bradykinin receptor B2
chr14	102240184	102240995	812	*	Intron (uc001ykj.4/5527, intron 2 of 4)	chr14	102228135	102302909	74775	+	5527	uc001ykj.4	12049	ENSG00000078304	PPP2R5C	protein phosphatase 2, regulatory subunit B', gamma
chr14	102414181	102415330	1150	*	Distal Intergenic	chr14	102430865	102517135	86271	+	1778	uc001yks.2	-15535	ENSG00000197102	DYNC1H1	dynein, cytoplasmic 1, heavy chain 1
chr14	102810645	102811280	636	*	Exon (uc001ylu.1/51550, exon 5 of 6)	chr14	102801270	102809511	8242	+	55778	uc001ylt.3	9375	ENSG00000022976	ZNF839	zinc finger protein 839
chr14	103359593	103360281	689	*	Intron (uc001ymc.2/7187, intron 9 of 11)	chr14	103388993	103397179	8187	+	81693	uc001ymg.4	-28712	ENSG00000166126	AMN	amnion associated transmembrane protein
chr14	104073125	104074069	945	*	Intron (uc010tyd.1/3831, intron 4 of 17)	chr14	104095525	104151653	56129	+	3831	uc010tye.1	-21456	ENSG00000126214	KLC1	kinesin light chain 1
chr14	105491061	105491740	680	*	Distal Intergenic	chr14	105475910	105487425	11516	-	55038	uc001yqa.2	-3636	ENSG00000170779	CDCA4	cell division cycle associated 4
chr15	31393491	31395442	1952	*	Promoter (<=1kb)	chr15	31293264	31393929	100666	-	4308	uc001zfm.3	0	ENSG00000134160	TRPM1	transient receptor potential cation channel, subfamily M, member 1
chr15	33384211	33385018	808	*	Intron (uc031qrh.1/342184, intron 17 of 20)	chr15	33057745	33360233	302489	-	342184	uc001zhf.5	-23978	ENSG00000248905	FMN1	formin 1
chr15	33446702	33447657	956	*	5' UTR	chr15	33057745	33486934	429190	-	342184	uc031qrh.1	39277	ENSG00000248905	FMN1	formin 1
chr15	41913286	41914632	1347	*	Promoter (<=1kb)	chr15	41913764	42005694	91931	+	23269	uc001zog.1	0	ENSG00000174197	MGA	MGA, MAX dimerization protein
chr15	41953447	41954394	948	*	Promoter (<=1kb)	chr15	41952610	42062141	109532	+	23269	uc010ucy.2	837	ENSG00000174197	MGA	MGA, MAX dimerization protein
chr15	42696443	42697475	1033	*	Promoter (<=1kb)	chr15	42696977	42704360	7384	+	825	uc010bcv.1	0	ENSG00000092529	CAPN3	calpain 3
chr15	44083715	44084818	1104	*	Promoter (<=1kb)	chr15	44084174	44094769	10596	+	100529067	uc001ztb.3	0	NA	SERF2-C15ORF63	SERF2-C15orf63 readthrough
chr15	45879051	45879818	768	*	Promoter (<=1kb)	chr15	45879417	45901909	22493	+	26258	uc001zvq.3	0	ENSG00000104164	BLOC1S6	biogenesis of lysosomal organelles complex-1, subunit 6, pallidin
chr15	48297925	48298912	988	*	Distal Intergenic	chr15	48413169	48416873	3705	+	283652	uc001zwd.3	-114257	ENSG00000188467	SLC24A5	solute carrier family 24 (sodium/potassium/calcium exchanger), member 5
chr15	65148671	65149693	1023	*	Intron (uc002anv.3/80301, intron 3 of 5)	chr15	65134082	65160201	26120	+	80301	uc002anv.3	14589	ENSG00000241839	PLEKHO2	pleckstrin homology domain containing, family O member 2
chr15	65281374	65282567	1194	*	Promoter (<=1kb)	chr15	65255363	65281812	26450	-	51324	uc002aod.3	0	ENSG00000090487	SPG21	spastic paraplegia 21 (autosomal recessive, Mast syndrome)
chr15	72667946	72669290	1345	*	Promoter (<=1kb)	chr15	72635778	72668520	32743	-	3073	uc002aun.4	0	ENSG00000213614	HEXA	hexosaminidase A (alpha polypeptide)
chr15	75135179	75136221	1043	*	Promoter (<=1kb)	chr15	75128459	75135552	7094	-	25989	uc002ayv.2	0	ENSG00000140474	ULK3	unc-51 like kinase 3
chr15	75321548	75322276	729	*	Intron (uc002azo.3/60490, intron 2 of 5)	chr15	75315927	75343067	27141	+	60490	uc002azo.3	5621	ENSG00000138621	PPCDC	phosphopantothenoylcysteine decarboxylase
chr15	76050569	76051264	696	*	Distal Intergenic	chr15	76054556	76054656	101	-	100423035	uc021sqr.1	3392	ENSG00000274496	MIR4313	microRNA 4313
chr15	79888132	79888911	780	*	Distal Intergenic	chr15	79748440	79764642	16203	+	23251	uc010unk.1	139692	ENSG00000169330	KIAA1024	KIAA1024
chr15	81546071	81547667	1597	*	Intron (uc002bgc.2/3603, intron 2 of 12)	chr15	81571158	81598886	27729	+	3603	uc002bgi.1	-23491	ENSG00000172349	IL16	interleukin 16
chr15	83315663	83316829	1167	*	Promoter (<=1kb)	chr15	83316521	83361572	45052	+	283692	uc031qtd.1	0	ENSG00000259462	CPEB1-AS1	CPEB1 antisense RNA 1
chr15	85642210	85643054	845	*	Intron (uc021stv.1/5151, intron 9 of 21)	chr15	85663422	85682376	18955	+	5151	uc002bll.3	-20368	ENSG00000073417	PDE8A	phosphodiesterase 8A
chr15	86581619	86582422	804	*	Distal Intergenic	chr15	86685242	87572283	887042	+	123624	uc002blz.1	-102820	ENSG00000166748	AGBL1	ATP/GTP binding protein-like 1
chr15	89191307	89193309	2003	*	Intron (uc002bmu.1/3669, intron 1 of 2)	chr15	89182277	89198879	16603	+	3669	uc010upn.1	9030	ENSG00000172183	ISG20	interferon stimulated exonuclease gene 20kDa
chr15	99090890	99092225	1336	*	Distal Intergenic	chr15	98980391	99057611	77221	-	283777	uc002buk.1	-33279	ENSG00000185087	FAM169B	family with sequence similarity 169, member B
chr15	100671706	100672517	812	*	Exon (uc002bvv.1/170691, exon 12 of 22)	chr15	100513161	100516476	3316	-	170691	uc002bvw.1	-155230	ENSG00000140470	ADAMTS17	ADAM metallopeptidase with thrombospondin type 1 motif, 17
chr16	376856	377993	1138	*	Intron (uc021szo.1/55692, intron 9 of 9)	chr16	238974	385566	146593	-	55692	uc021szo.1	7573	ENSG00000007392	LUC7L	LUC7-like
chr16	1521543	1522420	878	*	Promoter (2-3kb)	chr16	1494934	1525085	30152	-	1186	uc002clv.3	2665	ENSG00000103249	CLCN7	chloride channel, voltage-sensitive 7
chr16	1876719	1877700	982	*	Promoter (<=1kb)	chr16	1859104	1877195	18092	-	3029	uc002cmz.3	0	ENSG00000063854	HAGH	hydroxyacylglutathione hydrolase
chr16	1889478	1890200	723	*	3' UTR	chr16	1877225	1878908	1684	+	81889	uc002cnc.1	12253	ENSG00000180185	FAHD1	fumarylacetoacetate hydrolase domain containing 1
chr16	3013352	3014302	951	*	Promoter (<=1kb)	chr16	3014217	3017702	3486	+	79412	uc010bsw.2	0	ENSG00000131650	KREMEN2	kringle containing transmembrane protein 2
chr16	4588301	4589368	1068	*	Promoter (<=1kb)	chr16	4560677	4588471	27795	-	29965	uc002cwv.3	0	ENSG00000089486	CDIP1	cell death-inducing p53 target 1
chr16	4896733	4897866	1134	*	Promoter (<=1kb)	chr16	4853204	4897303	44100	-	84656	uc002cxx.4	0	ENSG00000140632	GLYR1	glyoxylate reductase 1 homolog (Arabidopsis)
chr16	11442891	11443981	1091	*	Intron (uc002daq.1/116028, intron 4 of 4)	chr16	11439311	11445617	6307	+	116028	uc002daw.1	3580	ENSG00000175643	RMI2	RecQ mediated genome instability 2
chr16	11733802	11735487	1686	*	Distal Intergenic	chr16	11762289	11773015	10727	+	8303	uc002dbf.3	-26802	ENSG00000184602	SNN	stannin
chr16	11944940	11945842	903	*	Promoter (<=1kb)	chr16	11928055	11945442	17388	-	26156	uc002dbp.1	0	ENSG00000171490	RSL1D1	ribosomal L1 domain containing 1
chr16	15766214	15767223	1010	*	Intron (uc010uzy.2/54820, intron 4 of 9)	chr16	15758593	15790785	32193	+	54820	uc002ddt.1	7621	ENSG00000072864	NDE1	nudE neurodevelopment protein 1
chr16	17498735	17499941	1207	*	Intron (uc002dfa.3/64131, intron 11 of 11)	chr16	17196181	17564738	368558	-	64131	uc002dfa.3	64797	ENSG00000103489	XYLT1	xylosyltransferase I
chr16	21523665	21524487	823	*	Intron (uc021tel.1/uc021tel.1, intron 2 of 3)	chr16	21475024	21531765	56742	-	100271836	uc002dja.3	7278	ENSG00000180747	SMG1P3	SMG1 pseudogene 3
chr16	21637966	21638694	729	*	Intron (uc021tel.1/uc021tel.1, intron 2 of 3)	chr16	21652605	21663987	11383	-	10261	uc002djg.2	25293	ENSG00000140749	IGSF6	immunoglobulin superfamily, member 6
chr16	21963412	21964457	1046	*	Promoter (<=1kb)	chr16	21964609	21994668	30060	+	7385	uc002djx.3	-152	ENSG00000140740	UQCRC2	ubiquinol-cytochrome c reductase core protein II
chr16	23963159	23964425	1267	*	Intron (uc002dmd.3/5579, intron 2 of 16)	chr16	23847300	24231932	384633	+	5579	uc002dmd.3	115859	ENSG00000166501	PRKCB	protein kinase C, beta
chr16	27702575	27703684	1110	*	Intron (uc002dow.3/23247, intron 8 of 27)	chr16	27643785	27739194	95410	+	23247	uc002dox.1	58790	ENSG00000047578	KIAA0556	KIAA0556
chr16	27770673	27772392	1720	*	Intron (uc002dow.3/23247, intron 18 of 27)	chr16	27788187	27791692	3506	+	23247	uc010vco.2	-15795	ENSG00000047578	KIAA0556	KIAA0556
chr16	28985517	28986632	1116	*	Promoter (<=1kb)	chr16	28986096	28992008	5913	+	83985	uc002dry.2	0	ENSG00000169682	SPNS1	spinster homolog 1 (Drosophila)
chr16	29818593	29819739	1147	*	Promoter (<=1kb)	chr16	29817858	29822504	4647	+	4150	uc002dtx.4	735	ENSG00000103495	MAZ	MYC-associated zinc finger protein (purine-binding transcription factor)
chr16	30081184	30082138	955	*	3' UTR	chr16	30076994	30081741	4748	+	226	uc002dwc.3	4190	ENSG00000149925	ALDOA	aldolase A, fructose-bisphosphate
chr16	30456891	30457893	1003	*	Promoter (<=1kb)	chr16	30454952	30457224	2273	-	22928	uc021tgl.1	0	ENSG00000179918	SEPHS2	selenophosphate synthetase 2
chr16	31044142	31045075	934	*	Promoter (<=1kb)	chr16	31044416	31051488	7073	+	6810	uc002eak.4	0	ENSG00000103496	STX4	syntaxin 4
chr16	48306606	48307301	696	*	Intron (uc021thr.1/100616339, intron 1 of 1)	chr16	48250025	48281479	31455	-	85320	uc010vgl.1	-25127	ENSG00000121270	ABCC11	ATP-binding cassette, sub-family C (CFTR/MRP), member 11
chr16	48657010	48658221	1212	*	Distal Intergenic	chr16	48572637	48644120	71484	-	9683	uc002efp.3	-12890	ENSG00000102921	N4BP1	NEDD4 binding protein 1
chr16	54753934	54754759	826	*	Distal Intergenic	chr16	54952777	54962690	9914	-	643911	uc010vhb.3	207931	NA	CRNDE	colorectal neoplasia differentially expressed (non-protein coding)
chr16	57094927	57095831	905	*	5' UTR	chr16	57079360	57117436	38077	+	84166	uc002ekr.1	15567	ENSG00000140853	NLRC5	NLR family, CARD domain containing 5
chr16	57657179	57658186	1008	*	Intron (uc002elz.1/9289, intron 1 of 11)	chr16	57653910	57698944	45035	+	9289	uc002emb.2	3269	ENSG00000205336	ADGRG1	adhesion G protein-coupled receptor G1
chr16	67514623	67515576	954	*	Promoter (<=1kb)	chr16	67471917	67515089	43173	-	9114	uc002ete.1	0	ENSG00000159720	ATP6V0D1	ATPase, H+ transporting, lysosomal 38kDa, V0 subunit d1
chr16	69563930	69565008	1079	*	Distal Intergenic	chr16	69599711	69599771	61	-	100302119	uc021tkh.1	34763	ENSG00000223109	MIR1538	microRNA 1538
chr16	70414953	70415898	946	*	3' UTR	chr16	70413338	70434541	21204	-	6483	uc002eyw.2	18643	ENSG00000157350	ST3GAL2	ST3 beta-galactoside alpha-2,3-sialyltransferase 2
chr16	70834604	70835410	807	*	Promoter (<=1kb)	chr16	70721342	70835061	113720	-	55697	uc002ezm.3	0	ENSG00000103043	VAC14	Vac14 homolog (S. cerevisiae)
chr16	73125924	73126865	942	*	Promoter (<=1kb)	chr16	73126248	73127672	1425	+	283902	uc010vmq.2	0	ENSG00000260880	HCCAT5	hepatocellular carcinoma associated transcript 5 (non-protein coding)
chr16	83986280	83987549	1270	*	Promoter (<=1kb)	chr16	83986827	83999937	13111	+	29948	uc002fhc.3	0	ENSG00000140961	OSGIN1	oxidative stress induced growth inhibitor 1
chr16	84073844	84075069	1226	*	Promoter (<=1kb)	chr16	84043389	84075762	32374	-	146167	uc002fhg.1	693	ENSG00000166558	SLC38A8	solute carrier family 38, member 8
chr16	84305297	84306123	827	*	Distal Intergenic	chr16	84328401	84363448	35048	+	58189	uc002fhv.3	-22278	ENSG00000103175	WFDC1	WAP four-disulfide core domain 1
chr16	85343163	85344276	1114	*	Distal Intergenic	chr16	85339832	85339931	100	-	100847022	uc031qxb.1	-3232	ENSG00000266307	MIR5093	microRNA 5093
chr16	87491324	87491986	663	*	Intron (uc002fjz.1/23174, intron 11 of 12)	chr16	87439852	87525460	85609	-	23174	uc002fjz.1	33474	ENSG00000140948	ZCCHC14	zinc finger, CCHC domain containing 14
chr16	87497970	87499330	1361	*	Intron (uc002fjz.1/23174, intron 12 of 12)	chr16	87439852	87525460	85609	-	23174	uc002fjz.1	26130	ENSG00000140948	ZCCHC14	zinc finger, CCHC domain containing 14
chr16	87756453	87757472	1020	*	Intron (uc010cht.2/54758, intron 4 of 8)	chr16	87736729	87743273	6545	-	54758	uc002fkh.1	-13180	ENSG00000104731	KLHDC4	kelch domain containing 4
chr16	87886197	87888842	2646	*	Intron (uc002fkm.3/8140, intron 9 of 9)	chr16	87863629	87903100	39472	-	8140	uc002fkm.3	14258	ENSG00000103257	SLC7A5	solute carrier family 7 (amino acid transporter light chain, L system), member 5
chr16	88923133	88924021	889	*	Promoter (<=1kb)	chr16	88880142	88923374	43233	-	2588	uc002fly.4	0	ENSG00000141012	GALNS	galactosamine (N-acetyl)-6-sulfatase
chr16	89367741	89368766	1026	*	Intron (uc002fmx.2/29123, intron 9 of 12)	chr16	89345480	89358185	12706	-	29123	uc002fnb.1	-9556	ENSG00000167522	ANKRD11	ankyrin repeat domain 11
chr16	89972003	89973833	1831	*	Exon (uc002fpb.2/22980, exon 15 of 18)	chr16	89984287	89987385	3099	+	4157	uc002fpe.4	-10454	ENSG00000258839	MC1R	melanocortin 1 receptor (alpha melanocyte stimulating hormone receptor)
chr17	505715	506309	595	*	Intron (uc002frk.3/55275, intron 12 of 16)	chr17	411908	579647	167740	-	55275	uc002frk.3	73338	ENSG00000141252	VPS53	vacuolar protein sorting 53 homolog (S. cerevisiae)
chr17	942623	943979	1357	*	Intron (uc010vqg.3/29, intron 7 of 17)	chr17	906758	935078	28321	-	29	uc010vqf.3	-7545	ENSG00000159842	ABR	active BCR-related
chr17	1091898	1092896	999	*	Promoter (1-2kb)	chr17	906758	1090616	183859	-	29	uc002fse.4	-1282	ENSG00000159842	ABR	active BCR-related
chr17	3795188	3796145	958	*	Promoter (<=1kb)	chr17	3763617	3796337	32721	-	84254	uc002fwu.3	192	ENSG00000004660	CAMKK1	calcium/calmodulin-dependent protein kinase kinase 1, alpha
chr17	7136762	7138364	1603	*	Promoter (<=1kb)	chr17	7128661	7137863	9203	-	1856	uc002gez.1	0	ENSG00000004975	DVL2	dishevelled segment polarity protein 2
chr17	7145399	7146869	1471	*	Promoter (<=1kb)	chr17	7143738	7145753	2016	-	11337	uc002gfb.3	0	ENSG00000170296	GABARAP	GABA(A) receptor-associated protein
chr17	7744470	7745913	1444	*	Promoter (1-2kb)	chr17	7743235	7758118	14884	+	23135	uc002giw.1	1235	ENSG00000132510	KDM6B	lysine (K)-specific demethylase 6B
chr17	8762124	8763363	1240	*	Intron (uc002glq.1/146850, intron 20 of 20)	chr17	8706055	8770994	64940	-	146850	uc002glq.1	7631	ENSG00000276231	PIK3R6	phosphoinositide-3-kinase, regulatory subunit 6
chr17	13936492	13937110	619	*	Intron (uc002goe.1/100874058, intron 1 of 2)	chr17	13927815	13928915	1101	+	94158	uc002god.1	8677	NA	CDRT15P1	CMT1A duplicated region transcript 15 pseudogene 1
chr17	17139934	17141455	1522	*	Promoter (<=1kb)	chr17	17115527	17140502	24976	-	201163	uc002gra.4	0	ENSG00000154803	FLCN	folliculin
chr17	18218046	18218946	901	*	Promoter (<=1kb)	chr17	18218594	18231370	12777	+	140775	uc002gsy.4	0	ENSG00000176994	SMCR8	Smith-Magenis syndrome chromosome region, candidate 8
chr17	19880813	19881750	938	*	Promoter (<=1kb)	chr17	19807765	19881169	73405	-	11216	uc002gwo.4	0	ENSG00000108599	AKAP10	A kinase (PRKA) anchor protein 10
chr17	25659259	25660546	1288	*	Distal Intergenic	chr17	25621106	25634452	13347	+	26118	uc010vzy.1	38153	ENSG00000109046	WSB1	WD repeat and SOCS box containing 1
chr17	26277713	26278686	974	*	Distal Intergenic	chr17	26205340	26220409	15070	-	201229	uc002gzx.3	-57304	ENSG00000232859	LYRM9	LYR motif containing 9
chr17	26645146	26646619	1474	*	Promoter (<=1kb)	chr17	26646121	26655711	9591	+	27346	uc002hat.3	0	ENSG00000109084	TMEM97	transmembrane protein 97
chr17	28553671	28554520	850	*	Intron (uc002hey.5/6532, intron 14 of 14)	chr17	28521337	28562986	41650	-	6532	uc002hey.5	8466	ENSG00000108576	SLC6A4	solute carrier family 6 (neurotransmitter transporter), member 4
chr17	29596573	29597272	700	*	Intron (uc002hgg.3/4763, intron 36 of 57)	chr17	29592247	29704695	112449	+	4763	uc010cso.3	4326	ENSG00000196712	NF1	neurofibromin 1
chr17	29740625	29741581	957	*	Intron (uc002hgn.1/84440, intron 1 of 14)	chr17	29718642	29865232	146591	+	84440	uc002hgn.1	21983	ENSG00000131242	RAB11FIP4	RAB11 family interacting protein 4 (class II)
chr17	33570896	33572143	1248	*	Promoter (<=1kb)	chr17	33570086	33586839	16754	+	162394	uc002hje.3	810	ENSG00000166750	SLFN5	schlafen family member 5
chr17	40687660	40689029	1370	*	Promoter (<=1kb)	chr17	40687951	40696466	8516	+	4669	uc002hzv.3	0	ENSG00000108784	NAGLU	N-acetylglucosaminidase, alpha
chr17	41172878	41173807	930	*	Promoter (<=1kb)	chr17	41166622	41174373	7752	-	10493	uc010whk.1	566	ENSG00000108828	VAT1	vesicle amine transport 1
chr17	42422195	42422914	720	*	Promoter (<=1kb)	chr17	42422491	42430470	7980	+	2896	uc002igp.1	0	ENSG00000030582	GRN	granulin
chr17	42766817	42767832	1016	*	Promoter (<=1kb)	chr17	42754805	42767165	12361	-	124808	uc002ihc.2	0	ENSG00000180329	CCDC43	coiled-coil domain containing 43
chr17	48255312	48256625	1314	*	Intron (uc002iqk.3/uc002iqk.3, intron 1 of 1)	chr17	48248789	48249837	1049	-	373861	uc010wmj.2	-5475	NA	HILS1	histone linker H1 domain, spermatid-specific 1, pseudogene
chr17	48449864	48450943	1080	*	Promoter (<=1kb)	chr17	48450581	48458820	8240	+	146956	uc002iqs.2	0	ENSG00000154920	EME1	essential meiotic structure-specific endonuclease 1
chr17	48970308	48971476	1169	*	Distal Intergenic	chr17	48939587	48945339	5753	-	10140	uc010wmz.2	-24969	ENSG00000141232	TOB1	transducer of ERBB2, 1
chr17	49198844	49199823	980	*	Promoter (<=1kb)	chr17	49039535	49198226	158692	-	9043	uc002itb.3	-618	ENSG00000008294	SPAG9	sperm associated antigen 9
chr17	55408323	55409195	873	*	Intron (uc010wnm.1/124540, intron 5 of 13)	chr17	55339476	55345894	6419	+	124540	uc002ivb.3	68847	ENSG00000153944	MSI2	musashi RNA-binding protein 2
chr17	57696393	57697508	1116	*	Promoter (<=1kb)	chr17	57697050	57768186	71137	+	1213	uc002ixp.3	0	ENSG00000141367	CLTC	clathrin, heavy chain (Hc)
chr17	58468940	58470224	1285	*	Promoter (<=1kb)	chr17	58254691	58469586	214896	-	84669	uc002iyo.1	0	ENSG00000170832	USP32	ubiquitin specific peptidase 32
chr17	59398269	59399212	944	*	Intron (uc002iyu.4/54828, intron 22 of 23)	chr17	59322577	59470199	147623	+	54828	uc002izc.4	75692	ENSG00000141376	BCAS3	breast carcinoma amplified sequence 3
chr17	60256717	60257493	777	*	Distal Intergenic	chr17	60342067	60353016	10950	-	440452	uc010woz.2	95523	ENSG00000188755	TBC1D3P2	TBC1 domain family, member 3 pseudogene 2
chr17	62971252	62972428	1177	*	Promoter (<=1kb)	chr17	62962668	62971703	9036	-	201283	uc002jfa.3	0	ENSG00000214174	AMZ2P1	archaelysin family metallopeptidase 2 pseudogene 1
chr17	66373929	66375172	1244	*	Intron (uc002jhc.2/22901, intron 8 of 11)	chr17	66396297	66417000	20704	+	22901	uc010dex.1	-21125	ENSG00000141337	ARSG	arylsulfatase G
chr17	66470281	66471024	744	*	Distal Intergenic	chr17	66417422	66453653	36232	-	55062	uc010dey.3	-16628	ENSG00000070540	WIPI1	WD repeat domain, phosphoinositide interacting 1
chr17	72509875	72511640	1766	*	Distal Intergenic	chr17	72517313	72527613	10301	-	124599	uc002jkx.2	15973	ENSG00000178789	CD300LB	CD300 molecule-like family member b
chr17	73974994	73975918	925	*	Promoter (<=1kb)	chr17	73937589	73975515	37927	-	51	uc002jqe.3	0	ENSG00000161533	ACOX1	acyl-CoA oxidase 1, palmitoyl
chr17	74525240	74527609	2370	*	Promoter (1-2kb)	chr17	74523668	74541458	17791	+	768206	uc002jrw.1	1572	ENSG00000214140	PRCD	progressive rod-cone degeneration
chr17	74563513	74564531	1019	*	Exon (uc002jsg.4/10610, exon 8 of 9)	chr17	74557715	74557788	74	+	677848	uc002jse.2	5798	ENSG00000278261	SNORD1A	small nucleolar RNA, C/D box 1A
chr17	74571406	74572686	1281	*	Intron (uc002jsg.4/10610, intron 7 of 8)	chr17	74561461	74582145	20685	-	10610	uc002jsg.4	9459	ENSG00000070731	ST6GALNAC2	ST6 (alpha-N-acetyl-neuraminyl-2,3-beta-galactosyl-1,3)-N-acetylgalactosaminide alpha-2,6-sialyltransferase 2
chr17	74868009	74869405	1397	*	Promoter (<=1kb)	chr17	74868729	74946471	77743	+	146664	uc002jti.3	0	ENSG00000167889	MGAT5B	mannosyl (alpha-1,6-)-glycoprotein beta-1,6-N-acetyl-glucosaminyltransferase, isozyme B
chr17	75250917	75252229	1313	*	Distal Intergenic	chr17	75277492	75496678	219187	+	10801	uc002jts.4	-25263	ENSG00000184640	2009-09-01	septin 9
chr17	75451143	75452640	1498	*	Promoter (1-2kb)	chr17	75450075	75496678	46604	+	10801	uc010wtn.2	1068	ENSG00000184640	2009-09-01	septin 9
chr17	76857878	76858962	1085	*	Intron (uc002jwe.3/7077, intron 2 of 3)	chr17	76849059	76870171	21113	-	7077	uc002jwe.3	11209	ENSG00000035862	TIMP2	TIMP metallopeptidase inhibitor 2
chr17	76869871	76870630	760	*	Promoter (<=1kb)	chr17	76849059	76870171	21113	-	7077	uc002jwe.3	0	ENSG00000035862	TIMP2	TIMP metallopeptidase inhibitor 2
chr17	76879220	76880631	1412	*	Intron (uc010wty.2/7077, intron 4 of 4)	chr17	76849059	76870171	21113	-	7077	uc002jwe.3	-9049	ENSG00000035862	TIMP2	TIMP metallopeptidase inhibitor 2
chr17	76895112	76896116	1005	*	Intron (uc010wty.2/7077, intron 4 of 4)	chr17	76886662	76899299	12638	-	100653515	uc002jwg.2	3183	ENSG00000178404	CEP295NL	CEP295 N-terminal like
chr17	77934281	77935267	987	*	Intron (uc002jxj.4/125058, intron 9 of 11)	chr17	77906142	77924656	18515	-	125058	uc002jxg.2	-9625	ENSG00000167291	TBC1D16	TBC1 domain family, member 16
chr17	78666648	78667468	821	*	Intron (uc002jys.3/57521, intron 3 of 8)	chr17	78518625	78797422	278798	+	57521	uc002jys.3	148023	ENSG00000141564	RPTOR	regulatory associated protein of MTOR, complex 1
chr17	78763186	78763805	620	*	Intron (uc002jys.3/57521, intron 6 of 8)	chr17	78923236	78940173	16938	+	57521	uc002jyu.1	-159431	ENSG00000141564	RPTOR	regulatory associated protein of MTOR, complex 1
chr17	79336159	79336894	736	*	Distal Intergenic	chr17	79349699	79359160	9462	-	100130370	uc031rev.1	22266	NA	LOC100130370	uncharacterized LOC100130370
chr17	79358708	79359993	1286	*	Promoter (<=1kb)	chr17	79349699	79359160	9462	-	100130370	uc031rev.1	0	NA	LOC100130370	uncharacterized LOC100130370
chr17	79520227	79521438	1212	*	Promoter (<=1kb)	chr17	79506911	79519429	12519	-	80233	uc002kap.3	-798	ENSG00000185504	FAAP100	Fanconi anemia core complex associated protein 100
chr17	79790780	79791715	936	*	Promoter (<=1kb)	chr17	79780293	79791167	10875	-	348262	uc002kjd.2	0	ENSG00000225663	FAM195B	family with sequence similarity 195, member B
chr17	79925379	79926411	1033	*	Distal Intergenic	chr17	79910383	79919057	8675	-	147111	uc010wvg.2	-6322	ENSG00000185269	NOTUM	notum pectinacetylesterase homolog (Drosophila)
chr17	79935064	79936375	1312	*	Promoter (<=1kb)	chr17	79935426	79975282	39857	+	79058	uc002kcx.3	0	ENSG00000169696	ASPSCR1	alveolar soft part sarcoma chromosome region, candidate 1
chr17	80245591	80246617	1027	*	Distal Intergenic	chr17	80200537	80231594	31058	-	1453	uc002kei.3	-13997	ENSG00000141551	CSNK1D	casein kinase 1, delta
chr17	80695848	80696674	827	*	Promoter (<=1kb)	chr17	80695577	80707771	12195	+	64122	uc002kfw.1	271	ENSG00000167363	FN3K	fructosamine 3 kinase
chr18	7038219	7038983	765	*	5' UTR	chr18	6941743	6965955	24213	-	284217	uc002knl.3	-72264	ENSG00000101680	LAMA1	laminin, alpha 1
chr18	8425104	8425980	877	*	Distal Intergenic	chr18	8360818	8367032	6215	-	100192426	uc010wzm.1	-58072	ENSG00000266149	LOC100192426	uncharacterized LOC100192426
chr18	8471108	8472012	905	*	Exon (uc021ugu.1/uc021ugu.1, exon 1 of 1)	chr18	8360818	8367032	6215	-	100192426	uc010wzm.1	-104076	ENSG00000266149	LOC100192426	uncharacterized LOC100192426
chr18	20735323	20736080	758	*	Promoter (<=1kb)	chr18	20735789	20840434	104646	+	91768	uc002kud.2	0	ENSG00000134508	CABLES1	Cdk5 and Abl enzyme substrate 1
chr18	21977016	21978236	1221	*	Promoter (<=1kb)	chr18	21742011	21977833	235823	-	114876	uc002kve.3	0	ENSG00000141447	OSBPL1A	oxysterol binding protein-like 1A
chr18	22043216	22044011	796	*	Promoter (2-3kb)	chr18	22040593	22059921	19329	+	59340	uc002kvi.3	2623	ENSG00000134489	HRH4	histamine receptor H4
chr18	32923744	32925886	2143	*	Promoter (<=1kb)	chr18	32912178	32924407	12230	-	7572	uc002kyt.2	0	ENSG00000172466	ZNF24	zinc finger protein 24
chr18	46275969	46276807	839	*	Intron (uc002ldc.3/9811, intron 7 of 11)	chr18	46286575	46389586	103012	+	9811	uc002lde.4	-9768	ENSG00000134030	CTIF	CBP80/20-dependent translation initiation factor
chr18	46986539	46987407	869	*	Promoter (<=1kb)	chr18	46570172	46987079	416908	-	54808	uc002ldi.1	0	ENSG00000141627	DYM	dymeclin
chr18	48633418	48634249	832	*	Distal Intergenic	chr18	48578696	48611411	32716	+	4089	uc002lfb.4	54722	ENSG00000141646	SMAD4	SMAD family member 4
chr18	55379377	55380341	965	*	Intron (uc002lgv.1/100505549, intron 2 of 5)	chr18	55306687	55405276	98590	+	100505549	uc002lgv.1	72690	NA	LOC100505549	uncharacterized LOC100505549
chr18	55810404	55811100	697	*	Intron (uc002lgx.3/23327, intron 1 of 29)	chr18	55816565	56068772	252208	+	23327	uc002lhb.2	-5465	ENSG00000049759	NEDD4L	neural precursor cell expressed, developmentally down-regulated 4-like, E3 ubiquitin protein ligase
chr18	55982569	55983618	1050	*	5' UTR	chr18	55990464	56024484	34021	+	23327	uc010dpm.1	-6846	ENSG00000049759	NEDD4L	neural precursor cell expressed, developmentally down-regulated 4-like, E3 ubiquitin protein ligase
chr18	60666260	60667012	753	*	Distal Intergenic	chr18	60382672	60647676	265005	+	23239	uc021ule.1	283588	ENSG00000081913	PHLPP1	PH domain and leucine rich repeat protein phosphatase 1
chr18	67901478	67902272	795	*	Distal Intergenic	chr18	67671043	67872962	201920	-	25914	uc002lkp.2	-28516	ENSG00000176225	RTTN	rotatin
chr18	72125075	72125929	855	*	Promoter (<=1kb)	chr18	72102963	72124503	21541	-	125704	uc002llk.3	-572	ENSG00000187773	FAM69C	family with sequence similarity 69, member C
chr18	74826175	74827129	955	*	Intron (uc010xfd.2/4155, intron 8 of 8)	chr18	74690789	74844774	153986	-	4155	uc010xfd.2	17645	ENSG00000197971	MBP	myelin basic protein
chr18	77236433	77237552	1120	*	Intron (uc002lnd.3/4772, intron 8 of 9)	chr18	77287119	77289323	2205	+	4772	uc010drc.3	-49567	ENSG00000131196	NFATC1	nuclear factor of activated T-cells, cytoplasmic, calcineurin-dependent 1
chr18	77725258	77725987	730	*	Promoter (<=1kb)	chr18	77724582	77730822	6241	+	440498	uc002lno.4	676	ENSG00000226742	HSBP1L1	heat shock factor binding protein 1-like 1
chr19	608676	609741	1066	*	Intron (uc002lpe.3/610, intron 4 of 7)	chr19	589893	617159	27267	+	610	uc002lpe.3	18783	ENSG00000099822	HCN2	hyperpolarization activated cyclic nucleotide gated potassium channel 2
chr19	1168688	1172055	3368	*	Promoter (2-3kb)	chr19	1107633	1174282	66650	-	22904	uc002lrk.4	2227	ENSG00000064932	SBNO2	strawberry notch homolog 2 (Drosophila)
chr19	1274687	1276550	1864	*	Promoter (<=1kb)	chr19	1275520	1279243	3724	+	55009	uc002lrw.4	0	ENSG00000228300	C19orf24	chromosome 19 open reading frame 24
chr19	1904976	1905704	729	*	Promoter (<=1kb)	chr19	1905371	1920327	14957	+	113178	uc002lui.2	0	ENSG00000227500	SCAMP4	secretory carrier membrane protein 4
chr19	3266458	3267376	919	*	Intron (uc002lxl.2/60680, intron 2 of 11)	chr19	3273870	3297073	23204	+	60680	uc002lxn.3	-6494	ENSG00000161082	CELF5	CUGBP, Elav-like family member 5
chr19	3450720	3451683	964	*	Intron (uc002lxo.3/4782, intron 7 of 10)	chr19	3474405	3480540	6136	-	284422	uc010xhk.1	28857	ENSG00000095932	SMIM24	small integral membrane protein 24
chr19	3500259	3501001	743	*	Promoter (<=1kb)	chr19	3490819	3500621	9803	-	83475	uc002lxs.3	0	ENSG00000129932	DOHH	deoxyhypusine hydroxylase/monooxygenase
chr19	3564889	3565826	938	*	Distal Intergenic	chr19	3572943	3574584	1642	+	10362	uc010dtm.1	-7117	ENSG00000064961	HMG20B	high mobility group 20B
chr19	5083316	5083956	641	*	Intron (uc010xil.1/23030, intron 9 of 11)	chr19	5070629	5153608	82980	+	23030	uc002mbr.4	12687	ENSG00000127663	KDM4B	lysine (K)-specific demethylase 4B
chr19	5719856	5720850	995	*	Promoter (<=1kb)	chr19	5720688	5772479	51792	+	257062	uc010duj.1	0	ENSG00000174898	CATSPERD	catsper channel auxiliary subunit delta
chr19	5790276	5791575	1300	*	Promoter (<=1kb)	chr19	5785153	5791249	6097	-	56931	uc002mdc.3	0	ENSG00000141994	DUS3L	dihydrouridine synthase 3-like
chr19	6137869	6138555	687	*	Promoter (2-3kb)	chr19	6135710	6193112	57403	+	81616	uc002meh.1	2159	ENSG00000130377	ACSBG2	acyl-CoA synthetase bubblegum family member 2
chr19	6509030	6510070	1041	*	Distal Intergenic	chr19	6494330	6502330	8001	-	10382	uc002mfg.1	-6700	ENSG00000104833	TUBB4A	tubulin, beta 4A class IVa
chr19	8304981	8305977	997	*	Intron (uc002mjg.3/79603, intron 2 of 11)	chr19	8274217	8327304	53088	+	79603	uc002mjg.3	30764	ENSG00000090661	CERS4	ceramide synthase 4
chr19	10426202	10427150	949	*	Promoter (<=1kb)	chr19	10416066	10426691	10626	-	112812	uc002mnx.1	0	ENSG00000267673	FDX1L	ferredoxin 1-like
chr19	10764195	10765366	1172	*	Promoter (<=1kb)	chr19	10762538	10764548	2011	-	147727	uc002mpj.3	0	ENSG00000267100	ILF3-AS1	ILF3 antisense RNA 1 (head to head)
chr19	10811685	10812938	1254	*	Promoter (<=1kb)	chr19	10812112	10824043	11932	+	81890	uc002mpr.3	0	ENSG00000213339	QTRT1	queuine tRNA-ribosyltransferase 1
chr19	11276918	11277875	958	*	3' UTR	chr19	11257831	11266484	8654	-	147841	uc002mql.2	-10434	ENSG00000161888	SPC24	SPC24, NDC80 kinetochore complex component
chr19	11545688	11546612	925	*	Promoter (<=1kb)	chr19	11531272	11545980	14709	-	115948	uc002mrs.3	0	ENSG00000198003	CCDC151	coiled-coil domain containing 151
chr19	11593057	11593872	816	*	Promoter (1-2kb)	chr19	11562143	11591803	29661	-	1995	uc002mrx.1	-1254	ENSG00000196361	ELAVL3	ELAV like neuron-specific RNA binding protein 3
chr19	11688128	11689705	1578	*	Promoter (<=1kb)	chr19	11685475	11688553	3079	-	54	uc002msg.4	0	ENSG00000102575	ACP5	acid phosphatase 5, tartrate resistant
chr19	12833261	12833950	690	*	Promoter (<=1kb)	chr19	12810008	12833462	23455	-	30000	uc002muo.3	0	ENSG00000105576	TNPO2	transportin 2
chr19	13048009	13049624	1616	*	Promoter (<=1kb)	chr19	13049414	13055304	5891	+	811	uc002mvu.2	0	ENSG00000179218	CALR	calreticulin
chr19	13171225	13172507	1283	*	Intron (uc002mwd.3/4784, intron 2 of 9)	chr19	13135777	13201204	65428	+	4784	uc002mwg.2	35448	ENSG00000008441	NFIX	nuclear factor I/X (CCAAT-binding transcription factor)
chr19	14606882	14608040	1159	*	Promoter (<=1kb)	chr19	14588571	14606961	18391	-	10755	uc002myt.4	0	ENSG00000123159	GIPC1	GIPC PDZ domain containing family, member 1
chr19	14941403	14942074	672	*	Promoter (2-3kb)	chr19	14937139	14939276	2138	-	26659	uc002mzw.3	-2127	ENSG00000188269	OR7A5	olfactory receptor, family 7, subfamily A, member 5
chr19	15235895	15237013	1119	*	Promoter (<=1kb)	chr19	15225785	15236577	10793	-	10994	uc002nam.3	0	ENSG00000105135	ILVBL	ilvB (bacterial acetolactate synthase)-like
chr19	15399054	15400067	1014	*	Intron (uc002nat.3/23476, intron 11 of 11)	chr19	15348301	15391262	42962	-	23476	uc002nar.3	-7792	ENSG00000141867	BRD4	bromodomain containing 4
chr19	16619938	16621100	1163	*	3' UTR	chr19	16607205	16621557	14353	+	84167	uc002nef.1	12733	ENSG00000105072	C19orf44	chromosome 19 open reading frame 44
chr19	17189799	17191200	1402	*	Intron (uc002nfi.3/4650, intron 1 of 39)	chr19	17186591	17324104	137514	+	4650	uc002nfi.3	3208	ENSG00000099331	MYO9B	myosin IXB
chr19	17585986	17587149	1164	*	Intron (uc002ngt.1/376497, intron 1 of 4)	chr19	17581300	17610207	28908	+	376497	uc002ngt.1	4686	ENSG00000130304	SLC27A1	solute carrier family 27 (fatty acid transporter), member 1
chr19	17608024	17609763	1740	*	Promoter (1-2kb)	chr19	17606224	17616977	10754	+	376497	uc002ngv.1	1800	ENSG00000130304	SLC27A1	solute carrier family 27 (fatty acid transporter), member 1
chr19	18134379	18135388	1010	*	Distal Intergenic	chr19	18118977	18124911	5935	+	27106	uc002nhv.3	15402	ENSG00000105643	ARRDC2	arrestin domain containing 2
chr19	18484652	18485936	1285	*	Distal Intergenic	chr19	18496968	18499986	3019	+	9518	uc002niv.2	-11032	ENSG00000130513	GDF15	growth differentiation factor 15
chr19	29185582	29186423	842	*	Intron (uc002nsa.2/uc002nsa.2, intron 5 of 9)	chr19	29456038	29460055	4018	+	148145	uc002nsb.4	-269615	ENSG00000267339	LINC00906	long intergenic non-protein coding RNA 906
chr19	29373494	29374940	1447	*	Distal Intergenic	chr19	29456038	29460055	4018	+	148145	uc002nsb.4	-81098	ENSG00000267339	LINC00906	long intergenic non-protein coding RNA 906
chr19	32836155	32836986	832	*	Promoter (<=1kb)	chr19	32836514	32850707	14194	+	22847	uc002ntc.2	0	ENSG00000168813	ZNF507	zinc finger protein 507
chr19	35809482	35810470	989	*	Intron (uc002nyz.2/4099, intron 11 of 11)	chr19	35820072	35838264	18193	+	933	uc002nzb.4	-9602	ENSG00000012124	CD22	CD22 molecule
chr19	36544784	36545763	980	*	Promoter (<=1kb)	chr19	36525887	36545172	19286	-	199745	uc010xtb.1	0	ENSG00000161277	THAP8	THAP domain containing 8
chr19	39561237	39561899	663	*	Distal Intergenic	chr19	39574945	39602128	27184	+	390928	uc002oki.3	-13046	ENSG00000183760	PAPL	iron/zinc purple acid phosphatase-like protein
chr19	40853934	40854806	873	*	Promoter (<=1kb)	chr19	40826967	40854316	27350	-	126526	uc002onh.4	0	ENSG00000160392	C19orf47	chromosome 19 open reading frame 47
chr19	42672121	42673033	913	*	Distal Intergenic	chr19	42637597	42637665	69	-	100422980	uc021uvb.1	-34456	ENSG00000266226	MIR4323	microRNA 4323
chr19	45594033	45595194	1162	*	Promoter (1-2kb)	chr19	45596431	45650543	54113	+	284352	uc021uvs.1	-1237	ENSG00000104866	PPP1R37	protein phosphatase 1, regulatory subunit 37
chr19	45601131	45602606	1476	*	Intron (uc021uvs.1/284352, intron 1 of 12)	chr19	45596431	45650543	54113	+	284352	uc021uvs.1	4700	ENSG00000104866	PPP1R37	protein phosphatase 1, regulatory subunit 37
chr19	45605916	45607249	1334	*	Intron (uc021uvs.1/284352, intron 1 of 12)	chr19	45596431	45650543	54113	+	284352	uc021uvs.1	9485	ENSG00000104866	PPP1R37	protein phosphatase 1, regulatory subunit 37
chr19	45681260	45682694	1435	*	Promoter (<=1kb)	chr19	45682003	45685058	3056	+	388552	uc002pax.4	0	ENSG00000189114	BLOC1S3	biogenesis of lysosomal organelles complex-1, subunit 3
chr19	47686372	47687308	937	*	Intron (uc002pgc.3/10055, intron 6 of 8)	chr19	47730199	47730278	80	+	100422899	uc021uwk.1	-42891	ENSG00000265134	MIR3190	microRNA 3190
chr19	48017944	48019127	1184	*	Promoter (<=1kb)	chr19	47990891	48018515	27625	-	8775	uc002pha.2	0	ENSG00000105402	NAPA	N-ethylmaleimide-sensitive factor attachment protein, alpha
chr19	49338746	49340160	1415	*	Promoter (<=1kb)	chr19	49316274	49339934	23661	-	51171	uc002pkv.1	0	ENSG00000087076	HSD17B14	hydroxysteroid (17-beta) dehydrogenase 14
chr19	49430110	49430778	669	*	Distal Intergenic	chr19	49436939	49448226	11288	+	27294	uc002ple.1	-6161	ENSG00000104808	DHDH	dihydrodiol dehydrogenase (dimeric)
chr19	49457653	49458509	857	*	Promoter (<=1kb)	chr19	49458117	49464519	6403	+	581	uc002plf.1	0	ENSG00000087088	BAX	BCL2-associated X protein
chr19	50380215	50381539	1325	*	Promoter (<=1kb)	chr19	50380682	50386333	5652	+	79735	uc010enn.2	0	ENSG00000104946	TBC1D17	TBC1 domain family, member 17
chr19	54713193	54714485	1293	*	Downstream (1-2kb)	chr19	54705028	54711515	6488	+	6203	uc002qeb.3	8165	ENSG00000170889	RPS9	ribosomal protein S9
chr19	55700552	55701218	667	*	5' UTR	chr19	55684469	55691720	7252	-	6861	uc002qjn.1	-8832	ENSG00000129990	SYT5	synaptotagmin V
chr19	56096836	56097614	779	*	Distal Intergenic	chr19	56088891	56092211	3321	-	163033	uc002qlh.3	-4625	ENSG00000218891	ZNF579	zinc finger protein 579
chr19	58029306	58030443	1138	*	3' UTR	chr19	58038693	58052244	13552	+	256051	uc002qpa.2	-8250	ENSG00000121406	ZNF549	zinc finger protein 549
chr2	3044355	3046294	1940	*	Intron (uc002qxh.1/uc002qxh.1, intron 4 of 6)	chr2	3192741	3323445	130705	-	7260	uc002qxi.2	277151	ENSG00000032389	TSSC1	tumor suppressing subtransferable candidate 1
chr2	3652515	3653558	1044	*	Promoter (<=1kb)	chr2	3653642	3692234	38593	+	78989	uc010ewp.4	-84	ENSG00000118004	COLEC11	collectin sub-family member 11
chr2	7147925	7148980	1056	*	Intron (uc002qys.3/9781, intron 3 of 8)	chr2	7073188	7095132	21945	+	9781	uc002qyu.3	74737	ENSG00000151692	RNF144A	ring finger protein 144A
chr2	11514479	11515533	1055	*	Distal Intergenic	chr2	11534107	11543203	9097	+	100874055	uc031rnr.1	-18574	ENSG00000224177	LINC00570	long intergenic non-protein coding RNA 570
chr2	12309039	12310303	1265	*	Intron (uc002rbu.1/uc002rbu.1, intron 3 of 5)	chr2	11977059	11977112	54	-	100422996	uc021vea.1	-331927	ENSG00000265172	MIR4262	microRNA 4262
chr2	27545483	27546383	901	*	Promoter (<=1kb)	chr2	27532360	27545969	13610	-	4358	uc002rjs.3	0	ENSG00000115204	MPV17	MpV17 mitochondrial inner membrane protein
chr2	27805518	27806262	745	*	Promoter (<=1kb)	chr2	27805836	27846082	40247	+	84450	uc002rla.4	0	ENSG00000243943	ZNF512	zinc finger protein 512
chr2	28614804	28616214	1411	*	Promoter (<=1kb)	chr2	28615669	28639445	23777	+	2355	uc021vfg.1	0	ENSG00000075426	FOSL2	FOS-like antigen 2
chr2	29446475	29447641	1167	*	Promoter (<=1kb)	chr2	29415640	29447593	31954	-	238	uc031rnw.1	0	ENSG00000171094	ALK	anaplastic lymphoma receptor tyrosine kinase
chr2	30603522	30604453	932	*	Distal Intergenic	chr2	30670123	30867091	196969	+	253558	uc002rnj.3	-65670	ENSG00000172954	LCLAT1	lysocardiolipin acyltransferase 1
chr2	38947667	38948356	690	*	Intron (uc002rqy.3/130589, intron 4 of 6)	chr2	38970741	38978636	7896	-	6432	uc002rqz.3	30280	ENSG00000115875	SRSF7	serine/arginine-rich splicing factor 7
chr2	45837435	45838698	1264	*	Promoter (<=1kb)	chr2	45615819	45838433	222615	-	55133	uc002rus.3	0	ENSG00000068784	SRBD1	S1 RNA binding domain 1
chr2	46451847	46452573	727	*	Distal Intergenic	chr2	46524541	46613842	89302	+	2034	uc002ruv.3	-71968	ENSG00000116016	EPAS1	endothelial PAS domain protein 1
chr2	46717414	46718313	900	*	Distal Intergenic	chr2	46706704	46711564	4861	+	388946	uc010yod.3	10710	ENSG00000187600	TMEM247	transmembrane protein 247
chr2	46925513	46926307	795	*	Promoter (<=1kb)	chr2	46926099	46989927	63829	+	9655	uc002rvf.3	0	ENSG00000171150	SOCS5	suppressor of cytokine signaling 5
chr2	47312969	47314014	1046	*	Intron (uc010fbd.3/285051, intron 1 of 8)	chr2	47314130	47382517	68388	-	285051	uc010yog.2	68503	ENSG00000239605	C2orf61	chromosome 2 open reading frame 61
chr2	52437757	52438300	544	*	Distal Intergenic	chr2	50145643	51259674	1114032	-	9378	uc021vhi.1	-1178083	ENSG00000179915	NRXN1	neurexin 1
chr2	54801299	54802305	1007	*	Intron (uc002rxu.3/6711, intron 2 of 35)	chr2	54785531	54889445	103915	+	6711	uc002rxx.3	15768	ENSG00000115306	SPTBN1	spectrin, beta, non-erythrocytic 1
chr2	65057922	65058934	1013	*	Distal Intergenic	chr2	65128974	65159581	30608	-	400958	uc021vir.1	100647	ENSG00000237638	LOC400958	uncharacterized LOC400958
chr2	65212345	65213276	932	*	Promoter (2-3kb)	chr2	65215579	65251000	35422	+	6509	uc010ypz.2	-2303	ENSG00000115902	SLC1A4	solute carrier family 1 (glutamate/neutral amino acid transporter), member 4
chr2	66532598	66533436	839	*	Distal Intergenic	chr2	66585381	66585460	80	-	100616464	uc021vis.1	52024	ENSG00000264525	MIR4778	microRNA 4778
chr2	68107130	68108410	1281	*	Distal Intergenic	chr2	68269332	68280269	10938	-	10438	uc002sea.4	171859	ENSG00000197223	C1D	C1D nuclear receptor corepressor
chr2	69059064	69060219	1156	*	Distal Intergenic	chr2	69092613	69098649	6037	-	27302	uc002sez.1	38430	ENSG00000163217	BMP10	bone morphogenetic protein 10
chr2	70335400	70336720	1321	*	Distal Intergenic	chr2	70351168	70352448	1281	-	100133985	uc002sgg.4	15728	ENSG00000231327	LOC100133985	uncharacterized LOC100133985
chr2	70368999	70370412	1414	*	Distal Intergenic	chr2	70351168	70352448	1281	-	100133985	uc002sgg.4	-16551	ENSG00000231327	LOC100133985	uncharacterized LOC100133985
chr2	71295144	71296231	1088	*	Promoter (<=1kb)	chr2	71295408	71305998	10591	+	55577	uc002shp.4	0	ENSG00000124357	NAGK	N-acetylglucosamine kinase
chr2	75144646	75145316	671	*	Distal Intergenic	chr2	75185775	75196859	11085	+	56655	uc002snf.3	-40459	ENSG00000115350	POLE4	polymerase (DNA-directed), epsilon 4, accessory subunit
chr2	85284854	85286355	1502	*	3' UTR	chr2	85360583	85537511	176929	+	83439	uc002soy.3	-74228	ENSG00000152284	TCF7L1	transcription factor 7-like 1 (T-cell specific, HMG-box)
chr2	86262698	86264133	1436	*	Intron (uc010ytb.2/25885, intron 7 of 20)	chr2	86260784	86271533	10750	-	25885	uc002sqt.1	7400	ENSG00000068654	POLR1A	polymerase (RNA) I polypeptide A, 194kDa
chr2	86296053	86297295	1243	*	Exon (uc002sqs.3/25885, exon 13 of 34)	chr2	86253451	86292810	39360	-	25885	uc010ytb.2	-3243	ENSG00000068654	POLR1A	polymerase (RNA) I polypeptide A, 194kDa
chr2	95999080	96000364	1285	*	Intron (uc002sup.3/30818, intron 2 of 8)	chr2	96012768	96051825	39058	+	30818	uc002suq.3	-12404	ENSG00000115041	KCNIP3	Kv channel interacting protein 3, calsenilin
chr2	100106245	100107189	945	*	Promoter (<=1kb)	chr2	100016938	100106480	89543	-	51455	uc002tac.3	0	ENSG00000135945	REV1	REV1, polymerase (DNA directed)
chr2	106257896	106258444	549	*	Distal Intergenic	chr2	106209554	106227016	17463	-	285000	uc002tdf.3	-30880	NA	LOC285000	uncharacterized LOC285000
chr2	106550608	106551704	1097	*	Distal Intergenic	chr2	106468204	106510730	42527	+	8440	uc002tdi.3	82404	ENSG00000071051	NCK2	NCK adaptor protein 2
chr2	122641733	122642877	1145	*	Distal Intergenic	chr2	122513121	122525428	12308	+	7247	uc002tnl.3	128612	ENSG00000211460	TSN	translin
chr2	122732137	122733062	926	*	Distal Intergenic	chr2	122513121	122525428	12308	+	7247	uc002tnl.3	219016	ENSG00000211460	TSN	translin
chr2	145795424	145796337	914	*	Intron (uc021vqn.2/401014, intron 2 of 3)	chr2	145425534	145834291	408758	+	401014	uc021vqn.2	369890	ENSG00000226674	TEX41	testis expressed 41 (non-protein coding)
chr2	159542480	159543282	803	*	Intron (uc002uab.1/uc002uab.1, intron 3 of 3)	chr2	159525682	159533867	8186	+	8502	uc002uae.1	16798	ENSG00000144283	PKP4	plakophilin 4
chr2	160142240	160143377	1138	*	Promoter (<=1kb)	chr2	160092304	160143063	50760	-	151525	uc002uaj.4	0	ENSG00000196151	WDSUB1	WD repeat, sterile alpha motif and U-box domain containing 1
chr2	170334589	170335568	980	*	Promoter (<=1kb)	chr2	170336006	170382772	46767	+	10324	uc010zdh.1	-438	ENSG00000239474	KLHL41	kelch-like family member 41
chr2	190305401	190306480	1080	*	Promoter (<=1kb)	chr2	190306159	190340264	34106	+	84128	uc002uql.1	0	ENSG00000115368	WDR75	WD repeat domain 75
chr2	192560498	192561176	679	*	Distal Intergenic	chr2	192548212	192553248	5037	+	64859	uc021vug.1	12286	ENSG00000173559	NABP1	nucleic acid binding protein 1
chr2	200663112	200663981	870	*	Intron (uc002uvg.4/348751, intron 1 of 3)	chr2	200625259	200715896	90638	-	348751	uc002uvg.4	51915	ENSG00000226124	FTCDNL1	formiminotransferase cyclodeaminase N-terminal like
chr2	204445317	204446174	858	*	Distal Intergenic	chr2	204298539	204400058	101520	-	65059	uc002vad.3	-45259	ENSG00000173166	RAPH1	Ras association (RalGDS/AF-6) and pleckstrin homology domains 1
chr2	208999478	209000403	926	*	Intron (uc021vvt.1/100507443, intron 1 of 2)	chr2	208992861	208994554	1694	-	1420	uc002vco.4	-4924	ENSG00000163254	CRYGC	crystallin, gamma C
chr2	209130355	209131190	836	*	Promoter (<=1kb)	chr2	209130991	209170271	39281	+	200576	uc002vcv.3	0	ENSG00000115020	PIKFYVE	phosphoinositide kinase, FYVE finger containing
chr2	216882113	216882738	626	*	Intron (uc010zjq.2/55825, intron 1 of 7)	chr2	216807314	216878346	71033	-	55686	uc002vfo.3	-3767	ENSG00000118242	MREG	melanoregulin
chr2	218578878	218579655	778	*	Intron (uc002vgo.3/729582, intron 12 of 12)	chr2	218148746	218621316	472571	-	729582	uc002vgo.3	41661	NA	DIRC3	disrupted in renal carcinoma 3
chr2	220035984	220036721	738	*	Promoter (1-2kb)	chr2	220026181	220034817	8637	-	151295	uc010fwb.3	-1167	ENSG00000213901	SLC23A3	solute carrier family 23, member 3
chr2	223652521	223653386	866	*	Distal Intergenic	chr2	223725732	223808119	82388	+	2181	uc002vni.3	-72346	ENSG00000123983	ACSL3	acyl-CoA synthetase long-chain family member 3
chr2	225010364	225011015	652	*	Distal Intergenic	chr2	224839765	224904036	64272	-	5270	uc002vnu.2	-106328	ENSG00000135919	SERPINE2	serpin peptidase inhibitor, clade E (nexin, plasminogen activator inhibitor type 1), member 2
chr2	230590354	230591261	908	*	Distal Intergenic	chr2	230222345	230579286	356942	-	92737	uc002vpv.3	-11068	ENSG00000187957	DNER	delta/notch-like EGF repeat containing
chr2	232229269	232230589	1321	*	Promoter (1-2kb)	chr2	232227419	232227504	86	+	100616317	uc021vyb.1	1850	ENSG00000263641	MIR4777	microRNA 4777
chr2	232468521	232469637	1117	*	Distal Intergenic	chr2	232457575	232458994	1420	+	165100	uc002vrz.3	10946	ENSG00000177673	C2orf57	chromosome 2 open reading frame 57
chr2	233561587	233562743	1157	*	Promoter (<=1kb)	chr2	233562015	233601358	39344	+	26058	uc002vte.3	0	ENSG00000204120	GIGYF2	GRB10 interacting GYF protein 2
chr2	235244096	235245087	992	*	Distal Intergenic	chr2	235401686	235405693	4008	-	10123	uc002vvn.3	160606	ENSG00000188042	ARL4C	ADP-ribosylation factor-like 4C
chr2	236171737	236172719	983	*	Distal Intergenic	chr2	236402733	236761846	359114	+	116987	uc021vyp.1	-230014	ENSG00000157985	AGAP1	ArfGAP with GTPase domain, ankyrin repeat and PH domain 1
chr2	238036757	238037638	882	*	Distal Intergenic	chr2	237994084	238004527	10444	+	10920	uc010fys.1	42673	ENSG00000198612	COPS8	COP9 signalosome subunit 8
chr2	238608627	238609980	1354	*	Intron (uc002vxc.3/9208, intron 1 of 23)	chr2	238600807	238674558	73752	+	9208	uc002vxd.3	7820	ENSG00000124831	LRRFIP1	leucine rich repeat (in FLII) interacting protein 1
chr2	239494540	239495969	1430	*	Distal Intergenic	chr2	239419331	239464140	44810	-	151171	uc002vyi.2	-30400	ENSG00000225493	LINC01107	long intergenic non-protein coding RNA 1107
chr2	240116110	240117599	1490	*	Promoter (<=1kb)	chr2	240115027	240117153	2127	-	85009	uc010zob.1	0	NA	MGC16025	uncharacterized LOC85009
chr2	242254239	242255721	1483	*	Promoter (<=1kb)	chr2	242166682	242255115	88434	-	3069	uc002wba.3	0	ENSG00000115677	HDLBP	high density lipoprotein binding protein
chr2	242823502	242824700	1199	*	Distal Intergenic	chr2	242811886	242815482	3597	+	285093	uc010fzu.1	11616	ENSG00000277949	RTP5	receptor (chemosensory) transporter protein 5 (putative)
chr20	1396353	1397175	823	*	Distal Intergenic	chr20	1290555	1373816	83262	-	100528031	uc021vzo.1	-22537	ENSG00000234684	FKBP1A-SDCBP2	FKBP1A-SDCBP2 readthrough (NMD candidate)
chr20	1877882	1878824	943	*	Promoter (1-2kb)	chr20	1876085	1920540	44456	+	140885	uc002wft.3	1797	ENSG00000198053	SIRPA	signal-regulatory protein alpha
chr20	2607338	2608162	825	*	Intron (uc002wgf.1/117532, intron 17 of 19)	chr20	2633178	2639039	5862	+	10528	uc002wgh.3	-25016	ENSG00000101361	NOP56	NOP56 ribonucleoprotein
chr20	3787745	3789325	1581	*	Exon (uc002wjr.3/uc002wjr.3, exon 1 of 4)	chr20	3780717	3786761	6045	+	994	uc002wjq.3	7028	ENSG00000101224	CDC25B	cell division cycle 25B
chr20	4953987	4954852	866	*	Intron (uc002wlg.1/9962, intron 16 of 16)	chr20	4833002	4982145	149144	-	9962	uc002wlg.1	27293	ENSG00000089057	SLC23A2	solute carrier family 23 (ascorbic acid transporter), member 2
chr20	5037233	5038191	959	*	Distal Intergenic	chr20	4833002	4990939	157938	-	9962	uc002wlh.1	-46294	ENSG00000089057	SLC23A2	solute carrier family 23 (ascorbic acid transporter), member 2
chr20	13765126	13766044	919	*	Promoter (<=1kb)	chr20	13694969	13765532	70564	-	51575	uc002woj.3	0	ENSG00000089048	ESF1	ESF1 nucleolar pre-rRNA processing protein homolog
chr20	17836446	17837282	837	*	Distal Intergenic	chr20	17922244	17942638	20395	-	27131	uc002wqb.3	105356	ENSG00000089006	SNX5	sorting nexin 5
chr20	17862215	17864171	1957	*	Distal Intergenic	chr20	17922244	17942638	20395	-	27131	uc002wqb.3	78467	ENSG00000089006	SNX5	sorting nexin 5
chr20	18118254	18119151	898	*	Promoter (<=1kb)	chr20	18118499	18123812	5314	+	100303755	uc021wba.1	0	ENSG00000232838	PET117	PET117 homolog
chr20	23342024	23343002	979	*	Promoter (<=1kb)	chr20	23342819	23353683	10865	+	64412	uc002wsy.3	0	ENSG00000125812	GZF1	GDNF-inducible zinc finger protein 1
chr20	23900536	23902139	1604	*	Distal Intergenic	chr20	23856572	23860380	3809	-	1473	uc002wtr.1	-40156	ENSG00000170367	CST5	cystatin D
chr20	25603606	25605140	1535	*	Promoter (<=1kb)	chr20	25593573	25604648	11076	-	140838	uc002wuy.3	0	ENSG00000170191	NANP	N-acetylneuraminic acid phosphatase
chr20	30254138	30255316	1179	*	Exon (uc002wwk.3/598, exon 2 of 3)	chr20	30225691	30232800	7110	+	84701	uc002wwj.1	28447	ENSG00000131055	COX4I2	cytochrome c oxidase subunit IV isoform 2 (lung)
chr20	30286719	30287625	907	*	Intron (uc002wwk.3/598, intron 2 of 2)	chr20	30252261	30310133	57873	-	598	uc002wwk.3	22508	ENSG00000171552	BCL2L1	BCL2-like 1
chr20	31559305	31560696	1392	*	Distal Intergenic	chr20	31571581	31592239	20659	-	140732	uc002wyi.3	31543	ENSG00000167098	SUN5	Sad1 and UNC84 domain containing 5
chr20	32077338	32078164	827	*	Promoter (<=1kb)	chr20	32077928	32233594	155667	+	9139	uc010zug.1	0	ENSG00000078699	CBFA2T2	core-binding factor, runt domain, alpha subunit 2; translocated to, 2
chr20	32434078	32434970	893	*	Intron (uc002xaa.3/128866, intron 1 of 4)	chr20	32399110	32442173	43064	+	128866	uc002xaa.3	34968	ENSG00000101421	CHMP4B	charged multivesicular body protein 4B
chr20	33893111	33894446	1336	*	Promoter (<=1kb)	chr20	33890369	33894862	4494	-	55245	uc002xcc.3	416	ENSG00000101019	UQCC1	ubiquinol-cytochrome c reductase complex assembly factor 1
chr20	34042446	34043968	1523	*	Promoter (<=1kb)	chr20	34042996	34054029	11034	+	11190	uc021wcn.1	0	ENSG00000126001	CEP250	centrosomal protein 250kDa
chr20	37590340	37591394	1055	*	Promoter (<=1kb)	chr20	37590981	37668366	77386	+	60625	uc002xjh.3	0	ENSG00000101452	DHX35	DEAH (Asp-Glu-Ala-His) box polypeptide 35
chr20	39135092	39135848	757	*	Distal Intergenic	chr20	39314517	39317876	3360	-	9935	uc002xji.3	182028	ENSG00000204103	MAFB	v-maf avian musculoaponeurotic fibrosarcoma oncogene homolog B
chr20	39590091	39591483	1393	*	Distal Intergenic	chr20	39657462	39659162	1701	+	7150	uc010ggd.1	-65979	ENSG00000198900	TOP1	topoisomerase (DNA) I
chr20	43321360	43322928	1569	*	Intron (uc002xml.1/79015, intron 2 of 3)	chr20	43343885	43356452	12568	+	8839	uc002xmp.3	-20957	ENSG00000064205	WISP2	WNT1 inducible signaling pathway protein 2
chr20	44518820	44520530	1711	*	Promoter (<=1kb)	chr20	44517111	44519926	2816	-	140825	uc002xqg.2	0	ENSG00000124257	NEURL2	neuralized E3 ubiquitin protein ligase 2
chr20	45211869	45212798	930	*	Promoter (<=1kb)	chr20	45186462	45212308	25847	-	64849	uc010zxv.2	0	ENSG00000158296	SLC13A3	solute carrier family 13 (sodium-dependent dicarboxylate transporter), member 3
chr20	47474387	47475245	859	*	Distal Intergenic	chr20	47240793	47444420	203628	-	57580	uc002xtw.1	-29967	ENSG00000124126	PREX1	phosphatidylinositol-3,4,5-trisphosphate-dependent Rac exchange factor 1
chr20	47537664	47538704	1041	*	Promoter (<=1kb)	chr20	47538275	47653230	114956	+	10564	uc002xtx.4	0	ENSG00000124198	ARFGEF2	ADP-ribosylation factor guanine nucleotide-exchange factor 2 (brefeldin A-inhibited)
chr20	48503246	48504671	1426	*	3' UTR	chr20	48481276	48500795	19520	+	23315	uc010gic.3	21970	ENSG00000197818	SLC9A8	solute carrier family 9, subfamily A (NHE8, cation proton antiporter 8), member 8
chr20	48521778	48523595	1818	*	5' UTR	chr20	48519929	48530276	10348	-	9825	uc010gie.3	6681	ENSG00000158480	SPATA2	spermatogenesis associated 2
chr20	48859318	48860610	1293	*	Distal Intergenic	chr20	48909257	48931456	22200	+	284751	uc002xvk.2	-48647	ENSG00000203999	LINC01270	long intergenic non-protein coding RNA 1270
chr20	49056714	49057902	1189	*	Distal Intergenic	chr20	49126891	49201086	74196	+	5770	uc002xvl.3	-68989	ENSG00000196396	PTPN1	protein tyrosine phosphatase, non-receptor type 1
chr20	49099662	49100447	786	*	Distal Intergenic	chr20	49126891	49201086	74196	+	5770	uc002xvl.3	-26444	ENSG00000196396	PTPN1	protein tyrosine phosphatase, non-receptor type 1
chr20	49148051	49148730	680	*	Intron (uc002xvl.3/5770, intron 1 of 9)	chr20	49126891	49201086	74196	+	5770	uc002xvl.3	21160	ENSG00000196396	PTPN1	protein tyrosine phosphatase, non-receptor type 1
chr20	50113443	50115028	1586	*	Intron (uc002xwc.4/4773, intron 8 of 10)	chr20	50069442	50069514	73	-	100422889	uc021weu.1	-43929	ENSG00000266761	MIR3194	microRNA 3194
chr20	56659732	56660659	928	*	Distal Intergenic	chr20	56725983	56736183	10201	+	128602	uc002xyv.3	-65324	ENSG00000124237	C20orf85	chromosome 20 open reading frame 85
chr20	56768975	56769844	870	*	Distal Intergenic	chr20	56725983	56736183	10201	+	128602	uc002xyv.3	42992	ENSG00000124237	C20orf85	chromosome 20 open reading frame 85
chr20	59989094	59990453	1360	*	Intron (uc002ybn.2/1002, intron 2 of 15)	chr20	60074477	60515673	441197	+	1002	uc002ybr.2	-84024	ENSG00000179242	CDH4	cadherin 4, type 1, R-cadherin (retinal)
chr20	61297611	61299454	1844	*	Promoter (<=1kb)	chr20	61294379	61297973	3595	-	100127888	uc002ydd.3	0	ENSG00000232803	SLCO4A1-AS1	SLCO4A1 antisense RNA 1
chr20	61489129	61490039	911	*	Promoter (2-3kb)	chr20	61472467	61492109	19643	-	10732	uc002ydo.3	2070	ENSG00000101190	TCFL5	transcription factor-like 5 (basic helix-loop-helix)
chr20	61522175	61523018	844	*	3' UTR	chr20	61536358	61545758	9401	-	11083	uc011aao.1	22740	ENSG00000101191	DIDO1	death inducer-obliterator 1
chr21	17960246	17961161	916	*	Promoter (1-2kb)	chr21	17962557	17962645	89	+	406912	uc002ykf.3	-1396	ENSG00000207863	MIR125B2	microRNA 125b-2
chr21	19220373	19221155	783	*	Intron (uc011aca.1/54075, intron 2 of 2)	chr21	19161284	19191703	30420	-	54149	uc002yko.4	-28670	ENSG00000154642	C21orf91	chromosome 21 open reading frame 91
chr21	34914225	34915153	929	*	Promoter (<=1kb)	chr21	34876238	34914464	38227	-	2618	uc002yrx.3	0	ENSG00000159131	GART	phosphoribosylglycinamide formyltransferase, phosphoribosylglycinamide synthetase, phosphoribosylaminoimidazole synthetase
chr21	35319592	35320848	1257	*	Intron (uc002ytn.3/100506334, intron 2 of 2)	chr21	35303516	35343487	39972	+	100506334	uc002ytn.3	16076	NA	LINC00649	long intergenic non-protein coding RNA 649
chr21	37296082	37296914	833	*	Intron (uc002yut.1/861, intron 8 of 10)	chr21	36259140	37357047	1097908	-	861	uc002yut.1	60133	ENSG00000159216	RUNX1	runt-related transcription factor 1
chr21	37485038	37486094	1057	*	Intron (uc011aea.1/100133286, intron 3 of 3)	chr21	37441940	37498938	56999	-	100133286	uc011aea.1	12844	ENSG00000230212	LOC100133286	uncharacterized LOC100133286
chr21	38567591	38568437	847	*	Exon (uc002yvz.3/7267, exon 42 of 46)	chr21	38580804	38592989	12186	+	257203	uc031rvh.1	-12367	ENSG00000230366	DSCR9	Down syndrome critical region 9 (non-protein coding)
chr21	38639369	38640784	1416	*	Promoter (<=1kb)	chr21	38595726	38639833	44108	-	10311	uc002ywf.1	0	ENSG00000157538	DSCR3	Down syndrome critical region 3
chr21	38738693	38739392	700	*	Promoter (<=1kb)	chr21	38739859	38845182	105324	+	1859	uc002ywg.1	-467	ENSG00000157540	DYRK1A	dual-specificity tyrosine-(Y)-phosphorylation regulated kinase 1A
chr21	38935640	38936670	1031	*	Distal Intergenic	chr21	38861087	38887679	26593	+	1859	uc011aei.2	74553	ENSG00000157540	DYRK1A	dual-specificity tyrosine-(Y)-phosphorylation regulated kinase 1A
chr21	41160298	41160852	555	*	Intron (uc002yyo.3/150084, intron 6 of 8)	chr21	41117334	41174023	56690	+	150084	uc002yyo.3	42964	ENSG00000183067	IGSF5	immunoglobulin superfamily, member 5
chr21	43186899	43187738	840	*	Promoter (<=1kb)	chr21	43159529	43187249	27721	-	54101	uc002yzn.1	0	ENSG00000183421	RIPK4	receptor-interacting serine-threonine kinase 4
chr21	45147291	45149048	1758	*	Promoter (<=1kb)	chr21	45148781	45158742	9962	+	8566	uc002zdp.3	0	ENSG00000160209	PDXK	pyridoxal (pyridoxine, vitamin B6) kinase
chr21	45358448	45359402	955	*	Intron (uc002zdv.3/56894, intron 2 of 9)	chr21	45366811	45407475	40665	+	56894	uc002zdx.3	-7409	ENSG00000160216	AGPAT3	1-acylglycerol-3-phosphate O-acyltransferase 3
chr21	46847194	46848163	970	*	Promoter (2-3kb)	chr21	46839631	46844985	5355	-	378832	uc002zhh.1	-2209	ENSG00000183535	COL18A1-AS1	COL18A1 antisense RNA 1
chr21	46956415	46957729	1315	*	Promoter (1-2kb)	chr21	46934629	46954542	19914	-	6573	uc011aft.2	-1873	ENSG00000173638	SLC19A1	solute carrier family 19 (folate transporter), member 1
chr21	48040837	48042018	1182	*	Distal Intergenic	chr21	48055507	48075276	19770	+	3275	uc021wkc.1	-13489	ENSG00000160310	PRMT2	protein arginine methyltransferase 2
chr22	19419352	19420416	1065	*	Promoter (<=1kb)	chr22	19420036	19423596	3561	+	64976	uc002zpg.3	0	ENSG00000185608	MRPL40	mitochondrial ribosomal protein L40
chr22	20009043	20010602	1560	*	Promoter (<=1kb)	chr22	20008633	20043764	35132	+	128989	uc002zre.2	410	ENSG00000183597	TANGO2	transport and golgi organization 2 homolog
chr22	20849712	20851310	1599	*	Promoter (<=1kb)	chr22	20795806	20850170	54365	-	84861	uc002zsl.2	0	ENSG00000099910	KLHL22	kelch-like family member 22
chr22	20877428	20878316	889	*	Promoter (<=1kb)	chr22	20877930	20918975	41046	+	51586	uc011aht.1	0	ENSG00000099917	MED15	mediator complex subunit 15
chr22	21355437	21356733	1297	*	Promoter (<=1kb)	chr22	21356211	21357561	1351	+	439931	uc002ztt.2	0	ENSG00000230513	THAP7-AS1	THAP7 antisense RNA 1
chr22	22221716	22222612	897	*	Promoter (<=1kb)	chr22	22113947	22221970	108024	-	5594	uc002zvn.3	0	ENSG00000100030	MAPK1	mitogen-activated protein kinase 1
chr22	22711261	22712171	911	*	Exon (uc031rxg.1/uc031rxg.1, exon 43 of 462)	chr22	22652463	22664058	11596	+	96610	uc010gto.3	58798	ENSG00000236850	BMS1P20	BMS1 ribosome biogenesis factor pseudogene 20
chr22	24059134	24059843	710	*	Promoter (<=1kb)	chr22	23980675	24059610	78936	-	91316	uc011aiz.2	0	ENSG00000228315	GUSBP11	glucuronidase, beta pseudogene 11
chr22	24407285	24407967	683	*	Promoter (<=1kb)	chr22	24407765	24452823	45059	+	23523	uc010guk.1	0	ENSG00000099991	CABIN1	calcineurin binding protein 1
chr22	24542124	24543587	1464	*	Intron (uc002zzi.1/23523, intron 29 of 36)	chr22	24551972	24564518	12547	+	23523	uc002zzm.1	-8385	ENSG00000099991	CABIN1	calcineurin binding protein 1
chr22	25506496	25507710	1215	*	Promoter (<=1kb)	chr22	25498384	25508659	10276	-	100128531	uc010guv.2	949	ENSG00000203280	LOC100128531	uncharacterized LOC100128531
chr22	26879316	26880156	841	*	Promoter (<=1kb)	chr22	26879846	26887904	8059	+	402055	uc003acp.4	0	ENSG00000100104	SRRD	SRR1 domain containing
chr22	29492764	29493853	1090	*	Promoter (2-3kb)	chr22	29490246	29542808	52563	+	83999	uc011akn.2	2518	ENSG00000183762	KREMEN1	kringle containing transmembrane protein 1
chr22	29663475	29664479	1005	*	Promoter (<=1kb)	chr22	29663998	29686672	22675	+	2130	uc003aes.4	0	ENSG00000182944	EWSR1	EWS RNA-binding protein 1
chr22	31030157	31030957	801	*	Promoter (<=1kb)	chr22	31031793	31043862	12070	+	339665	uc003ais.1	-836	ENSG00000100036	SLC35E4	solute carrier family 35, member E4
chr22	31555727	31556767	1041	*	Promoter (<=1kb)	chr22	31556048	31556105	58	-	100500901	uc021wny.1	0	ENSG00000264141	MIR3928	microRNA 3928
chr22	32293718	32294578	861	*	Intron (uc011als.2/9681, intron 37 of 39)	chr22	32248902	32303020	54119	+	9681	uc011aly.2	44816	ENSG00000100150	DEPDC5	DEP domain containing 5
chr22	32928143	32929231	1089	*	Promoter (1-2kb)	chr22	32914030	32926204	12175	-	8224	uc011amc.1	-1939	ENSG00000185666	SYN3	synapsin III
chr22	33119399	33120378	980	*	Intron (uc003amx.3/8224, intron 8 of 12)	chr22	33196802	33259028	62227	+	7078	uc003anb.3	-76424	ENSG00000100234	TIMP3	TIMP metallopeptidase inhibitor 3
chr22	34054622	34055262	641	*	Intron (uc003and.4/9215, intron 13 of 15)	chr22	34120972	34133769	12798	+	100506195	uc003anf.2	-65710	ENSG00000224973	LARGE-AS1	LARGE antisense RNA 1
chr22	34367110	34368297	1188	*	Distal Intergenic	chr22	33669062	34318584	649523	-	9215	uc011ame.2	-48526	ENSG00000133424	LARGE	like-glycosyltransferase
chr22	35695114	35696336	1223	*	Promoter (<=1kb)	chr22	35695268	35743987	48720	+	10043	uc011ami.2	0	ENSG00000100284	TOM1	target of myb1 membrane trafficking protein
chr22	35776382	35777431	1050	*	Promoter (<=1kb)	chr22	35777060	35790207	13148	+	3162	uc003ant.2	0	ENSG00000100292	HMOX1	heme oxygenase 1
chr22	36902518	36903667	1150	*	Promoter (<=1kb)	chr22	36883233	36902577	19345	-	80020	uc003apn.4	0	ENSG00000100350	FOXRED2	FAD-dependent oxidoreductase domain containing 2
chr22	38414776	38415994	1219	*	Distal Intergenic	chr22	38384801	38384860	60	+	100616146	uc021wpm.1	29975	ENSG00000264505	MIR4534	microRNA 4534
chr22	38429407	38430857	1451	*	Distal Intergenic	chr22	38453262	38471708	18447	+	9463	uc003auq.3	-22405	ENSG00000100151	PICK1	protein interacting with PRKCA 1
chr22	38571974	38573138	1165	*	Intron (uc003auy.1/8398, intron 16 of 16)	chr22	38507502	38577761	70260	-	8398	uc003auy.1	4623	ENSG00000184381	PLA2G6	phospholipase A2, group VI (cytosolic, calcium-independent)
chr22	39096343	39097749	1407	*	Promoter (<=1kb)	chr22	39081548	39096459	14912	-	9929	uc003awf.3	0	ENSG00000100221	JOSD1	Josephin domain containing 1
chr22	39916034	39916919	886	*	Promoter (<=1kb)	chr22	39916569	39918685	2117	+	468	uc011aol.1	0	ENSG00000128272	ATF4	activating transcription factor 4
chr22	41418219	41419206	988	*	Distal Intergenic	chr22	41488517	41488570	54	+	100302237	uc021wqd.1	-69311	ENSG00000221160	MIR1281	microRNA 1281
chr22	41961288	41962291	1004	*	Intron (uc003bak.1/27254, intron 1 of 3)	chr22	41957014	41972670	15657	+	27254	uc003bak.1	4274	ENSG00000172346	CSDC2	cold shock domain containing C2, RNA binding
chr22	43342239	43344161	1923	*	Promoter (<=1kb)	chr22	43265772	43343047	77276	-	11252	uc010gzg.3	0	ENSG00000100266	PACSIN2	protein kinase C and casein kinase substrate in neurons 2
chr22	44422439	44423589	1151	*	Promoter (<=1kb)	chr22	44422184	44565112	142929	+	29780	uc010gzn.3	255	ENSG00000188677	PARVB	parvin, beta
chr22	45620586	45623412	2827	*	Intron (uc003bfx.1/23313, intron 9 of 9)	chr22	45588123	45609380	21258	-	23313	uc010gzx.2	-11206	ENSG00000100364	KIAA0930	KIAA0930
chr22	45686236	45687170	935	*	Intron (uc003bfy.3/7380, intron 4 of 5)	chr22	45680868	45691755	10888	+	7380	uc003bfy.3	5368	ENSG00000100373	UPK3A	uroplakin 3A
chr22	47089538	47090572	1035	*	Intron (uc010hae.3/64781, intron 4 of 8)	chr22	47080307	47108190	27884	-	64781	uc010hae.3	17618	ENSG00000100422	CERK	ceramide kinase
chr22	47324537	47326142	1606	*	Intron (uc003bib.3/25771, intron 8 of 12)	chr22	47169824	47571342	401519	+	25771	uc003bif.3	154713	ENSG00000054611	TBC1D22A	TBC1 domain family, member 22A
chr22	49582452	49583185	734	*	Distal Intergenic	chr22	49262582	49294198	31617	+	100128946	uc003bip.3	319870	NA	LINC01310	long intergenic non-protein coding RNA 1310
chr22	49855840	49857226	1387	*	Intron (uc003biq.3/uc003biq.3, intron 4 of 4)	chr22	50013290	50051190	37901	-	348645	uc003bit.3	193964	ENSG00000188511	C22orf34	chromosome 22 open reading frame 34
chr22	49919180	49920091	912	*	Intron (uc003biq.3/uc003biq.3, intron 4 of 4)	chr22	50013290	50051190	37901	-	348645	uc003bit.3	131099	ENSG00000188511	C22orf34	chromosome 22 open reading frame 34
chr22	50364066	50364936	871	*	Distal Intergenic	chr22	50356295	50357720	1426	+	415116	uc011arj.2	7771	ENSG00000198355	PIM3	Pim-3 proto-oncogene, serine/threonine kinase
chr3	4508657	4509386	730	*	Promoter (<=1kb)	chr3	3823036	4508966	685931	-	285362	uc003bps.2	0	ENSG00000144455	SUMF1	sulfatase modifying factor 1
chr3	4777931	4778658	728	*	Intron (uc003bqc.3/3708, intron 43 of 60)	chr3	4790878	4793274	2397	-	100126791	uc003bqd.3	14616	ENSG00000235947	EGOT	eosinophil granule ontogeny transcript (non-protein coding)
chr3	5028254	5029102	849	*	Downstream (1-2kb)	chr3	4938493	5021646	83154	-	100507582	uc003bqe.1	-6608	ENSG00000235831	BHLHE40-AS1	BHLHE40 antisense RNA 1
chr3	11609403	11610646	1244	*	Promoter (<=1kb)	chr3	11597544	11610398	12855	-	9686	uc010hdv.1	0	ENSG00000144560	VGLL4	vestigial-like family member 4
chr3	14290246	14290910	665	*	Distal Intergenic	chr3	14220228	14239869	19642	+	27258	uc003byn.3	70018	ENSG00000170860	LSM3	LSM3 homolog, U6 small nuclear RNA and mRNA degradation associated
chr3	15093958	15094865	908	*	3' UTR	chr3	15090019	15106816	16798	-	64432	uc003bzl.3	11951	ENSG00000131368	MRPS25	mitochondrial ribosomal protein S25
chr3	16024003	16025059	1057	*	Intron (uc003caq.4/117248, intron 4 of 12)	chr3	15935569	16271253	335685	+	117248	uc003caq.4	88434	ENSG00000131386	GALNT15	polypeptide N-acetylgalactosaminyltransferase 15
chr3	19988005	19989417	1413	*	Promoter (<=1kb)	chr3	19920966	19988501	67536	-	151651	uc003cbm.3	0	ENSG00000163576	EFHB	EF-hand domain family, member B
chr3	31464952	31465626	675	*	Distal Intergenic	chr3	31574491	31661766	87276	+	201595	uc003cer.1	-108865	ENSG00000163527	STT3B	STT3B, subunit of the oligosaccharyltransferase complex (catalytic)
chr3	31573175	31575433	2259	*	Promoter (<=1kb)	chr3	31574491	31661766	87276	+	201595	uc003cer.1	0	ENSG00000163527	STT3B	STT3B, subunit of the oligosaccharyltransferase complex (catalytic)
chr3	37284724	37286146	1423	*	Promoter (<=1kb)	chr3	37284682	37330782	46101	+	2803	uc003cgu.2	42	ENSG00000144674	GOLGA4	golgin A4
chr3	38387836	38388587	752	*	Promoter (<=1kb)	chr3	38388251	38456467	68217	+	9942	uc003cic.2	0	ENSG00000093217	XYLB	xylulokinase homolog (H. influenzae)
chr3	40545947	40546676	730	*	Promoter (<=1kb)	chr3	40547530	40559712	12183	+	253639	uc003ckk.4	-854	ENSG00000177842	ZNF620	zinc finger protein 620
chr3	41158379	41159494	1116	*	Distal Intergenic	chr3	41236401	41280845	44445	+	1499	uc010hia.1	-76907	ENSG00000168036	CTNNB1	catenin (cadherin-associated protein), beta 1, 88kDa
chr3	48601028	48602259	1232	*	Promoter (<=1kb)	chr3	48599151	48601201	2051	-	90226	uc003cty.1	0	ENSG00000145040	UCN2	urocortin 2
chr3	51619012	51619770	759	*	Intron (uc003dbh.3/23132, intron 1 of 21)	chr3	51575596	51697612	122017	+	23132	uc003dbh.3	43416	ENSG00000164080	RAD54L2	RAD54-like 2 (S. cerevisiae)
chr3	56996106	56996808	703	*	Intron (uc003dih.2/50650, intron 11 of 12)	chr3	56974068	56994880	20813	+	100874200	uc031sae.1	22038	ENSG00000240198	ARHGEF3-AS1	ARHGEF3 antisense RNA 1
chr3	57094346	57095017	672	*	Promoter (<=1kb)	chr3	57094469	57109460	14992	+	353324	uc003dij.1	0	ENSG00000186451	SPATA12	spermatogenesis associated 12
chr3	57541300	57542430	1131	*	Promoter (<=1kb)	chr3	57541981	57546664	4684	+	201626	uc003div.3	0	ENSG00000174840	PDE12	phosphodiesterase 12
chr3	57741439	57742321	883	*	Promoter (<=1kb)	chr3	57743174	57883420	140247	+	7871	uc003djc.1	-853	ENSG00000163681	SLMAP	sarcolemma associated protein
chr3	62859230	62860138	909	*	Promoter (<=1kb)	chr3	62384021	62861064	477044	-	8618	uc003dll.2	926	ENSG00000163618	CADPS	Ca++-dependent secretion activator
chr3	66271036	66271900	865	*	Promoter (<=1kb)	chr3	66271168	66429351	158184	+	115286	uc011bfs.2	0	ENSG00000144741	SLC25A26	solute carrier family 25 (S-adenosylmethionine carrier), member 26
chr3	69910505	69911162	658	*	Intron (uc003dnz.3/4286, intron 1 of 9)	chr3	69915375	70017488	102114	+	4286	uc003dob.3	-4213	ENSG00000187098	MITF	microphthalmia-associated transcription factor
chr3	70982028	70983199	1172	*	Distal Intergenic	chr3	71017535	71090683	73149	-	27086	uc003dor.1	107484	ENSG00000114861	FOXP1	forkhead box P1
chr3	83975268	83975833	566	*	Distal Intergenic	chr3	84687556	84918726	231171	-	440970	uc003dqi.3	942893	ENSG00000242641	LINC00971	long intergenic non-protein coding RNA 971
chr3	88087567	88088529	963	*	Distal Intergenic	chr3	88101100	88108146	7047	-	8545	uc003dqs.3	19617	ENSG00000163320	CGGBP1	CGG triplet repeat binding protein 1
chr3	98497598	98498543	946	*	Intron (uc003dsy.4/10402, intron 6 of 10)	chr3	98451548	98514689	63142	+	10402	uc003dtc.4	46050	ENSG00000064225	ST3GAL6	ST3 beta-galactoside alpha-2,3-sialyltransferase 6
chr3	113464704	113466116	1413	*	Promoter (<=1kb)	chr3	113465866	113530905	65040	+	523	uc003eao.3	0	ENSG00000114573	ATP6V1A	ATPase, H+ transporting, lysosomal 70kDa, V1 subunit A
chr3	113871340	113871954	615	*	Intron (uc003ebd.2/1814, intron 4 of 7)	chr3	113847557	113897623	50067	-	1814	uc003ebd.2	25669	ENSG00000151577	DRD3	dopamine receptor D3
chr3	119550687	119551467	781	*	Intron (uc003edm.3/2932, intron 1 of 1)	chr3	119529923	119537332	7410	+	8856	uc003edl.3	20764	ENSG00000144852	NR1I2	nuclear receptor subfamily 1, group I, member 2
chr3	120067678	120068928	1251	*	Promoter (<=1kb)	chr3	120043576	120068186	24611	-	116064	uc003edr.2	0	ENSG00000163428	LRRC58	leucine rich repeat containing 58
chr3	125985920	125986945	1026	*	Distal Intergenic	chr3	125822404	125900029	77626	-	10840	uc031sbp.1	-85891	ENSG00000144908	ALDH1L1	aldehyde dehydrogenase 1 family, member L1
chr3	126690525	126692309	1785	*	Distal Intergenic	chr3	126707437	126756235	48799	+	5361	uc003ejg.3	-15128	ENSG00000114554	PLXNA1	plexin A1
chr3	127358384	127359202	819	*	Intron (uc003ejq.3/50512, intron 2 of 7)	chr3	127348002	127391653	43652	+	50512	uc003ejq.3	10382	ENSG00000114631	PODXL2	podocalyxin-like 2
chr3	128444501	128446172	1672	*	Promoter (<=1kb)	chr3	128444979	128533641	88663	+	7879	uc003eks.1	0	ENSG00000075785	RAB7A	RAB7A, member RAS oncogene family
chr3	128597919	128598781	863	*	Promoter (<=1kb)	chr3	128598333	128627942	29610	+	28976	uc010hsw.1	0	ENSG00000177646	ACAD9	acyl-CoA dehydrogenase family, member 9
chr3	128850911	128851841	931	*	Intron (uc003elo.2/100534599, intron 4 of 12)	chr3	128806412	128840993	34582	-	339122	uc021xds.1	-9918	ENSG00000172780	RAB43	RAB43, member RAS oncogene family
chr3	132135722	132136641	920	*	Promoter (<=1kb)	chr3	132136553	132186190	49638	+	23317	uc010htq.2	0	ENSG00000138246	DNAJC13	DnaJ (Hsp40) homolog, subfamily C, member 13
chr3	133606655	133607757	1103	*	Intron (uc003epy.3/51560, intron 7 of 7)	chr3	133543080	133614691	71612	-	51560	uc003epy.3	6934	ENSG00000154917	RAB6B	RAB6B, member RAS oncogene family
chr3	140660235	140661017	783	*	Promoter (<=1kb)	chr3	140660662	140685053	24392	+	55186	uc003etp.3	0	ENSG00000114120	SLC25A36	solute carrier family 25 (pyrimidine nucleotide carrier), member 36
chr3	141182077	141183198	1122	*	Distal Intergenic	chr3	141205926	141331197	125272	+	5922	uc003etz.1	-22728	ENSG00000155903	RASA2	RAS p21 protein activator 2
chr3	142719854	142720821	968	*	Promoter (<=1kb)	chr3	142719687	142720309	623	-	100289361	uc021xew.1	0	ENSG00000268129	LOC100289361	uncharacterized LOC100289361
chr3	149529951	149531545	1595	*	Promoter (<=1kb)	chr3	149530475	149679925	149451	+	11342	uc003exn.4	0	ENSG00000082996	RNF13	ring finger protein 13
chr3	154788549	154789299	751	*	Intron (uc010hvr.1/4311, intron 1 of 22)	chr3	154797436	154803518	6083	+	4311	uc031sbz.1	-8137	ENSG00000196549	MME	membrane metallo-endopeptidase
chr3	155572010	155572990	981	*	Promoter (<=1kb)	chr3	155544301	155572248	27948	-	9197	uc003fan.4	0	ENSG00000169359	SLC33A1	solute carrier family 33 (acetyl-CoA transporter), member 1
chr3	156272505	156273605	1101	*	Promoter (<=1kb)	chr3	156257929	156272973	15045	-	6747	uc003fau.3	0	ENSG00000114850	SSR3	signal sequence receptor, gamma (translocon-associated protein gamma)
chr3	156806108	156807376	1269	*	Promoter (<=1kb)	chr3	156807670	156818924	11255	+	100498859	uc021xgi.1	-294	ENSG00000241135	LINC00881	long intergenic non-protein coding RNA 881
chr3	170625820	170627102	1283	*	Promoter (<=1kb)	chr3	170606204	170626426	20223	-	56648	uc003fhd.3	0	ENSG00000163577	EIF5A2	eukaryotic translation initiation factor 5A2
chr3	182816715	182817886	1172	*	Promoter (<=1kb)	chr3	182733006	182817031	84026	-	56922	uc010hxi.3	0	ENSG00000078070	MCCC1	methylcrotonoyl-CoA carboxylase 1 (alpha)
chr3	184893078	184893867	790	*	Intron (uc003fpe.3/339926, intron 1 of 6)	chr3	184880689	184909743	29055	+	339926	uc003fpe.3	12389	ENSG00000223358	EHHADH-AS1	EHHADH antisense RNA 1
chr3	185927244	185928428	1185	*	Intron (uc003fqa.3/1608, intron 4 of 24)	chr3	185996923	185999048	2126	-	1608	uc031scr.1	70620	ENSG00000058866	DGKG	diacylglycerol kinase, gamma 90kDa
chr3	186490185	186491264	1080	*	Distal Intergenic	chr3	186501361	186507685	6325	+	1974	uc003fqs.3	-10097	ENSG00000156976	EIF4A2	eukaryotic translation initiation factor 4A2
chr3	186656168	186657183	1016	*	Intron (uc003frb.3/6480, intron 1 of 7)	chr3	186648315	186796341	148027	+	6480	uc003frb.3	7853	ENSG00000073849	ST6GAL1	ST6 beta-galactosamide alpha-2,6-sialyltranferase 1
chr3	186694583	186695794	1212	*	Intron (uc003frb.3/6480, intron 2 of 7)	chr3	186739665	186796341	56677	+	6480	uc003frd.3	-43871	ENSG00000073849	ST6GAL1	ST6 beta-galactosamide alpha-2,6-sialyltranferase 1
chr3	187463020	187463785	766	*	Promoter (<=1kb)	chr3	187439165	187463513	24349	-	604	uc003frq.2	0	ENSG00000113916	BCL6	B-cell CLL/lymphoma 6
chr3	190215434	190216023	590	*	Distal Intergenic	chr3	190231840	190348073	116234	+	3556	uc003fsk.3	-15817	ENSG00000196083	IL1RAP	interleukin 1 receptor accessory protein
chr3	193428390	193429638	1249	*	Distal Intergenic	chr3	193336388	193345121	8734	-	100873941	uc031scv.1	-83269	ENSG00000224855	OPA1-AS1	OPA1 antisense RNA 1
chr3	193586970	193587872	903	*	Distal Intergenic	chr3	193710883	193712027	1145	-	100128023	uc011bss.2	124155	NA	DPPA2P3	developmental pluripotency associated 2 pseudogene 3
chr3	193852110	193853309	1200	*	Promoter (<=1kb)	chr3	193853931	193855073	1143	+	3280	uc011bst.2	-622	ENSG00000114315	HES1	hes family bHLH transcription factor 1
chr3	193973078	193973992	915	*	Distal Intergenic	chr3	194017424	194030593	13170	-	100131551	uc003ftr.2	56601	ENSG00000214145	LINC00887	long intergenic non-protein coding RNA 887
chr3	193988618	193989864	1247	*	Distal Intergenic	chr3	194017424	194030593	13170	-	100131551	uc003ftr.2	40729	ENSG00000214145	LINC00887	long intergenic non-protein coding RNA 887
chr3	194207393	194208540	1148	*	Promoter (<=1kb)	chr3	194207869	194209455	1587	+	401106	uc021xja.1	0	NA	LINC00884	long intergenic non-protein coding RNA 884
chr3	194304546	194305560	1015	*	Promoter (<=1kb)	chr3	194304997	194311561	6565	+	100507297	uc003fug.4	0	NA	TMEM44-AS1	TMEM44 antisense RNA 1
chr3	194627587	194628398	812	*	Distal Intergenic	chr3	194429150	194502897	73748	+	100507391	uc021xjd.1	198437	ENSG00000237222	LOC100507391	uncharacterized LOC100507391
chr3	196757960	196758905	946	*	Promoter (1-2kb)	chr3	196728612	196756687	28076	-	4241	uc003fxk.4	-1273	ENSG00000163975	MFI2	antigen p97 (melanoma associated) identified by monoclonal antibodies 133.2 and 96.5
chr3	197183075	197184021	947	*	Distal Intergenic	chr3	197236654	197282858	46205	-	622	uc003fxr.3	98837	ENSG00000161267	BDH1	3-hydroxybutyrate dehydrogenase, type 1
chr4	1354162	1354810	649	*	Intron (uc003gde.4/57654, intron 7 of 13)	chr4	1359865	1381837	21973	+	57654	uc010ibv.3	-5055	ENSG00000163945	UVSSA	UV-stimulated scaffold protein A
chr4	2813481	2814659	1179	*	Promoter (<=1kb)	chr4	2813946	2842823	28878	+	6452	uc011bvp.2	0	ENSG00000087266	SH3BP2	SH3-domain binding protein 2
chr4	3416206	3417217	1012	*	Promoter (1-2kb)	chr4	3414956	3430325	15370	+	6002	uc003ghb.2	1250	ENSG00000159788	RGS12	regulator of G-protein signaling 12
chr4	4988383	4989695	1313	*	Distal Intergenic	chr4	5016314	5021197	4884	-	54360	uc003gig.3	31502	ENSG00000170891	CYTL1	cytokine-like 1
chr4	6918031	6918986	956	*	Intron (uc011bwg.2/57533, intron 1 of 13)	chr4	6911495	7034845	123351	+	57533	uc003gjs.4	6536	ENSG00000132405	TBC1D14	TBC1 domain family, member 14
chr4	6987992	6989541	1550	*	Promoter (<=1kb)	chr4	6988889	7034845	45957	+	57533	uc010idh.3	0	ENSG00000132405	TBC1D14	TBC1 domain family, member 14
chr4	10102091	10103071	981	*	Intron (uc021xlv.1/9948, intron 12 of 14)	chr4	10086067	10094779	8713	-	9948	uc021xly.1	-7312	ENSG00000071127	WDR1	WD repeat domain 1
chr4	23936219	23937134	916	*	Intron (uc031sdx.1/10891, intron 13 of 14)	chr4	23793644	23891700	98057	-	10891	uc003gqs.3	-44519	ENSG00000109819	PPARGC1A	peroxisome proliferator-activated receptor gamma, coactivator 1 alpha
chr4	40889618	40890448	831	*	Intron (uc010ifu.3/323, intron 6 of 10)	chr4	40812044	40859209	47166	-	323	uc021xnt.1	-30409	ENSG00000163697	APBB2	amyloid beta (A4) precursor protein-binding, family B, member 2
chr4	44680027	44681048	1022	*	Promoter (<=1kb)	chr4	44680433	44691426	10994	+	60558	uc010ifz.1	0	ENSG00000151806	GUF1	GUF1 homolog, GTPase
chr4	55649934	55650812	879	*	Distal Intergenic	chr4	55593582	55597552	3971	+	3815	uc010igt.2	56352	ENSG00000157404	KIT	v-kit Hardy-Zuckerman 4 feline sarcoma viral oncogene homolog
chr4	56904674	56905478	805	*	Distal Intergenic	chr4	56831032	56899529	68498	+	9662	uc003hbj.4	73642	ENSG00000174799	CEP135	centrosomal protein 135kDa
chr4	66533567	66534490	924	*	Promoter (<=1kb)	chr4	66185281	66535206	349926	-	2044	uc003hcx.3	716	ENSG00000145242	EPHA5	EPH receptor A5
chr4	83294666	83295925	1260	*	Promoter (<=1kb)	chr4	83274467	83295149	20683	-	3184	uc003hmm.1	0	ENSG00000138668	HNRNPD	heterogeneous nuclear ribonucleoprotein D (AU-rich element RNA binding protein 1, 37kDa)
chr4	83933818	83934521	704	*	Promoter (<=1kb)	chr4	83845756	83934040	88285	-	132660	uc010ijv.2	0	ENSG00000189308	LIN54	lin-54 DREAM MuvB core complex component
chr4	86602032	86602993	962	*	Intron (uc003hpi.1/83478, intron 2 of 2)	chr4	86643621	86643686	66	+	100616349	uc021xps.1	-40628	NA	MIR4451	microRNA 4451
chr4	89977920	89978628	709	*	Promoter (<=1kb)	chr4	89647105	89978346	331242	-	10144	uc003hse.2	0	ENSG00000138640	FAM13A	family with sequence similarity 13, member A
chr4	108851899	108853439	1541	*	Promoter (<=1kb)	chr4	108852717	108874613	21897	+	113612	uc003hyp.3	0	ENSG00000155016	CYP2U1	cytochrome P450, family 2, subfamily U, polypeptide 1
chr4	113738952	113739742	791	*	Promoter (<=1kb)	chr4	113739239	114257213	517975	+	287	uc003ibc.2	0	ENSG00000145362	ANK2	ankyrin 2, neuronal
chr4	128886086	128886884	799	*	Promoter (<=1kb)	chr4	128842679	128886363	43685	-	256471	uc011cgv.1	0	ENSG00000164073	MFSD8	major facilitator superfamily domain containing 8
chr4	140705015	140706085	1071	*	Intron (uc011chd.1/55534, intron 3 of 3)	chr4	140586922	140625406	38485	+	4258	uc003ihy.3	118093	ENSG00000085871	MGST2	microsomal glutathione S-transferase 2
chr4	155628929	155629459	531	*	Intron (uc003iol.3/uc003iol.3, intron 2 of 5)	chr4	155665152	155674270	9119	+	9227	uc003iom.1	-35693	ENSG00000121207	LRAT	lecithin retinol acyltransferase (phosphatidylcholine--retinol O-acyltransferase)
chr4	160316607	160317214	608	*	Distal Intergenic	chr4	160188998	160281301	92304	+	9693	uc003iqg.4	127609	ENSG00000109756	RAPGEF2	Rap guanine nucleotide exchange factor (GEF) 2
chr4	185250811	185251731	921	*	Distal Intergenic	chr4	185262184	185275130	12947	-	728175	uc003iwd.2	23399	ENSG00000180712	LOC728175	uncharacterized LOC728175
chr5	5078179	5079317	1139	*	Distal Intergenic	chr5	5034472	5070115	35644	+	340094	uc003jdg.3	43707	ENSG00000215231	LINC01020	long intergenic non-protein coding RNA 1020
chr5	7410914	7411833	920	*	Intron (uc003jdz.1/108, intron 1 of 24)	chr5	7396343	7830194	433852	+	108	uc003jdz.1	14571	ENSG00000078295	ADCY2	adenylate cyclase 2 (brain)
chr5	7779084	7780171	1088	*	Promoter (2-3kb)	chr5	7782286	7830194	47909	+	108	uc010itm.1	-2115	ENSG00000078295	ADCY2	adenylate cyclase 2 (brain)
chr5	8842968	8844994	2027	*	Intron (uc003jej.3/uc003jej.3, intron 1 of 3)	chr5	9053928	9054007	80	-	100616326	uc021xwl.1	209013	ENSG00000266415	MIR4636	microRNA 4636
chr5	9157043	9157929	887	*	Intron (uc003jek.2/9037, intron 12 of 22)	chr5	9053928	9054007	80	-	100616326	uc021xwl.1	-103036	ENSG00000266415	MIR4636	microRNA 4636
chr5	9690730	9691714	985	*	Intron (uc010itq.2/285692, intron 2 of 2)	chr5	9641427	9712503	71077	-	285692	uc010itq.2	20789	ENSG00000249781	LOC285692	uncharacterized LOC285692
chr5	16455821	16456694	874	*	Intron (uc003jfq.3/90441, intron 2 of 5)	chr5	16451628	16465894	14267	-	90441	uc003jfq.3	9200	ENSG00000173545	ZNF622	zinc finger protein 622
chr5	17021609	17022267	659	*	Distal Intergenic	chr5	16662016	16936385	274370	-	4651	uc003jft.4	-85224	ENSG00000145555	MYO10	myosin X
chr5	17732551	17733244	694	*	Distal Intergenic	chr5	17379015	17387419	8405	-	401177	uc003jga.3	-345132	ENSG00000250822	LOC401177	uncharacterized LOC401177
chr5	31733201	31734148	948	*	Intron (uc003jhl.3/23037, intron 1 of 24)	chr5	31798996	32111038	312043	+	23037	uc003jhm.3	-64848	ENSG00000133401	PDZD2	PDZ domain containing 2
chr5	33981717	33982624	908	*	Promoter (2-3kb)	chr5	33944721	33984780	40060	-	51151	uc003jid.3	2156	ENSG00000164175	SLC45A2	solute carrier family 45, member 2
chr5	39196507	39197198	692	*	Intron (uc003jls.3/2533, intron 16 of 16)	chr5	39105354	39203129	97776	-	2533	uc003jls.3	5931	ENSG00000082074	FYB	FYN binding protein
chr5	41903954	41904934	981	*	Promoter (<=1kb)	chr5	41904470	41921738	17269	+	285636	uc003jmo.3	0	ENSG00000205765	C5orf51	chromosome 5 open reading frame 51
chr5	43120486	43121475	990	*	Promoter (<=1kb)	chr5	43120985	43162033	41049	+	7690	uc010ivl.1	0	ENSG00000172262	ZNF131	zinc finger protein 131
chr5	53897058	53897789	732	*	Distal Intergenic	chr5	53813593	53816834	3242	+	112574	uc003jpj.4	83465	ENSG00000178996	SNX18	sorting nexin 18
chr5	55746436	55747118	683	*	Distal Intergenic	chr5	55395507	55529186	133680	-	79722	uc003jqu.3	-217250	ENSG00000164512	ANKRD55	ankyrin repeat domain 55
chr5	56738149	56738763	615	*	Distal Intergenic	chr5	56775843	56778636	2794	-	345651	uc003jrm.3	39873	ENSG00000169067	ACTBL2	actin, beta-like 2
chr5	60927199	60927837	639	*	Distal Intergenic	chr5	60933636	61002362	68727	+	285668	uc003jst.1	-5799	ENSG00000178722	C5orf64	chromosome 5 open reading frame 64
chr5	65439802	65440958	1157	*	Promoter (<=1kb)	chr5	65440046	65453568	13523	+	140890	uc003jum.4	0	ENSG00000153914	SREK1	splicing regulatory glutamine/lysine-rich protein 1
chr5	73980614	73981432	819	*	Promoter (<=1kb)	chr5	73980969	74017113	36145	+	3074	uc003kdf.4	0	ENSG00000049860	HEXB	hexosaminidase B (beta polypeptide)
chr5	77933894	77934725	832	*	Intron (uc003kfo.3/10184, intron 4 of 4)	chr5	77920640	77937985	17346	-	10184	uc003kfp.1	3260	ENSG00000145685	LHFPL2	lipoma HMGIC fusion partner-like 2
chr5	79141191	79142460	1270	*	Distal Intergenic	chr5	79272539	79287088	14550	-	345778	uc003kge.4	144628	ENSG00000177034	MTX3	metaxin 3
chr5	98300902	98301499	598	*	Distal Intergenic	chr5	98264838	98266713	1876	+	100289230	uc021ybw.1	36064	NA	LOC100289230	uncharacterized LOC100289230
chr5	113755294	113756051	758	*	Intron (uc003kqo.3/3781, intron 3 of 7)	chr5	113769227	113832197	62971	+	3781	uc003kqp.3	-13176	ENSG00000080709	KCNN2	potassium channel, calcium activated intermediate/small conductance subfamily N alpha, member 2
chr5	114749972	114751322	1351	*	Distal Intergenic	chr5	114602885	114632458	29574	-	153733	uc003kqz.2	-117514	ENSG00000164221	CCDC112	coiled-coil domain containing 112
chr5	116010627	116011823	1197	*	Distal Intergenic	chr5	115779251	115910551	131301	-	57556	uc003krx.4	-100076	ENSG00000092421	SEMA6A	sema domain, transmembrane domain (TM), and cytoplasmic domain, (semaphorin) 6A
chr5	131132290	131133163	874	*	Promoter (<=1kb)	chr5	130759614	131132756	373143	-	51735	uc003kvp.2	0	ENSG00000158987	RAPGEF6	Rap guanine nucleotide exchange factor (GEF) 6
chr5	132298926	132299903	978	*	Promoter (<=1kb)	chr5	132211071	132299354	88284	-	27125	uc003kyd.3	0	ENSG00000072364	AFF4	AF4/FMR2 family, member 4
chr5	132575865	132576828	964	*	Intron (uc003kyn.1/23105, intron 9 of 15)	chr5	132532152	132561617	29466	-	23105	uc003kym.1	-14248	ENSG00000053108	FSTL4	follistatin-like 4
chr5	137946432	137947826	1395	*	Distal Intergenic	chr5	137890571	137911318	20748	-	3313	uc003ldf.3	-35114	ENSG00000113013	HSPA9	heat shock 70kDa protein 9 (mortalin)
chr5	139113243	139114368	1126	*	Distal Intergenic	chr5	139175406	139224048	48643	+	84249	uc003leu.1	-61038	ENSG00000146005	PSD2	pleckstrin and Sec7 domain containing 2
chr5	139943681	139944705	1025	*	Promoter (<=1kb)	chr5	139937853	139943960	6108	-	10307	uc003lgc.1	0	ENSG00000113108	APBB3	amyloid beta (A4) precursor protein-binding, family B, member 3
chr5	148345270	148346089	820	*	Intron (uc003lpp.1/79628, intron 10 of 26)	chr5	148361713	148411250	49538	-	79628	uc010jgw.3	65161	ENSG00000169247	SH3TC2	SH3 domain and tetratricopeptide repeats 2
chr5	149856772	149857624	853	*	Distal Intergenic	chr5	149877340	149937773	60434	+	3340	uc011dcj.2	-19716	ENSG00000070614	NDST1	N-deacetylase/N-sulfotransferase (heparan glucosaminyl) 1
chr5	150138217	150139006	790	*	Promoter (<=1kb)	chr5	150088309	150138657	50349	-	51164	uc003lsv.3	0	ENSG00000132912	DCTN4	dynactin 4 (p62)
chr5	150826898	150827735	838	*	Promoter (<=1kb)	chr5	150827163	150859320	32158	+	206358	uc010jhw.1	0	ENSG00000123643	SLC36A1	solute carrier family 36 (proton/amino acid symporter), member 1
chr5	150990679	150991593	915	*	Distal Intergenic	chr5	150883653	150948505	64853	-	2196	uc003lue.4	-42174	ENSG00000086570	FAT2	FAT atypical cadherin 2
chr5	154134173	154135617	1445	*	Promoter (<=1kb)	chr5	154134889	154197167	62279	+	23367	uc021ygh.2	0	ENSG00000155506	LARP1	La ribonucleoprotein domain family, member 1
chr5	159893723	159895408	1686	*	Exon (uc003lyl.4/uc003lyl.4, exon 1 of 2)	chr5	159901409	159901490	82	+	100422938	uc021yhd.1	-6001	ENSG00000265237	MIR3142	microRNA 3142
chr5	168221257	168222051	795	*	Intron (uc003mab.4/6586, intron 26 of 35)	chr5	168195151	168195260	110	-	407001	uc010jjh.3	-25997	ENSG00000207739	MIR218-2	microRNA 218-2
chr5	171478691	171479663	973	*	Intron (uc003mbo.1/6793, intron 1 of 18)	chr5	171288556	171433877	145322	-	23291	uc003mbl.1	-44814	ENSG00000072803	FBXW11	F-box and WD repeat domain containing 11
chr5	172410324	172411274	951	*	Promoter (<=1kb)	chr5	172410763	172461900	51138	+	8992	uc003mcd.1	0	ENSG00000113732	ATP6V0E1	ATPase, H+ transporting, lysosomal 9kDa, V0 subunit e1
chr5	172482930	172484098	1169	*	Promoter (<=1kb)	chr5	172483355	172519333	35979	+	153222	uc003mcf.3	0	ENSG00000164463	CREBRF	CREB3 regulatory factor
chr5	172956722	172957332	611	*	Distal Intergenic	chr5	173006646	173008614	1969	+	285593	uc011dff.2	-49314	ENSG00000253955	LOC285593	uncharacterized LOC285593
chr5	173314457	173315572	1116	*	Promoter (<=1kb)	chr5	173315331	173383823	68493	+	80315	uc010jju.2	0	ENSG00000113742	CPEB4	cytoplasmic polyadenylation element binding protein 4
chr5	176873750	176875390	1641	*	Promoter (<=1kb)	chr5	176864890	176874945	10056	-	340037	uc003mgt.3	0	NA	PRR7-AS1	PRR7 antisense RNA 1
chr6	487754	488695	942	*	Intron (uc003mtd.4/55770, intron 1 of 27)	chr6	397056	402637	5582	+	3662	uc003mtc.1	90698	ENSG00000137265	IRF4	interferon regulatory factor 4
chr6	1527005	1528018	1014	*	Distal Intergenic	chr6	1610681	1614129	3449	+	2296	uc003mtp.3	-82663	ENSG00000054598	FOXC1	forkhead box C1
chr6	3194792	3196389	1598	*	Promoter (<=1kb)	chr6	3183052	3196001	12950	-	100507194	uc003mve.3	0	ENSG00000230269	LOC100507194	uncharacterized LOC100507194
chr6	3324065	3325157	1093	*	Exon (uc003mvn.3/63027, exon 5 of 11)	chr6	3259162	3264097	4936	+	389362	uc003mvj.4	64903	ENSG00000180822	PSMG4	proteasome (prosome, macropain) assembly chaperone 4
chr6	4344526	4345229	704	*	Distal Intergenic	chr6	4115927	4135831	19905	-	10455	uc003mwc.3	-208695	ENSG00000198721	ECI2	enoyl-CoA delta isomerase 2
chr6	4491786	4492616	831	*	Distal Intergenic	chr6	4706393	4955778	249386	+	9425	uc003mwi.3	-213777	ENSG00000153046	CDYL	chromodomain protein, Y-like
chr6	4610282	4611303	1022	*	Exon (uc010jns.2/uc010jns.2, exon 1 of 2)	chr6	4706393	4955778	249386	+	9425	uc003mwi.3	-95090	ENSG00000153046	CDYL	chromodomain protein, Y-like
chr6	4935702	4936589	888	*	5' UTR	chr6	4890226	4955778	65553	+	9425	uc011dhy.2	45476	ENSG00000153046	CDYL	chromodomain protein, Y-like
chr6	5786475	5787317	843	*	Distal Intergenic	chr6	5998233	6004302	6070	-	51299	uc021ykx.1	216985	ENSG00000124785	NRN1	neuritin 1
chr6	8814660	8815257	598	*	Distal Intergenic	chr6	8652442	8654080	1639	+	728655	uc003myf.4	162218	ENSG00000251164	HULC	hepatocellular carcinoma up-regulated long non-coding RNA
chr6	9086209	9087203	995	*	Distal Intergenic	chr6	8652442	8654080	1639	+	728655	uc003myf.4	433767	ENSG00000251164	HULC	hepatocellular carcinoma up-regulated long non-coding RNA
chr6	10537652	10538637	986	*	Intron (uc010jol.3/2651, intron 3 of 4)	chr6	10528589	10629601	101013	+	2651	uc003mzc.4	9063	ENSG00000111846	GCNT2	glucosaminyl (N-acetyl) transferase 2, I-branching enzyme (I blood group)
chr6	13302400	13303780	1381	*	Intron (uc003naj.3/51256, intron 1 of 8)	chr6	13279527	13295818	16292	-	100130357	uc003nak.1	-6582	NA	LOC100130357	uncharacterized LOC100130357
chr6	13455221	13456417	1197	*	Intron (uc003nas.2/54438, intron 1 of 1)	chr6	13469502	13472295	2794	-	54438	uc003nau.3	15878	ENSG00000145990	GFOD1	glucose-fructose oxidoreductase domain containing 1
chr6	13733268	13734211	944	*	Distal Intergenic	chr6	13621730	13711796	90067	-	10048	uc003nbb.3	-21472	ENSG00000010017	RANBP9	RAN binding protein 9
chr6	14803738	14805537	1800	*	Distal Intergenic	chr6	15245734	15497401	251668	+	3720	uc011diu.1	-440197	ENSG00000008083	JARID2	jumonji, AT rich interactive domain 2
chr6	15413608	15414241	634	*	Intron (uc011diu.1/3720, intron 3 of 5)	chr6	15401089	15509585	108497	+	3720	uc011diw.1	12519	ENSG00000008083	JARID2	jumonji, AT rich interactive domain 2
chr6	18536532	18537401	870	*	Exon (uc003nct.1/uc003nct.1, exon 3 of 8)	chr6	18572015	18572111	97	+	693125	uc021yme.1	-34614	ENSG00000207775	MIR548A1	microRNA 548a-1
chr6	22709722	22710686	965	*	Distal Intergenic	chr6	22569678	22570750	1073	+	154150	uc003nds.3	140044	ENSG00000112273	HDGFL1	hepatoma derived growth factor-like 1
chr6	29764920	29765737	818	*	3' UTR	chr6	29758808	29760850	2043	-	54435	uc003nns.3	-4070	NA	HCG4	HLA complex group 4 (non-protein coding)
chr6	30538866	30539891	1026	*	Promoter (<=1kb)	chr6	30539170	30553768	14599	+	23	uc003nqk.2	0	ENSG00000204574	ABCF1	ATP-binding cassette, sub-family F (GCN20), member 1
chr6	30749120	30750101	982	*	Distal Intergenic	chr6	30710976	30712327	1352	-	8870	uc003nrn.3	-36793	ENSG00000137331	IER3	immediate early response 3
chr6	31830192	31831127	936	*	Promoter (<=1kb)	chr6	31826829	31830709	3881	-	4758	uc003nxq.4	0	ENSG00000204386	NEU1	sialidase 1 (lysosomal sialidase)
chr6	33111871	33112699	829	*	Distal Intergenic	chr6	33080293	33086926	6634	+	3116	uc003ocv.1	31578	ENSG00000224557	HLA-DPB2	major histocompatibility complex, class II, DP beta 2 (pseudogene)
chr6	33128587	33130438	1852	*	Distal Intergenic	chr6	33130469	33145670	15202	-	1302	uc010jul.1	15232	ENSG00000204248	COL11A2	collagen, type XI, alpha 2
chr6	33385518	33386602	1085	*	Promoter (<=1kb)	chr6	33384319	33386065	1747	-	51596	uc003oej.1	0	ENSG00000112514	CUTA	cutA divalent cation tolerance homolog (E. coli)
chr6	33807656	33808931	1276	*	Distal Intergenic	chr6	33762449	33771793	9345	-	4295	uc003off.1	-35863	ENSG00000096395	MLN	motilin
chr6	34676932	34677823	892	*	Distal Intergenic	chr6	34555066	34664625	109560	-	64771	uc003ojr.2	-12307	ENSG00000196821	C6orf106	chromosome 6 open reading frame 106
chr6	34724376	34725769	1394	*	Promoter (<=1kb)	chr6	34724871	34741634	16764	+	6631	uc003ojt.2	0	ENSG00000124562	SNRPC	small nuclear ribonucleoprotein polypeptide C
chr6	36788095	36789555	1461	*	Intron (uc003omr.1/57699, intron 18 of 20)	chr6	36730694	36800695	70002	-	57699	uc003oms.1	11140	ENSG00000124772	CPNE5	copine V
chr6	39384433	39385225	793	*	Intron (uc003oos.2/221458, intron 8 of 9)	chr6	39302876	39399150	96275	-	221458	uc003oos.2	13925	ENSG00000164627	KIF6	kinesin family member 6
chr6	39791041	39791826	786	*	Intron (uc010jxc.3/23500, intron 1 of 13)	chr6	39816342	39828941	12600	+	23500	uc003ooy.4	-24516	ENSG00000146122	DAAM2	dishevelled associated activator of morphogenesis 2
chr6	39855116	39855919	804	*	Exon (uc003oow.3/23500, exon 16 of 25)	chr6	39816342	39828941	12600	+	23500	uc003ooy.4	38774	ENSG00000146122	DAAM2	dishevelled associated activator of morphogenesis 2
chr6	42515459	42516435	977	*	Distal Intergenic	chr6	42531760	42588089	56330	+	23304	uc003osf.3	-15325	ENSG00000024048	UBR2	ubiquitin protein ligase E3 component n-recognin 2
chr6	43196711	43197715	1005	*	Promoter (<=1kb)	chr6	43193367	43197211	3845	-	10591	uc003ouo.3	0	ENSG00000112667	DNPH1	2'-deoxynucleoside 5'-phosphate N-hydrolase 1
chr6	44224488	44225584	1097	*	Promoter (<=1kb)	chr6	44221838	44225283	3446	-	347734	uc003oxd.3	0	ENSG00000157593	SLC35B2	solute carrier family 35 (adenosine 3'-phospho 5'-phosphosulfate transporter), member B2
chr6	47044323	47045072	750	*	Distal Intergenic	chr6	46967813	47010082	42270	-	266977	uc003oyt.3	-34241	ENSG00000153292	ADGRF1	adhesion G protein-coupled receptor F1
chr6	47875998	47876723	726	*	Intron (uc011dwm.2/442213, intron 1 of 2)	chr6	47754804	47794116	39313	+	221391	uc003ozd.3	121194	ENSG00000124818	OPN5	opsin 5
chr6	51707523	51708539	1017	*	Intron (uc003pah.1/5314, intron 17 of 66)	chr6	51546836	51814279	267444	-	5314	uc010jzn.1	105740	ENSG00000170927	PKHD1	polycystic kidney and hepatic disease 1 (autosomal recessive)
chr6	84936976	84937853	878	*	Promoter (<=1kb)	chr6	84833960	84937335	103376	-	22832	uc003pkj.4	0	ENSG00000135315	CEP162	centrosomal protein 162kDa
chr6	86388674	86389437	764	*	Promoter (<=1kb)	chr6	86386725	86388451	1727	-	387066	uc003pld.4	-223	ENSG00000203875	SNHG5	small nucleolar RNA host gene 5
chr6	87864539	87865841	1303	*	Promoter (<=1kb)	chr6	87865269	87973406	108138	+	23036	uc003plm.4	0	ENSG00000188994	ZNF292	zinc finger protein 292
chr6	101839258	101840158	901	*	Distal Intergenic	chr6	101846669	102193018	346350	+	2898	uc021zdj.1	-6511	ENSG00000164418	GRIK2	glutamate receptor, ionotropic, kainate 2
chr6	108323673	108324736	1064	*	Distal Intergenic	chr6	108188960	108279482	90523	-	11231	uc003psc.4	-44191	ENSG00000025796	SEC63	SEC63 homolog, protein translocation regulator
chr6	110190855	110191738	884	*	Distal Intergenic	chr6	110300298	110301924	1627	+	2830	uc003ptu.3	-108560	ENSG00000146360	GPR6	G protein-coupled receptor 6
chr6	110875998	110876886	889	*	Distal Intergenic	chr6	110745892	110797844	51953	-	85413	uc003puf.3	-78154	ENSG00000004809	SLC22A16	solute carrier family 22 (organic cation/carnitine transporter), member 16
chr6	111426656	111427225	570	*	Intron (uc003pur.4/117247, intron 1 of 2)	chr6	111408781	111498912	90132	+	117247	uc003pur.4	17875	ENSG00000112394	SLC16A10	solute carrier family 16 (aromatic amino acid transporter), member 10
chr6	111804072	111805631	1560	*	Promoter (<=1kb)	chr6	111620234	111804432	184199	-	5980	uc003pux.4	0	ENSG00000009413	REV3L	REV3-like, polymerase (DNA directed), zeta, catalytic subunit
chr6	127587539	127588572	1034	*	Promoter (<=1kb)	chr6	127587827	127609705	21879	+	81847	uc021zes.1	0	ENSG00000118518	RNF146	ring finger protein 146
chr6	127664257	127665234	978	*	Promoter (<=1kb)	chr6	127609857	127664754	54898	-	55862	uc003qay.4	0	ENSG00000093144	ECHDC1	ethylmalonyl-CoA decarboxylase 1
chr6	132832081	132832805	725	*	Promoter (1-2kb)	chr6	132778663	132834337	55675	-	8417	uc003qdg.2	1532	ENSG00000079950	STX7	syntaxin 7
chr6	133519453	133520468	1016	*	Distal Intergenic	chr6	133561736	133853258	291523	+	2070	uc011ecq.2	-41268	ENSG00000112319	EYA4	EYA transcriptional coactivator and phosphatase 4
chr6	134356581	134357396	816	*	Intron (uc003qem.1/154091, intron 4 of 4)	chr6	134308719	134373789	65071	-	154091	uc003qem.1	16393	ENSG00000146411	SLC2A12	solute carrier family 2 (facilitated glucose transporter), member 12
chr6	134860847	134861610	764	*	Exon (uc003qev.1/uc003qev.1, exon 4 of 11)	chr6	134785879	134825158	39280	+	154092	uc003qeu.2	74968	NA	LINC01010	long intergenic non-protein coding RNA 1010
chr6	138144899	138145704	806	*	Exon (uc003qhq.2/100130476, exon 4 of 4)	chr6	138188325	138204451	16127	+	7128	uc003qhr.4	-42621	ENSG00000118503	TNFAIP3	tumor necrosis factor, alpha-induced protein 3
chr6	138976906	138977620	715	*	Distal Intergenic	chr6	139012805	139018425	5621	+	441172	uc003qhz.1	-35185	NA	FLJ46906	uncharacterized LOC441172
chr6	151772960	151773708	749	*	Promoter (<=1kb)	chr6	151725897	151773316	47420	-	55005	uc003qoi.3	0	ENSG00000155906	RMND1	required for meiotic nuclear division 1 homolog
chr6	157129908	157130858	951	*	Intron (uc003qqn.3/57492, intron 1 of 19)	chr6	157100812	157100865	54	-	100616154	uc021zhj.1	-29043	ENSG00000271899	MIR4466	microRNA 4466
chr6	158185254	158186139	886	*	Distal Intergenic	chr6	158244294	158366109	121816	+	51429	uc003qqv.1	-58155	ENSG00000130340	SNX9	sorting nexin 9
chr6	159546880	159547662	783	*	Distal Intergenic	chr6	159590429	159693140	102712	+	84624	uc010kjv.3	-42767	ENSG00000164694	FNDC1	fibronectin type III domain containing 1
chr6	165596598	165597792	1195	*	Distal Intergenic	chr6	165695129	165722342	27214	-	168090	uc011egi.1	124550	ENSG00000112539	C6orf118	chromosome 6 open reading frame 118
chr6	167566776	167567671	896	*	Distal Intergenic	chr6	167570360	167571319	960	-	2853	uc011egq.2	3648	ENSG00000120436	GPR31	G protein-coupled receptor 31
chr6	169470458	169471247	790	*	Distal Intergenic	chr6	169615875	169654137	38263	-	7058	uc003qwt.3	182890	ENSG00000186340	THBS2	thrombospondin 2
chr7	640994	641751	758	*	Promoter (<=1kb)	chr7	618893	641221	22329	-	5575	uc003six.1	0	ENSG00000188191	PRKAR1B	protein kinase, cAMP-dependent, regulatory, type I, beta
chr7	1731199	1732181	983	*	Distal Intergenic	chr7	1748798	1787590	38793	+	392617	uc010ksg.2	-16617	ENSG00000225968	ELFN1	extracellular leucine-rich repeat and fibronectin type III domain containing 1
chr7	1979408	1980899	1492	*	Promoter (<=1kb)	chr7	1855428	1980185	124758	-	8379	uc003sld.1	0	ENSG00000002822	MAD1L1	MAD1 mitotic arrest deficient-like 1 (yeast)
chr7	2393271	2394119	849	*	Promoter (<=1kb)	chr7	2394474	2420377	25904	+	8662	uc003slx.3	-355	ENSG00000106263	EIF3B	eukaryotic translation initiation factor 3, subunit B
chr7	2691795	2692803	1009	*	Exon (uc003smp.3/80727, exon 8 of 14)	chr7	2687337	2704436	17100	+	80727	uc003smq.3	4458	ENSG00000136295	TTYH3	tweety family member 3
chr7	5601599	5602449	851	*	Distal Intergenic	chr7	5632436	5646287	13852	+	6624	uc003sou.3	-29987	ENSG00000075618	FSCN1	fascin actin-bundling protein 1
chr7	5862231	5863165	935	*	Promoter (<=1kb)	chr7	5862791	5887232	24442	+	401303	uc010ktb.1	0	NA	ZNF815P	zinc finger protein 815, pseudogene
chr7	6048463	6049518	1056	*	Promoter (<=1kb)	chr7	6012870	6048737	35868	-	5395	uc003spk.3	0	ENSG00000122512	PMS2	PMS1 homolog 2, mismatch repair system component
chr7	7188330	7189182	853	*	Distal Intergenic	chr7	7222246	7274928	52683	+	56913	uc010ktm.1	-33064	ENSG00000106392	C1GALT1	core 1 synthase, glycoprotein-N-acetylgalactosamine 3-beta-galactosyltransferase 1
chr7	17979657	17980620	964	*	Promoter (<=1kb)	chr7	17830385	17980131	149747	-	23161	uc003stv.3	0	ENSG00000071189	SNX13	sorting nexin 13
chr7	22893517	22894591	1075	*	Promoter (1-2kb)	chr7	22896232	22896305	74	+	692210	uc003svl.3	-1641	ENSG00000221740	SNORD93	small nucleolar RNA, C/D box 93
chr7	29185676	29186635	960	*	Promoter (<=1kb)	chr7	29186200	29553944	367745	+	1124	uc011jzs.2	0	ENSG00000106069	CHN2	chimerin 2
chr7	30323517	30324515	999	*	Promoter (<=1kb)	chr7	30323923	30407308	83386	+	223082	uc003tat.3	0	ENSG00000180233	ZNRF2	zinc and ring finger 2, E3 ubiquitin protein ligase
chr7	33168558	33169521	964	*	Promoter (<=1kb)	chr7	33169152	33645680	476529	+	27241	uc003tdn.1	0	ENSG00000122507	BBS9	Bardet-Biedl syndrome 9
chr7	43965244	43966755	1512	*	Promoter (<=1kb)	chr7	43966035	43995735	29701	+	51619	uc003tja.2	0	ENSG00000078967	UBE2D4	ubiquitin-conjugating enzyme E2D 4 (putative)
chr7	44529632	44530978	1347	*	Promoter (<=1kb)	chr7	44421965	44530385	108421	-	23386	uc003tkz.3	0	ENSG00000015676	NUDCD3	NudC domain containing 3
chr7	44749855	44750764	910	*	Downstream (1-2kb)	chr7	44788180	44809479	21300	+	83637	uc003tlq.3	-37416	ENSG00000122515	ZMIZ2	zinc finger, MIZ-type containing 2
chr7	46013271	46014519	1249	*	Distal Intergenic	chr7	45951844	45960871	9028	-	3486	uc003tnr.3	-52400	ENSG00000146674	IGFBP3	insulin-like growth factor binding protein 3
chr7	46830591	46831483	893	*	Distal Intergenic	chr7	47314752	47409218	94467	-	64759	uc022acn.1	577735	ENSG00000136205	TNS3	tensin 3
chr7	48018504	48019472	969	*	Promoter (<=1kb)	chr7	48002885	48019222	16338	-	3364	uc003tod.2	0	ENSG00000136273	HUS1	HUS1 checkpoint clamp component
chr7	48031272	48032037	766	*	Intron (uc010kyq.3/256979, intron 3 of 7)	chr7	48002885	48019222	16338	-	3364	uc003tod.2	-12050	ENSG00000136273	HUS1	HUS1 checkpoint clamp component
chr7	48124224	48125099	876	*	Distal Intergenic	chr7	48128355	48148330	19976	+	7378	uc003toj.3	-3256	ENSG00000183696	UPP1	uridine phosphorylase 1
chr7	50807102	50808186	1085	*	Intron (uc003tpk.2/2887, intron 16 of 18)	chr7	50657760	50800065	142306	-	2887	uc003tpi.2	-7037	ENSG00000106070	GRB10	growth factor receptor-bound protein 10
chr7	55245167	55246005	839	*	Promoter (2-3kb)	chr7	55248979	55259567	10589	+	1956	uc022ado.1	-2974	ENSG00000146648	EGFR	epidermal growth factor receptor
chr7	75566974	75567953	980	*	Intron (uc003udy.3/5447, intron 1 of 15)	chr7	75573101	75573234	134	+	677801	uc003udz.1	-5148	ENSG00000201643	SNORA14A	small nucleolar RNA, H/ACA box 14A
chr7	75939454	75940600	1147	*	Distal Intergenic	chr7	75932894	75933614	721	+	3315	uc010ldj.2	6560	ENSG00000106211	HSPB1	heat shock 27kDa protein 1
chr7	95950589	95951888	1300	*	Promoter (<=1kb)	chr7	95749532	95951459	201928	-	10165	uc003uof.4	0	ENSG00000004864	SLC25A13	solute carrier family 25 (aspartate/glutamate carrier), member 13
chr7	98865047	98865882	836	*	Distal Intergenic	chr7	98870924	98895594	24671	+	84176	uc003upw.3	-5042	NA	MYH16	myosin, heavy chain 16 pseudogene
chr7	98978296	98979261	966	*	Intron (uc011kit.2/10552, intron 11 of 13)	chr7	98972298	98992404	20107	+	10095	uc003upz.3	5998	ENSG00000130429	ARPC1B	actin related protein 2/3 complex, subunit 1B, 41kDa
chr7	100464497	100465357	861	*	Promoter (<=1kb)	chr7	100464950	100471076	6127	+	7205	uc003uww.3	0	ENSG00000087077	TRIP6	thyroid hormone receptor interactor 6
chr7	104652705	104653862	1158	*	Promoter (<=1kb)	chr7	104650989	104654588	3600	-	100216545	uc003vck.2	726	NA	KMT2E-AS1	KMT2E antisense RNA 1 (head to head)
chr7	105925234	105926206	973	*	Promoter (<=1kb)	chr7	105888732	105925638	36907	-	10135	uc003vdq.3	0	ENSG00000105835	NAMPT	nicotinamide phosphoribosyltransferase
chr7	106809740	106810790	1051	*	Promoter (<=1kb)	chr7	106810218	106842974	32757	+	26959	uc003vdz.3	0	ENSG00000105856	HBP1	HMG-box transcription factor 1
chr7	128853255	128854297	1043	*	3' UTR	chr7	128845991	128853385	7395	+	6608	uc003vos.3	7264	ENSG00000128602	SMO	smoothened, frizzled class receptor
chr7	128864140	128865730	1591	*	Promoter (<=1kb)	chr7	128864855	129070052	205198	+	23382	uc003vot.3	0	ENSG00000158467	AHCYL2	adenosylhomocysteinase-like 2
chr7	130597942	130598864	923	*	Promoter (<=1kb)	chr7	130565751	130598069	32319	-	646329	uc003vqn.4	0	NA	NA	NA
chr7	133897090	133898190	1101	*	Intron (uc003vrm.1/136332, intron 15 of 19)	chr7	133812105	133948933	136829	+	136332	uc003vrm.1	84985	ENSG00000155530	LRGUK	leucine-rich repeats and guanylate kinase domain containing
chr8	8945764	8946756	993	*	Distal Intergenic	chr8	8905955	8906028	74	+	100616350	uc022aro.1	39809	ENSG00000263407	MIR4660	microRNA 4660
chr8	17638999	17639548	550	*	Intron (uc003wxv.3/57509, intron 14 of 14)	chr8	17501303	17658426	157124	-	57509	uc003wxv.3	18878	ENSG00000129422	MTUS1	microtubule associated tumor suppressor 1
chr8	17940582	17942534	1953	*	Promoter (<=1kb)	chr8	17913925	17941879	27955	-	427	uc003wyl.2	0	ENSG00000104763	ASAH1	N-acylsphingosine amidohydrolase (acid ceramidase) 1
chr8	20110825	20112345	1521	*	Promoter (<=1kb)	chr8	20103676	20112803	9128	-	11178	uc003wzr.3	458	ENSG00000061337	LZTS1	leucine zipper, putative tumor suppressor 1
chr8	20166826	20167756	931	*	Distal Intergenic	chr8	20133284	20147969	14686	+	100874051	uc022aso.2	33542	ENSG00000253733	LZTS1-AS1	LZTS1 antisense RNA 1
chr8	22409338	22411067	1730	*	Promoter (<=1kb)	chr8	22409251	22424226	14976	+	10174	uc011kzk.1	87	ENSG00000120896	SORBS3	sorbin and SH3 domain containing 3
chr8	27643420	27644355	936	*	Intron (uc003xgg.3/157570, intron 5 of 10)	chr8	27633016	27636034	3019	+	157570	uc003xgh.3	10404	ENSG00000171320	ESCO2	establishment of sister chromatid cohesion N-acetyltransferase 2
chr8	28633452	28634379	928	*	Intron (uc011lav.2/55756, intron 4 of 16)	chr8	28558990	28611207	52218	+	2137	uc003xgz.2	74462	ENSG00000012232	EXTL3	exostosin-like glycosyltransferase 3
chr8	29609745	29610570	826	*	Intron (uc003xho.3/uc003xho.3, intron 1 of 3)	chr8	29578776	29605625	26850	-	619351	uc003xhn.3	-4120	ENSG00000251191	LINC00589	long intergenic non-protein coding RNA 589
chr8	37402857	37403940	1084	*	Distal Intergenic	chr8	37553301	37556396	3096	+	80139	uc003xjy.1	-149361	ENSG00000183779	ZNF703	zinc finger protein 703
chr8	38385178	38386381	1204	*	Promoter (<=1kb)	chr8	38368352	38386180	17829	-	389649	uc003xlx.1	0	ENSG00000196166	C8orf86	chromosome 8 open reading frame 86
chr8	38592032	38593102	1071	*	Intron (uc011lby.1/6867, intron 1 of 6)	chr8	38585704	38696064	110361	+	6867	uc011lby.1	6328	ENSG00000147526	TACC1	transforming, acidic coiled-coil containing protein 1
chr8	41909363	41910315	953	*	Promoter (<=1kb)	chr8	41786997	41909505	122509	-	7994	uc003xon.4	0	ENSG00000083168	KAT6A	K(lysine) acetyltransferase 6A
chr8	48543054	48544053	1000	*	Intron (uc010lxs.3/23514, intron 6 of 10)	chr8	48566650	48648563	81914	+	23514	uc011ldf.2	-22597	ENSG00000164808	SPIDR	scaffolding protein involved in DNA repair
chr8	49665871	49666738	868	*	Distal Intergenic	chr8	49623351	49647870	24520	-	79645	uc003xqn.3	-18001	ENSG00000034239	EFCAB1	EF-hand calcium binding domain 1
chr8	54755277	54756231	955	*	Promoter (<=1kb)	chr8	54628103	54755602	127500	-	51606	uc003xrl.4	0	ENSG00000047249	ATP6V1H	ATPase, H+ transporting, lysosomal 50/57kDa, V1 subunit H
chr8	54785214	54786423	1210	*	Intron (uc003xrp.3/8601, intron 1 of 5)	chr8	54793442	54826482	33041	+	8601	uc003xrr.2	-7019	ENSG00000147509	RGS20	regulator of G-protein signaling 20
chr8	70602130	70602927	798	*	Intron (uc010lzb.3/81796, intron 4 of 7)	chr8	70549839	70573147	23309	+	23213	uc003xyj.1	52291	ENSG00000137573	SULF1	sulfatase 1
chr8	71581011	71582058	1048	*	Promoter (<=1kb)	chr8	71581600	71648177	66578	+	389668	uc003xyq.3	0	ENSG00000221947	XKR9	XK, Kell blood group complex subunit-related family, member 9
chr8	74268479	74269262	784	*	Exon (uc003xzk.2/uc003xzk.2, exon 1 of 6)	chr8	74209339	74237520	28182	+	157506	uc003xzj.3	59140	ENSG00000121039	RDH10	retinol dehydrogenase 10 (all-trans)
chr8	90995967	90997012	1046	*	Promoter (<=1kb)	chr8	90945564	90996899	51336	-	4683	uc003yei.1	0	ENSG00000104320	NBN	nibrin
chr8	98355656	98356094	439	*	Distal Intergenic	chr8	98285714	98290176	4463	-	85453	uc003yhy.3	-65480	ENSG00000180543	TSPYL5	TSPY-like 5
chr8	102120578	102122239	1662	*	Distal Intergenic	chr8	102064282	102088479	24198	+	441374	uc022azj.1	56296	ENSG00000248599	FLJ42969	uncharacterized LOC441374
chr8	102166898	102168709	1812	*	Distal Intergenic	chr8	102209266	102217960	8695	-	51123	uc003yka.3	49251	ENSG00000120963	ZNF706	zinc finger protein 706
chr8	103612847	103613748	902	*	Distal Intergenic	chr8	103563848	103573245	9398	+	4956	uc003ykt.2	48999	ENSG00000155087	ODF1	outer dense fiber of sperm tails 1
chr8	104032825	104033698	874	*	Promoter (<=1kb)	chr8	104033248	104085285	52038	+	528	uc003ykz.4	0	ENSG00000155097	ATP6V1C1	ATPase, H+ transporting, lysosomal 42kDa, V1 subunit C1
chr8	104426837	104427995	1159	*	Promoter (<=1kb)	chr8	104426942	104452499	25558	+	25879	uc003ylm.1	0	ENSG00000164934	DCAF13	DDB1 and CUL4 associated factor 13
chr8	106529678	106530454	777	*	Intron (uc003ymd.3/23414, intron 3 of 7)	chr8	106703118	106816767	113650	+	23414	uc011lhs.2	-172664	ENSG00000169946	ZFPM2	zinc finger protein, FOG family member 2
chr8	109455383	109456310	928	*	Promoter (<=1kb)	chr8	109455853	109499136	43284	+	9694	uc003ymw.1	0	ENSG00000104412	EMC2	ER membrane protein complex subunit 2
chr8	113628575	113629305	731	*	Intron (uc003yns.3/114788, intron 47 of 55)	chr8	113655722	113655812	91	+	100302225	uc022azy.1	-26417	ENSG00000238399	MIR2053	microRNA 2053
chr8	118859723	118860705	983	*	Intron (uc003yok.1/2131, intron 10 of 10)	chr8	118811602	119124058	312457	-	2131	uc003yok.1	263353	ENSG00000182197	EXT1	exostosin glycosyltransferase 1
chr8	124528766	124529970	1205	*	Intron (uc003yqp.2/114907, intron 5 of 5)	chr8	124510127	124544383	34257	-	114907	uc003yqp.2	14413	ENSG00000156804	FBXO32	F-box protein 32
chr8	126103568	126104440	873	*	Promoter (<=1kb)	chr8	126104083	126379367	275285	+	286053	uc003yrw.2	0	ENSG00000156831	NSMCE2	NSE2/MMS21 homolog, SMC5-SMC6 complex SUMO ligase
chr8	127647065	127648274	1210	*	Distal Intergenic	chr8	127564683	127570711	6029	-	157638	uc003yrz.2	-76354	ENSG00000168672	FAM84B	family with sequence similarity 84, member B
chr8	127851509	127853001	1493	*	Distal Intergenic	chr8	128025399	128033259	7861	+	100750225	uc022bbd.1	-172398	ENSG00000253438	PCAT1	prostate cancer associated transcript 1 (non-protein coding)
chr8	128865995	128867215	1221	*	Intron (uc003ysj.3/uc003ysj.3, intron 2 of 2)	chr8	128902835	129113499	210665	+	5820	uc003ysl.3	-35620	ENSG00000249859	PVT1	Pvt1 oncogene (non-protein coding)
chr8	130006832	130007729	898	*	Distal Intergenic	chr8	130228713	130253486	24774	-	728724	uc003ysp.2	245757	ENSG00000250400	LINC00977	long intergenic non-protein coding RNA 977
chr8	130563630	130565304	1675	*	Distal Intergenic	chr8	130760442	130799134	38693	-	56169	uc003ysr.3	233830	ENSG00000147697	GSDMC	gasdermin C
chr8	134060557	134061413	857	*	3' UTR	chr8	134048973	134072603	23631	-	6503	uc011ljd.2	11190	ENSG00000155926	SLA	Src-like-adaptor
chr8	135844377	135845153	777	*	Distal Intergenic	chr8	135817119	135817188	70	-	407033	uc011ljl.1	-27189	ENSG00000199153	MIR30D	microRNA 30d
chr8	143757294	143758702	1409	*	Intron (uc022bcd.1/8000, intron 1 of 2)	chr8	143761874	143764145	2272	+	8000	uc003ywu.3	-3172	ENSG00000167653	PSCA	prostate stem cell antigen
chr8	144918266	144919146	881	*	Promoter (<=1kb)	chr8	144915917	144919346	3430	-	340371	uc003yzz.1	200	ENSG00000185189	NRBP2	nuclear receptor binding protein 2
chr8	145149029	145150184	1156	*	Promoter (<=1kb)	chr8	145149942	145152428	2487	+	1537	uc003zay.3	0	ENSG00000179091	CYC1	cytochrome c-1
chr9	694212	695205	994	*	Intron (uc003zgl.2/23189, intron 6 of 15)	chr9	686641	713464	26824	+	23189	uc003zgr.1	7571	ENSG00000107104	KANK1	KN motif and ankyrin repeat domains 1
chr9	5895234	5896429	1196	*	Intron (uc003zjo.1/2315, intron 2 of 4)	chr9	5890909	5909822	18914	+	2315	uc003zjo.1	4325	ENSG00000120215	MLANA	melan-A
chr9	6680791	6681927	1137	*	Distal Intergenic	chr9	6716495	6724014	7520	+	23081	uc003zkd.3	-34568	ENSG00000107077	KDM4C	lysine (K)-specific demethylase 4C
chr9	34048565	34049852	1288	*	Promoter (<=1kb)	chr9	33921691	34048885	127195	-	55833	uc011loc.1	0	ENSG00000137073	UBAP2	ubiquitin associated protein 2
chr9	36190503	36191585	1083	*	Promoter (<=1kb)	chr9	36190853	36212059	21207	+	1211	uc003zzc.3	0	ENSG00000122705	CLTA	clathrin, light chain A
chr9	89349396	89350453	1058	*	Distal Intergenic	chr9	89559277	89562104	2828	-	2619	uc004aox.4	211651	ENSG00000180447	GAS1	growth arrest-specific 1
chr9	90057162	90058079	918	*	Distal Intergenic	chr9	90112658	90323549	210892	+	1612	uc004apc.3	-54579	ENSG00000196730	DAPK1	death-associated protein kinase 1
chr9	90589146	90590090	945	*	Promoter (<=1kb)	chr9	90581359	90589695	8337	-	23552	uc004apr.3	0	ENSG00000156345	CDK20	cyclin-dependent kinase 20
chr9	91925246	91926190	945	*	Promoter (<=1kb)	chr9	91926113	91931618	5506	+	1164	uc004aqh.3	0	ENSG00000123975	CKS2	CDC28 protein kinase regulatory subunit 2
chr9	93959510	93960139	630	*	Distal Intergenic	chr9	93825576	93837414	11839	-	100129316	uc004ard.1	-122096	NA	LOC100129316	uncharacterized LOC100129316
chr9	95087228	95088586	1359	*	Promoter (<=1kb)	chr9	95087741	95377437	289697	+	401541	uc004arz.3	0	ENSG00000188312	CENPP	centromere protein P
chr9	95906013	95906979	967	*	Distal Intergenic	chr9	95883771	95896570	12800	-	4814	uc004atg.4	-9443	ENSG00000131669	NINJ1	ninjurin 1
chr9	102581458	102582691	1234	*	Promoter (1-2kb)	chr9	102584137	102596341	12205	+	8013	uc004bae.3	-1446	ENSG00000119508	NR4A3	nuclear receptor subfamily 4, group A, member 3
chr9	107826685	107827524	840	*	Distal Intergenic	chr9	107543284	107690527	147244	-	19	uc004bcl.3	-136158	ENSG00000165029	ABCA1	ATP-binding cassette, sub-family A (ABC1), member 1
chr9	108061464	108062214	751	*	Exon (uc004bcn.3/23446, exon 2 of 16)	chr9	108006929	108153682	146754	+	23446	uc004bcn.3	54535	ENSG00000070214	SLC44A1	solute carrier family 44 (choline transporter), member 1
chr9	114821256	114822111	856	*	Intron (uc022bma.1/100422990, intron 1 of 2)	chr9	114803061	114937556	134496	-	64420	uc004bfu.3	115445	ENSG00000106868	SUSD1	sushi domain containing 1
chr9	117349638	117350484	847	*	Promoter (<=1kb)	chr9	117349994	117361152	11159	+	9550	uc004bjc.3	0	ENSG00000136888	ATP6V1G1	ATPase, H+ transporting, lysosomal 13kDa, V1 subunit G1
chr9	117388726	117389449	724	*	Promoter (2-3kb)	chr9	117386630	117408703	22074	+	203197	uc004bjf.4	2096	ENSG00000157693	C9orf91	chromosome 9 open reading frame 91
chr9	124942710	124943574	865	*	Intron (uc004blw.2/254956, intron 4 of 4)	chr9	124922190	124937972	15783	+	254956	uc011lyn.2	20520	ENSG00000185681	MORN5	MORN repeat containing 5
chr9	126102402	126103110	709	*	Distal Intergenic	chr9	126118448	126136378	17931	+	286204	uc004bnw.1	-15338	ENSG00000148204	CRB2	crumbs family member 2
chr9	127047831	127048891	1061	*	Intron (uc004bof.3/10783, intron 1 of 9)	chr9	127054250	127114719	60470	+	10783	uc004boi.3	-5359	ENSG00000119408	NEK6	NIMA-related kinase 6
chr9	130369529	130371180	1652	*	Distal Intergenic	chr9	130374486	130454995	80510	+	6812	uc004brk.2	-3306	ENSG00000136854	STXBP1	syntaxin binding protein 1
chr9	130712024	130713720	1697	*	Promoter (<=1kb)	chr9	130702861	130712993	10133	-	399665	uc004bsw.1	0	ENSG00000167106	FAM102A	family with sequence similarity 102, member A
chr9	131459969	131460764	796	*	Downstream (1-2kb)	chr9	131464802	131483199	18398	+	29941	uc004bvw.3	-4038	ENSG00000160447	PKN3	protein kinase N3
chr9	131709419	131710495	1077	*	Promoter (<=1kb)	chr9	131707809	131710012	2204	-	22845	uc004bwr.3	0	ENSG00000175283	DOLK	dolichol kinase
chr9	132096142	132097013	872	*	Distal Intergenic	chr9	132083295	132084882	1588	+	414318	uc004bxs.2	12847	NA	C9orf106	chromosome 9 open reading frame 106
chr9	132175501	132176485	985	*	Distal Intergenic	chr9	132245730	132266538	20809	+	100506190	uc004bxv.3	-69245	NA	LINC00963	long intergenic non-protein coding RNA 963
chr9	132388165	132389144	980	*	Promoter (<=1kb)	chr9	132388435	132397879	9445	+	28989	uc004byd.1	0	ENSG00000148335	NTMT1	N-terminal Xaa-Pro-Lys N-methyltransferase 1
chr9	134836248	134836896	649	*	Intron (uc004cbe.2/9442, intron 5 of 7)	chr9	134735497	134955274	219778	-	9442	uc004cbe.2	118378	ENSG00000160563	MED27	mediator complex subunit 27
chr9	135819589	135820807	1219	*	Promoter (<=1kb)	chr9	135766735	135820020	53286	-	7248	uc004cca.2	0	ENSG00000165699	TSC1	tuberous sclerosis 1
chr9	136245440	136246743	1304	*	Promoter (2-3kb)	chr9	136243284	136271220	27937	+	169436	uc004cdk.3	2156	ENSG00000198870	STKLD1	serine/threonine kinase-like domain containing 1
chr9	138236575	138237509	935	*	Promoter (1-2kb)	chr9	138235095	138238404	3310	+	157927	uc004cfo.3	1480	NA	C9orf62	chromosome 9 open reading frame 62
chrX	13950216	13951111	896	*	Intron (uc004cvx.3/2824, intron 6 of 6)	chrX	13792093	13956534	164442	-	2824	uc011min.1	5423	ENSG00000046653	GPM6B	glycoprotein M6B
chrX	21901281	21901920	640	*	3' UTR	chrX	21874105	21876845	2741	+	404281	uc011mjp.2	27176	ENSG00000230797	YY2	YY2 transcription factor
chrX	40280052	40280843	792	*	Distal Intergenic	chrX	40440216	40465888	25673	+	10159	uc004det.3	-159373	ENSG00000182220	ATP6AP2	ATPase, H+ transporting, lysosomal accessory protein 2
chrX	40943462	40944801	1340	*	Promoter (<=1kb)	chrX	40944888	41095832	150945	+	8239	uc004dfb.3	-87	ENSG00000124486	USP9X	ubiquitin specific peptidase 9, X-linked
chrX	45046319	45047159	841	*	Intron (uc004dgg.2/79742, intron 3 of 4)	chrX	45007618	45060146	52529	-	79742	uc004dgg.2	12987	ENSG00000147113	CXorf36	chromosome X open reading frame 36
chrX	55743775	55744769	995	*	Promoter (<=1kb)	chrX	55744110	55785207	41098	+	10325	uc004dup.3	0	ENSG00000083750	RRAGB	Ras-related GTP binding B
chrX	70585481	70586662	1182	*	Promoter (<=1kb)	chrX	70586114	70685855	99742	+	6872	uc004dzt.4	0	ENSG00000147133	TAF1	TAF1 RNA polymerase II, TATA box binding protein (TBP)-associated factor, 250kDa
chrX	72782770	72783558	789	*	Promoter (<=1kb)	chrX	72744111	72782921	38811	-	139201	uc022bza.1	0	ENSG00000269904	MAP2K4P1	mitogen-activated protein kinase kinase 4 pseudogene 1
chrX	100662747	100663686	940	*	Promoter (<=1kb)	chrX	100652779	100663001	10223	-	2717	uc004ehl.1	0	ENSG00000102393	GLA	galactosidase, alpha
chrX	152720103	152721049	947	*	Exon (uc004fhl.3/55559, exon 8 of 11)	chrX	152710178	152711945	1768	-	11219	uc010nud.2	-8158	ENSG00000183479	TREX2	three prime repair exonuclease 2
chrX	152992082	152992899	818	*	Promoter (1-2kb)	chrX	152990323	153010216	19894	+	215	uc004fif.2	1759	ENSG00000101986	ABCD1	ATP-binding cassette, sub-family D (ALD), member 1
chrX	153706949	153707805	857	*	Promoter (<=1kb)	chrX	153705241	153707596	2356	-	8270	uc004fln.1	0	ENSG00000196976	LAGE3	L antigen family, member 3
