# Supplementary material for: MITF has a central role in regulating starvation-induced autophagy in melanoma
Source: Sci Rep. 2019 Jan 31;9:1055. doi: 10.1038/s41598-018-37522-6 (PMC6355916; doi:10.1038/s41598-018-37522-6)
Supplement: Supplementary file 8 — Supplement for Figure 5 TCGA GO [file 41598_2018_37522_MOESM8_ESM.xlsx]

## Sheet: MITF top 2000 positively corr
Category	Term	Count	%	PValue	Genes	List Total	Pop Hits	Pop Total	Fold Enrichment	Bonferroni	Benjamini	FDR
GOTERM_BP_DIRECT	GO:0006099~tricarboxylic acid cycle	16	0.860215	1.12975e-08	DLST, ACO2, SUCLG2, SUCLG1, CS, IDH3A, SDHA, SDHB, NNT, SDHC, DLD, IDH1, PDHA1, DHTKD1, MDH1, FH	1619	29	16792	5.72239	5.10973e-05	5.10973e-05	2.12729e-05
GOTERM_BP_DIRECT	GO:0042438~melanin biosynthetic process	10	0.537634	3.49874e-07	DCT, MYO5A, SLC45A2, TYRP1, TYR, DDT, PMEL, CTNS, OCA2, CITED1	1619	13	16792	7.97833	0.00158123	0.000790927	0.0006588
GOTERM_BP_DIRECT	GO:0030318~melanocyte differentiation	12	0.645161	4.74587e-07	MYO5A, EDNRB, SOX10, TYRP1, BCL2, HPS4, C10ORF11, KIT, MREG, OCA2, CITED1, RAB27A	1619	20	16792	6.2231	0.00214426	0.000715263	0.00089363
GOTERM_BP_DIRECT	GO:0015031~protein transport	69	3.70968	1.52706e-06	RAB9A, RAB5B, RAB5C, AP1AR, TSNAX, PTPN23, VPS53, TIMM50, VPS33B, VPS33A, GPR89B, DAB2, DNAJC13, TIMM9, RAB6B, AP5M1, GLE1, GPR89A, C16ORF62, FAM21A, STXBP1, SPIRE1, SPIRE2, VPS8, SENP2, ANKRD27, CHMP1B, ARRB1, LYST, ITGB1BP1, RAB17, PDCD6IP, ERC1, SNX12, EXOC6B, SNAP29, BBS4, RAB7A, RAB3A, SLC7A6OS, BBS5, SDAD1, EXOC8, KIAA0196, SNX4, GPM6B, TTC8, ARFGEF2, GORASP1, EXOC4, SEC22B, SEC22C, EXOC2, …	1619	395	16792	1.81179	0.00688312	0.00172524	0.00287538
GOTERM_BP_DIRECT	GO:0006886~intracellular protein transport	47	2.52688	2.68421e-06	COPA, SNX9, SNX18, SEC24B, STX7, MLPH, TIMM17A, SNX8, DSCR3, RABGAP1L, CLTC, EIF2D, KCNIP3, TBC1D16, KIF13A, AP1S3, RUNDC1, AP2B1, AP1S2, AP3M2, STX18, AP3M1, TBC1D14, STX17, TMED10, AP3D1, STAM, VPS35, APPBP2, TNPO1, KPNB1, NSF, VPS18, SYNRG, STX3, SNX27, IPO13, VPS41, TBC1D22B, COPG1, TOM1L1, SYTL2, TGFBRAP1, XPO7, VPS26A, GGA2, GGA3	1619	236	16792	2.06558	0.0120673	0.0024252	0.00505417
GOTERM_BP_DIRECT	GO:0042787~protein ubiquitination involved in ubiquitin-dependent protein catabolic process	34	1.82796	7.52718e-06	MAEA, ABTB2, RNF185, MYLIP, CDC16, ARIH1, RMND5A, WWP1, RCHY1, NEDD4L, RNF14, FBXO7, RNF144A, RNF144B, ANAPC5, DDB1, UBE4B, HERC5, HERC3, GAN, BTBD9, BFAR, RNF43, RNF115, CUL4A, UBR5, KLHL15, TRIM32, MDM2, SIAH1, KLHL11, RNF19B, UBB, UBE2E1	1619	153	16792	2.30485	0.0334725	0.00565819	0.0141725
GOTERM_BP_DIRECT	GO:0055114~oxidation-reduction process	91	4.89247	7.92441e-06	LDHB, CYB5R1, OXA1L, ENOX2, KCNAB2, SNCA, OSGIN1, HIBADH, MTHFD1L, HPDL, FDFT1, MTHFD1, KDM1B, KDM1A, FAR2, CRYL1, TYR, AGPS, CYP7A1, CPOX, SRD5A3, MICAL1, SPR, GFOD1, HIGD1A, COX15, ALDH6A1, ACADM, AIFM1, MICAL3, QDPR, ALDH3B2, CBR3, CYB5RL, GMPR, COQ7, C1ORF43, VAT1, MTRR, COQ6, DHRS7, DHRS2, ADO, NNT, CYP27A1, OXNAD1, TXNRD1, KDSR, ZADH2, PCYOX1, ALDH9A1, UQCRB, PRODH, CYP2U1, TYRP1, SORD, ADH…	1619	592	16792	1.59432	0.0352075	0.00510724	0.0149204
GOTERM_BP_DIRECT	GO:0016050~vesicle organization	12	0.645161	2.92834e-05	EPS15, SNX9, SNX18, FNBP1L, SNX8, ZFYVE16, SORT1, SNX4, WASL, SNX12, SNX30, CD2AP	1619	28	16792	4.44507	0.124054	0.01642	0.0551253
GOTERM_BP_DIRECT	GO:0016236~macroautophagy	20	1.07527	7.96501e-05	LAMTOR3, PRKAG1, ATG14, PRKAB2, AMBRA1, UBQLN1, RRAGD, WIPI1, RPTOR, VDAC1, RRAGC, MFN2, TOMM7, C6ORF106, DYNLL2, TOMM20, MTOR, UBB, PIK3R4, ZFYVE1	1619	76	16792	2.72943	0.302513	0.0392396	0.149872
GOTERM_BP_DIRECT	GO:0032869~cellular response to insulin stimulus	20	1.07527	9.63137e-05	MYO5A, IRS2, KAT2B, GCLC, CPEB2, PDE3B, RHOQ, CPEB1, FER, LPIN1, PPAT, PDPK1, SORBS1, SLC25A33, PKLR, EEF2K, PARP1, MYC, CEACAM1, GSTP1	1619	77	16792	2.69398	0.353154	0.0426295	0.1812
GOTERM_BP_DIRECT	GO:0090383~phagosome acidification	11	0.591398	0.000121789	ATP6V1C1, ATP6V1A, RAB7A, ATP6V1E1, ATP6V0A1, ATP6V1H, ATP6V1B2, RAB38, ATP6V1G1, ATP6V0A4, ATP6V1D	1619	27	16792	4.22556	0.423561	0.0488472	0.229076
GOTERM_BP_DIRECT	GO:0008152~metabolic process	33	1.77419	0.000133166	ARSD, ARSG, CNDP2, EHHADH, ECHDC3, TKTL1, HADHB, AFMID, FAHD1, MUT, GSTM4, CDYL, DIP2B, ACSL1, DIP2C, GSTO1, FAHD2A, ACSL3, AGPAT2, AASDH, ENOSF1, GSTA1, DLST, ECI2, GSTA3, GSTA4, ACO2, SUCLG2, SUCLG1, TKT, UAP1L1, OXSM, GSTP1	1619	168	16792	2.03732	0.452476	0.0489567	0.25045
GOTERM_BP_DIRECT	GO:0016241~regulation of macroautophagy	14	0.752688	0.000175534	ATP6V1C1, ATP6V1A, CDK5R1, EXOC8, ATP6V1E1, EXOC4, ATP6V0A1, ATP6V1H, VPS35, ATP6V1G1, ATP6V1B2, VPS26A, ATP6V1D, GBA	1619	44	16792	3.30013	0.547971	0.0592498	0.330008
GOTERM_BP_DIRECT	GO:0008333~endosome to lysosome transport	13	0.698925	0.000202661	KIF13A, RAB7A, VPS18, MGRN1, SNX27, ATG14, TRAK1, SORT1, TGFBRAP1, VPS41, VPS33B, M6PR, VPS33A	1619	39	16792	3.45728	0.600175	0.0633828	0.380916
GOTERM_BP_DIRECT	GO:1903232~melanosome assembly	5	0.268817	0.000396516	RAB32, TRAPPC6A, HPS4, HPS1, RAB38	1619	5	16792	10.3718	0.833673	0.112713	0.743995
GOTERM_BP_DIRECT	GO:0042407~cristae formation	7	0.376344	0.000439074	APOOL, SAMM50, IMMT, CHCHD3, AFG3L2, CHCHD6, APOO	1619	12	16792	6.05024	0.862807	0.116751	0.823535
GOTERM_BP_DIRECT	GO:0015991~ATP hydrolysis coupled proton transport	11	0.591398	0.000595018	ATP6V1C1, ATP6V1A, ATP5B, ATP6V1E1, ATP6V0A1, ATP6V1H, ATP1A1, ATP5A1, ATP6V1B2, ATP6V0A4, ATP5G3	1619	32	16792	3.56532	0.932259	0.146455	1.11448
GOTERM_BP_DIRECT	GO:0018107~peptidyl-threonine phosphorylation	12	0.645161	0.000664523	MAPK1, CDK5R1, PDPK1, TGFBR1, BCL2, NLK, GSK3B, DYRK1A, HIPK2, WNK1, MTOR, PRKCD	1619	38	16792	3.27532	0.950542	0.15383	1.24389
GOTERM_BP_DIRECT	GO:0043518~negative regulation of DNA damage response, signal transduction by p53 class mediator	7	0.376344	0.000749067	SENP2, KDM1A, CD44, DYRK1A, PTTG1IP, MDM2, SNAI2	1619	13	16792	5.58483	0.966268	0.163379	1.40109
GOTERM_BP_DIRECT	GO:0006605~protein targeting	12	0.645161	0.000845969	AP1S3, YWHAZ, TRAK2, FUT10, TRAK1, HPS4, TOMM20, NLGN1, YWHAB, GIPC1, SYNGR1, RAB27A	1619	39	16792	3.19133	0.978246	0.174195	1.58098
GOTERM_BP_DIRECT	GO:0006687~glycosphingolipid metabolic process	13	0.698925	0.000864982	ARSD, GM2A, ARSG, ARSH, HEXA, UGCG, KIT, ASAH1, ST6GALNAC3, NEU1, NEU3, SMPD2, GBA	1619	45	16792	2.99631	0.98004	0.170043	1.61624
GOTERM_BP_DIRECT	GO:0007005~mitochondrion organization	18	0.967742	0.00088369	RAB3A, OPA1, ATP5B, PHB, LIG3, PPARGC1A, PPARGC1B, MTFR1, ATP7A, RAB32, TFAM, P2RX7, SLC25A33, SLC25A36, TFB2M, RAB38, PARP1, GBA	1619	77	16792	2.42458	0.98166	0.166198	1.65092
GOTERM_BP_DIRECT	GO:0008286~insulin receptor signaling pathway	18	0.967742	0.00103033	IRS2, BAIAP2L1, BAIAP2, RHOQ, ATP6V1H, ATP6V1G1, ATP6V1B2, FOXO4, ATP6V1D, ATP6V1C1, ATP6V1A, SORBS1, ATP6V1E1, SMARCC1, GAB1, ATP6V0A1, PTPN1, ATP6V0A4	1619	78	16792	2.3935	0.990558	0.183494	1.92236
GOTERM_BP_DIRECT	GO:0033572~transferrin transport	11	0.591398	0.00129558	SLC11A2, ATP6V1C1, ATP6V1A, ATP6V1E1, ATP6V0A1, ATP6V1H, ATP6V1B2, ATP6V1G1, CLTC, ATP6V0A4, ATP6V1D	1619	35	16792	3.25972	0.997159	0.216763	2.41156
GOTERM_BP_DIRECT	GO:0030511~positive regulation of transforming growth factor beta receptor signaling pathway	9	0.483871	0.00131009	HSP90AB1, DAB2, HIPK2, SDCBP, TGFBR3, GIPC1, SNW1, FLCN, CITED1	1619	24	16792	3.88944	0.99734	0.211148	2.43825
GOTERM_BP_DIRECT	GO:0006611~protein export from nucleus	10	0.537634	0.00153909	CSE1L, XPO5, XPO4, GSK3B, STRADA, CHP1, AHCYL1, STRADB, XPO7, HSPA9	1619	30	16792	3.45728	0.999057	0.235054	2.85865
GOTERM_BP_DIRECT	GO:2000766~negative regulation of cytoplasmic translation	5	0.268817	0.00236711	CPEB2, CPEB4, FMR1, CPEB1, UNK	1619	7	16792	7.40845	0.999978	0.327669	4.36438
GOTERM_BP_DIRECT	GO:0048066~developmental pigmentation	5	0.268817	0.00236711	DCT, SLC45A2, GNAQ, PMEL, ZEB2	1619	7	16792	7.40845	0.999978	0.327669	4.36438
GOTERM_BP_DIRECT	GO:0043473~pigmentation	8	0.430108	0.002628	ATP7A, TYR, HPS5, HPS3, LYST, KIT, SNAI2, CITED1	1619	21	16792	3.95118	0.999993	0.346279	4.8342
GOTERM_BP_DIRECT	GO:0032402~melanosome transport	8	0.430108	0.002628	MYO5A, BBS4, BBS5, RAB17, GPR143, MREG, RAB1A, RAB27A	1619	21	16792	3.95118	0.999993	0.346279	4.8342
GOTERM_BP_DIRECT	GO:0045333~cellular respiration	8	0.430108	0.002628	FASTKD3, FASTKD2, SLC25A13, NR4A3, FASTKD5, PPARGC1A, NDUFS1, COX15	1619	21	16792	3.95118	0.999993	0.346279	4.8342
GOTERM_BP_DIRECT	GO:0016192~vesicle-mediated transport	27	1.45161	0.00274219	MYO5A, SEC24B, CLTC, VPS33B, VPS33A, RAB1A, AP1S3, AP2B1, AP1S2, AP3M2, AP3M1, OSBPL1A, SEC22B, AP3D1, BCAS3, NSF, RHOBTB3, VPS18, CECR2, SPIRE1, VPS41, SPIRE2, TRAPPC11, COPG1, SYTL2, GGA2, GGA3	1619	152	16792	1.84237	0.999996	0.348368	5.03916
GOTERM_BP_DIRECT	GO:0006661~phosphatidylinositol biosynthetic process	14	0.752688	0.00298725	IMPA1, PIK3CB, SYNJ1, PIK3CD, PI4KA, PI4KB, OCRL, SACM1L, INPP4B, PIP4K2A, PIK3R4, PIP4K2C, MTMR4, PIP4K2B	1619	58	16792	2.50355	0.999999	0.363043	5.47759
GOTERM_BP_DIRECT	GO:0031032~actomyosin structure organization	9	0.483871	0.00304503	EPB41L3, PHACTR1, LURAP1, EPB41, EPB41L5, CDC42BPA, MYLIP, MYO18A, MYH10	1619	27	16792	3.45728	0.999999	0.359149	5.58068
GOTERM_BP_DIRECT	GO:0010718~positive regulation of epithelial to mesenchymal transition	10	0.537634	0.00318584	DAB2, ZNF703, GCNT2, TGFBR1, EPB41L5, SDCBP, SMAD2, BAMBI, CTNNB1, ALX1	1619	33	16792	3.14298	0.999999	0.36302	5.83147
GOTERM_BP_DIRECT	GO:0035556~intracellular signal transduction	57	3.06452	0.00329178	ZBTB33, NRG3, ADCY2, TUFT1, FER, LATS2, MCF2L, PRKAR2A, PDPK1, NRG2, PAG1, SHC4, SRPK2, SGK1, PLXNB1, SOCS6, WNK1, DCDC2, WNK3, WNK2, PRKCE, PRKCD, DEPDC4, DAPK1, MAP4K3, ASB9, RASGRF1, ITGB1BP1, PSEN2, SDCBP, UNC13B, PRKD3, ASB7, ASB11, KIT, ARFGEF2, STK32A, SNRK, MAP3K3, DCLK1, DVL3, ABR, SPSB1, NLK, TGFBR1, SMAD2, TRAF3IP2, RPS6KA5, TULP4, ICK, ADCY9, MAPK14, GSK3B, PRKAR1A, CDC42BPA, TGFBR3, …	1619	403	16792	1.46698	1	0.363593	6.01974
GOTERM_BP_DIRECT	GO:0032400~melanosome localization	4	0.215054	0.00331467	VPS33B, GPR143, VPS33A, RAB27A	1619	4	16792	10.3718	1	0.357045	6.06037
GOTERM_BP_DIRECT	GO:0033353~S-adenosylmethionine cycle	4	0.215054	0.00331467	AHCY, AHCYL1, AHCYL2, MTRR	1619	4	16792	10.3718	1	0.357045	6.06037
GOTERM_BP_DIRECT	GO:0006726~eye pigment biosynthetic process	4	0.215054	0.00331467	TYR, AP3D1, GPR143, OCA2	1619	4	16792	10.3718	1	0.357045	6.06037
GOTERM_BP_DIRECT	GO:1901687~glutathione derivative biosynthetic process	8	0.430108	0.00353778	GSTA1, MGST3, GSTA3, GSTA4, GSTM4, GSTO2, GSTO1, GSTP1	1619	22	16792	3.77158	1	0.367448	6.45554
GOTERM_BP_DIRECT	GO:1903959~regulation of anion transmembrane transport	7	0.376344	0.00385415	CLCN3, VDAC2, CLCN6, CLCN7, GPR89A, VDAC1, CLCN5	1619	17	16792	4.27076	1	0.384405	7.0132
GOTERM_BP_DIRECT	GO:0001932~regulation of protein phosphorylation	10	0.537634	0.00396853	CORO1C, TADA2A, ATG14, ITPKB, FER, FLCN, KDM4D, FNIP1, FNIP2, STAT2	1619	34	16792	3.05054	1	0.384975	7.21405
GOTERM_BP_DIRECT	GO:0006754~ATP biosynthetic process	9	0.483871	0.00494903	SLC25A13, ATP5S, GBAS, ATP5B, PKLR, ATP5F1, ATP5C1, ATP5A1, ATP5G3	1619	29	16792	3.21885	1	0.445965	8.91893
GOTERM_BP_DIRECT	GO:0035066~positive regulation of histone acetylation	7	0.376344	0.00531571	RPS6KA5, TADA2A, ARRB1, TADA2B, SNAI2, PPARGC1A, BRCA1	1619	18	16792	4.03349	1	0.461049	9.54884
GOTERM_BP_DIRECT	GO:0015992~proton transport	12	0.645161	0.00601211	ATP6V1C1, ATP6V1A, SLC2A13, NNT, NOX5, ATP5S, ATP5B, ATP6V1E1, ATP6V1B2, SLC15A4, ATP6V0A4, ATP6V1D	1619	49	16792	2.54004	1	0.49433	10.7339
GOTERM_BP_DIRECT	GO:0034613~cellular protein localization	11	0.591398	0.00665723	LAMTOR3, ANK2, TMEM33, AP1AR, AMOT, RRAGD, CD63, GAS8, LATS2, CTNNB1, RRAGC	1619	43	16792	2.65326	1	0.521386	11.8185
GOTERM_BP_DIRECT	GO:0010506~regulation of autophagy	12	0.645161	0.00705202	ULK2, VMP1, RRAGD, PIP4K2A, ABL2, PIP4K2C, ATM, TPCN2, RRAGC, DAPK1, PIP4K2B, FBXL2	1619	50	16792	2.48924	1	0.533327	12.4761
GOTERM_BP_DIRECT	GO:0007097~nuclear migration	5	0.268817	0.00727602	SYNE2, WDR81, WDR43, DCTN4, MYH10	1619	9	16792	5.76213	1	0.536122	12.8471
GOTERM_BP_DIRECT	GO:0051127~positive regulation of actin nucleation	5	0.268817	0.00727602	FMN1, SCIN, TRIM27, WIPF2, WIPF3	1619	9	16792	5.76213	1	0.536122	12.8471
GOTERM_BP_DIRECT	GO:0030100~regulation of endocytosis	9	0.483871	0.00765103	RAB5B, PACSIN2, RAB5C, HIP1R, ZFYVE16, RAB17, PTPN1, SNX12, ABL2	1619	31	16792	3.01118	1	0.545935	13.4649
GOTERM_BP_DIRECT	GO:0045040~protein import into mitochondrial outer membrane	4	0.215054	0.0076919	HSP90AA1, TOMM7, SAMM50, HSPA4	1619	5	16792	8.29747	1	0.539807	13.532
GOTERM_BP_DIRECT	GO:0033108~mitochondrial respiratory chain complex assembly	4	0.215054	0.0076919	TFAM, IMMP2L, SAMM50, AARS2	1619	5	16792	8.29747	1	0.539807	13.532
GOTERM_BP_DIRECT	GO:0006468~protein phosphorylation	61	3.27957	0.00780601	FASTKD3, CDK17, FASTKD2, PRKAG1, PRKG2, FER, LATS2, ADCK1, PDPK1, MAP3K9, COL4A3BP, CDK15, IP6K3, SRPK2, SGK1, ADAM10, STK24, MYLK3, PRKAB2, PIK3CD, WNK1, WNK3, WNK2, PRKCE, PRKCD, DAPK1, MAP4K3, MAPK1, CCND1, HIPK2, TESK2, NEK9, RIPK4, FASTKD5, PRKD3, MAP3K11, FRK, ULK4, TRIB2, SNRK, PIK3R4, DCLK1, ERCC2, TAOK1, NLK, TGFBR1, STRADA, SMAD2, STRADB, ATM, FNIP2, GMFB, RPS6KA5, P2RX7, TEX14, ICK, GS…	1619	456	16792	1.38746	1	0.53724	13.7191
GOTERM_BP_DIRECT	GO:0031929~TOR signaling	6	0.322581	0.0078642	MTOR, FLCN, RPTOR, DISC1, FNIP1, LARP1	1619	14	16792	4.44507	1	0.532238	13.8143
GOTERM_BP_DIRECT	GO:0009791~post-embryonic development	15	0.806452	0.00914264	RAB3A, ACADM, TGFBR1, ARID5B, CCDC47, SMAD2, SOX6, ACVR2B, MUT, GNAQ, BCL2, ETNK2, MTOR, GIGYF2, ERCC2	1619	73	16792	2.1312	1	0.579144	15.8816
GOTERM_BP_DIRECT	GO:0032438~melanosome organization	7	0.376344	0.00938885	KIF13A, TYRP1, LYST, PMEL, AP3D1, GPR143, DTNBP1	1619	20	16792	3.63014	1	0.581359	16.2743
GOTERM_BP_DIRECT	GO:0000209~protein polyubiquitination	29	1.55914	0.0101144	BTRC, MYLIP, ARIH1, MGRN1, BCL2, NEDD4L, LONRF1, TRAF6, RNF14, RNF144A, RNF144B, SPSB1, DTL, UBE4B, HERC5, UBR2, NPEPPS, BFAR, RNF114, RNF115, UBR5, TRIM32, RNF139, FBXL4, PSME3, SIAH1, RNF19B, UBB, UBE2E1	1619	184	16792	1.63469	1	0.601325	17.4215
GOTERM_BP_DIRECT	GO:0050821~protein stabilization	23	1.23656	0.0107104	HSP90AB1, DVL3, HSP90AA1, HIP1R, SWSAP1, NLK, PHB, HPS4, CRTAP, STXBP1, CHP1, CCT3, PRKCD, PPARGC1A, LAMP2, USP27X, GNAQ, PEX19, ANK2, ZBED3, HSPD1, PER3, CREBL2	1619	136	16792	1.75406	1	0.615183	18.3527
GOTERM_BP_DIRECT	GO:0016254~preassembly of GPI anchor in ER membrane	6	0.322581	0.010874	PIGM, PIGW, PIGH, PIGB, PIGA, PIGN	1619	15	16792	4.14873	1	0.613648	18.6065
GOTERM_BP_DIRECT	GO:0006810~transport	48	2.58065	0.0109507	MYO5A, CLCN3, SLC9A6, SLC7A8, TTPA, AQP4, NUP93, SLC7A4, SLC19A2, SLC7A5, STAU2, GJA3, ACBD3, DIRC2, SYNPR, AP3M2, SLC24A1, SLC25A3, TMED10, SEC22B, SEC22C, SLC35F5, FYCO1, RLBP1, FLVCR1, LAPTM4B, TM9SF2, SLC25A4, SLC25A5, G3BP2, HERC1, TRPM1, SLC25A30, ATP6V1A, SLC25A13, SLC6A8, SLC7A1, SLC25A36, DHX40, TMEM184C, MFSD12, ABCC2, SLC25A16, CLCN7, SLC25A15, ABCC5, RSC1A1, CLCN5	1619	348	16792	1.4306	1	0.609248	18.7253
GOTERM_BP_DIRECT	GO:0035646~endosome to melanosome transport	5	0.268817	0.0112106	ANKRD27, RAB32, AP3D1, RAB38, CD63	1619	10	16792	5.18592	1	0.611045	19.1265
GOTERM_BP_DIRECT	GO:0031023~microtubule organizing center organization	5	0.268817	0.0112106	CDK5RAP2, CLASP2, BCAS3, WDR81, WDR43	1619	10	16792	5.18592	1	0.611045	19.1265
GOTERM_BP_DIRECT	GO:0006105~succinate metabolic process	5	0.268817	0.0112106	SDHA, SDHB, SUCLG2, STAT5A, SUCLG1	1619	10	16792	5.18592	1	0.611045	19.1265
GOTERM_BP_DIRECT	GO:0006293~nucleotide-excision repair, preincision complex stabilization	7	0.376344	0.0120932	RPA1, CHD1L, CUL4A, DDB1, PARP1, GTF2H1, ERCC2	1619	21	16792	3.45728	1	0.632327	20.475
GOTERM_BP_DIRECT	GO:0031532~actin cytoskeleton reorganization	11	0.591398	0.012644	PHACTR1, EPS8, ATP2C1, CDC42BPA, PTPN1, FER, KIT, DTNBP1, PARVB, PARVA, FARP2	1619	47	16792	2.42745	1	0.642186	21.3058
GOTERM_BP_DIRECT	GO:0032956~regulation of actin cytoskeleton organization	11	0.591398	0.012644	EPHA5, CDK5R1, HIP1R, BAIAP2, VANGL2, RHOQ, GPM6B, CLASP2, CELSR1, MTOR, PRKCD	1619	47	16792	2.42745	1	0.642186	21.3058
GOTERM_BP_DIRECT	GO:0042147~retrograde transport, endosome to Golgi	14	0.752688	0.0135988	RAB7A, RAB9A, FAM21A, TRIM27, VPS53, CLTC, UBE2O, SPAG9, RAB6B, VPS35, ERC1, ANKFY1, VPS26A, RHOBTB3	1619	69	16792	2.10443	1	0.662599	22.7265
GOTERM_BP_DIRECT	GO:0046321~positive regulation of fatty acid oxidation	4	0.215054	0.0142854	PPARA, MLYCD, NR4A3, PPARGC1A	1619	6	16792	6.91456	1	0.674389	23.733
GOTERM_BP_DIRECT	GO:0035542~regulation of SNARE complex assembly	4	0.215054	0.0142854	VPS18, STXBP6, STXBP1, VPS41	1619	6	16792	6.91456	1	0.674389	23.733
GOTERM_BP_DIRECT	GO:0015986~ATP synthesis coupled proton transport	7	0.376344	0.0153015	ATP5B, ATP5F1, ATP5C1, ATP6V0A1, ATP5A1, ATP6V0A4, ATP5G3	1619	22	16792	3.30013	1	0.693364	25.1998
GOTERM_BP_DIRECT	GO:0043687~post-translational protein modification	7	0.376344	0.0153015	STT3B, ARSD, ARSG, ARSH, FN3K, C14ORF169, FN3KRP	1619	22	16792	3.30013	1	0.693364	25.1998
GOTERM_BP_DIRECT	GO:0000717~nucleotide-excision repair, DNA duplex unwinding	7	0.376344	0.0153015	CHD1L, CUL4A, DDB1, UBB, PARP1, GTF2H1, ERCC2	1619	22	16792	3.30013	1	0.693364	25.1998
GOTERM_BP_DIRECT	GO:0000731~DNA synthesis involved in DNA repair	9	0.483871	0.0161786	EXO1, RAD51C, RAD51B, POLH, WRNIP1, BRIP1, PALB2, BRCA1, ATM	1619	35	16792	2.66704	1	0.707582	26.4445
GOTERM_BP_DIRECT	GO:0033169~histone H3-K9 demethylation	5	0.268817	0.0162907	KDM1A, KDM3A, KDM3B, HSF4, KDM4D	1619	11	16792	4.71447	1	0.704139	26.6022
GOTERM_BP_DIRECT	GO:0000096~sulfur amino acid metabolic process	5	0.268817	0.0162907	GCLC, AHCY, MAT1A, CNDP2, MTRR	1619	11	16792	4.71447	1	0.704139	26.6022
GOTERM_BP_DIRECT	GO:0006749~glutathione metabolic process	12	0.645161	0.0165237	GSTA1, NAT8, GSTA3, GSTA4, GSTM4, MMACHC, IDH1, GLO1, GSTO2, GSTO1, CTNS, GSTP1	1619	56	16792	2.22254	1	0.703439	26.9288
GOTERM_BP_DIRECT	GO:0006294~nucleotide-excision repair, preincision complex assembly	8	0.430108	0.0178514	RPA1, CHD1L, CUL4A, DDB1, UBB, PARP1, GTF2H1, ERCC2	1619	29	16792	2.8612	1	0.725608	28.7641
GOTERM_BP_DIRECT	GO:0055085~transmembrane transport	35	1.88172	0.0181353	ABCF1, MFSD9, NDUFAF6, SLC44A3, SLC16A10, ABCD1, GJA3, ABCA5, MRS2, SLC35B3, PEX19, BCL2, SLC25A23, SLC24A1, SLC18B1, ABCD3, SLC25A44, OCA2, FLVCR1, SLC25A4, SLC25A5, ABCC11, MAL, VDAC2, TMEM245, ABCB5, SLC16A6, SLC25A36, TOMM40L, ABCC2, SLC25A16, CTNS, SLC15A4, SLC5A10, ABCC5	1619	244	16792	1.48776	1	0.725669	29.1508
GOTERM_BP_DIRECT	GO:0034220~ion transmembrane transport	31	1.66667	0.0185125	ATP10A, AQP4, SFXN2, ATP6V1G1, ATP6V1B2, TPCN2, BEST1, WWP1, SLC9B1, NEDD4L, HTR3B, SGK1, SLC24A5, ATP6V1H, ATP1A1, OSTM1, ATP6V1D, ATP7A, ATP6V1C1, ATP6V1A, ATP2A2, ATP2C1, ATP6V1E1, ATP6V0A1, UBB, CLCN6, ATP6V0A4, CLCN7, CASQ2, ATP7B, CLCN5	1619	210	16792	1.53108	1	0.727538	29.6615
GOTERM_BP_DIRECT	GO:0050860~negative regulation of T cell receptor signaling pathway	6	0.322581	0.0190542	PTPRJ, ELF1, DUSP3, LGALS3, DUSP22, CEACAM1	1619	17	16792	3.66065	1	0.732434	30.389
GOTERM_BP_DIRECT	GO:0030316~osteoclast differentiation	7	0.376344	0.0190543	GAB2, MAPK14, GLO1, OSTM1, TRAF6, CTNNB1, FARP2	1619	23	16792	3.15665	1	0.727119	30.3891
GOTERM_BP_DIRECT	GO:0006295~nucleotide-excision repair, DNA incision, 3'-to lesion	7	0.376344	0.0190543	RPA1, CHD1L, CUL4A, DDB1, PARP1, GTF2H1, ERCC2	1619	23	16792	3.15665	1	0.727119	30.3891
GOTERM_BP_DIRECT	GO:0000715~nucleotide-excision repair, DNA damage recognition	7	0.376344	0.0190543	CUL4A, DDB1, COPS4, COPS7A, COPS8, UBB, PARP1	1619	23	16792	3.15665	1	0.727119	30.3891
GOTERM_BP_DIRECT	GO:0010507~negative regulation of autophagy	9	0.483871	0.0190931	TBC1D14, BCL2, MET, KDM4A, MTOR, HERC1, ZKSCAN3, TAB3, ZKSCAN4	1619	36	16792	2.59296	1	0.722588	30.4409
GOTERM_BP_DIRECT	GO:0007040~lysosome organization	9	0.483871	0.0190931	VPS18, GNPTAB, LYST, HPS4, HPS1, ZKSCAN3, TPCN2, CLN6, ZKSCAN4	1619	36	16792	2.59296	1	0.722588	30.4409
GOTERM_BP_DIRECT	GO:0051865~protein autoubiquitination	11	0.591398	0.0192869	TRIM37, RNF8, BFAR, RNF115, UBE4B, RNF185, RAG1, MDM2, RCHY1, TRAF6, BRCA1	1619	50	16792	2.2818	1	0.721023	30.6993
GOTERM_BP_DIRECT	GO:0070373~negative regulation of ERK1 and ERK2 cascade	12	0.645161	0.0211839	DUSP4, NAF1, EIF3A, DUSP3, ARRB1, ITGB1BP1, PHB, PTPN1, WNK2, FLCN, RAPGEF1, GSTP1	1619	58	16792	2.1459	1	0.749297	33.1802
GOTERM_BP_DIRECT	GO:0006296~nucleotide-excision repair, DNA incision, 5'-to lesion	9	0.483871	0.0223634	RPA1, CHD1L, RFC1, CUL4A, DDB1, UBB, PARP1, GTF2H1, ERCC2	1619	37	16792	2.52288	1	0.763265	34.6802
GOTERM_BP_DIRECT	GO:0006635~fatty acid beta-oxidation	10	0.537634	0.0224485	ECI2, ACADM, ACADS, EHHADH, ABCD1, ABCD3, HIBCH, HADH, HADHA, HADHB	1619	44	16792	2.35724	1	0.759797	34.7872
GOTERM_BP_DIRECT	GO:0046889~positive regulation of lipid biosynthetic process	5	0.268817	0.0226041	SORBS1, APOE, ABHD6, MTOR, CREBL2	1619	12	16792	4.3216	1	0.757463	34.9825
GOTERM_BP_DIRECT	GO:0035726~common myeloid progenitor cell proliferation	4	0.215054	0.0232242	ITPKB, NR4A3, CEACAM1, GSTP1	1619	7	16792	5.92676	1	0.76218	35.7547
GOTERM_BP_DIRECT	GO:0072383~plus-end-directed vesicle transport along microtubule	4	0.215054	0.0232242	KIF23, KIF13A, KIF3A, FYCO1	1619	7	16792	5.92676	1	0.76218	35.7547
GOTERM_BP_DIRECT	GO:0036089~cleavage furrow formation	4	0.215054	0.0232242	SNX9, SNX18, SPIRE1, SPIRE2	1619	7	16792	5.92676	1	0.76218	35.7547
GOTERM_BP_DIRECT	GO:0030050~vesicle transport along actin filament	4	0.215054	0.0232242	MYO5A, MLPH, FNBP1L, WASL	1619	7	16792	5.92676	1	0.76218	35.7547
GOTERM_BP_DIRECT	GO:0001574~ganglioside biosynthetic process	6	0.322581	0.0243382	ST6GALNAC3, ST8SIA6, ST3GAL5, ST3GAL4, ST3GAL6, ST6GALNAC2	1619	18	16792	3.45728	1	0.773705	37.1205
GOTERM_BP_DIRECT	GO:0007031~peroxisome organization	6	0.322581	0.0243382	PEX11A, TMEM135, LONP2, PEX19, ABCD1, ABCD3	1619	18	16792	3.45728	1	0.773705	37.1205
GOTERM_BP_DIRECT	GO:0006631~fatty acid metabolic process	11	0.591398	0.0249454	PPARA, CRYL1, ACADSB, EHHADH, STAT5A, SNCA, HADH, GPAM, HADHA, RPP14, AASDH	1619	52	16792	2.19404	1	0.777629	37.8533
GOTERM_BP_DIRECT	GO:0032147~activation of protein kinase activity	10	0.537634	0.0257388	ACVR2B, DBF4B, TOM1L1, STRADA, WNK1, STRADB, TRAF6, GPRC5B, PRKCD, RPTOR	1619	45	16792	2.30485	1	0.783833	38.7987
GOTERM_BP_DIRECT	GO:0033683~nucleotide-excision repair, DNA incision	9	0.483871	0.0260092	RPA1, CHD1L, RFC1, CUL4A, DDB1, UBB, PARP1, GTF2H1, ERCC2	1619	38	16792	2.45649	1	0.783066	39.1176
GOTERM_BP_DIRECT	GO:0031998~regulation of fatty acid beta-oxidation	3	0.16129	0.0260513	LONP2, TYSND1, MTOR	1619	3	16792	10.3718	1	0.779376	39.1672
GOTERM_BP_DIRECT	GO:0019510~S-adenosylhomocysteine catabolic process	3	0.16129	0.0260513	AHCY, AHCYL1, AHCYL2	1619	3	16792	10.3718	1	0.779376	39.1672
GOTERM_BP_DIRECT	GO:0051452~intracellular pH reduction	3	0.16129	0.0260513	GPR89B, TTPA, GPR89A	1619	3	16792	10.3718	1	0.779376	39.1672
GOTERM_BP_DIRECT	GO:0016310~phosphorylation	17	0.913978	0.0293575	CHKA, SEPHS2, PIK3CB, FAM20B, FN3K, PIK3CD, PI4KA, FN3KRP, PANK4, PANK3, PANK1, HMGXB3, UCK1, ETNK2, MTOR, GK, ITPK1	1619	100	16792	1.76321	1	0.814491	42.9401
GOTERM_BP_DIRECT	GO:0007179~transforming growth factor beta receptor signaling pathway	16	0.860215	0.0294023	GCNT2, TGFBR1, USP9X, NLK, DUSP22, SMAD2, CITED1, ZFYVE9, HIPK2, TGFBR3, TGFBRAP1, UBB, PARP1, BAMBI, HPGD, MTMR4	1619	92	16792	1.8038	1	0.81108	42.9897
GOTERM_BP_DIRECT	GO:0050435~beta-amyloid metabolic process	5	0.268817	0.0302123	NAT8, APEH, BACE2, PSEN2, MME	1619	13	16792	3.98917	1	0.815879	43.879
GOTERM_BP_DIRECT	GO:0015804~neutral amino acid transport	5	0.268817	0.0302123	SLC7A8, SLC3A2, SLC6A15, SLC6A17, SLC7A5	1619	13	16792	3.98917	1	0.815879	43.879
GOTERM_BP_DIRECT	GO:0032026~response to magnesium ion	5	0.268817	0.0302123	CCND1, SNCA, SLC34A1, ENTPD6, MDM2	1619	13	16792	3.98917	1	0.815879	43.879
GOTERM_BP_DIRECT	GO:0060391~positive regulation of SMAD protein import into nucleus	5	0.268817	0.0302123	DAB2, RBPMS, TGFBR1, NUP93, PARP1	1619	13	16792	3.98917	1	0.815879	43.879
GOTERM_BP_DIRECT	GO:0070987~error-free translesion synthesis	6	0.322581	0.0304787	RPA1, NPLOC4, POLH, RFC1, RCHY1, UBB	1619	19	16792	3.27532	1	0.814878	44.1685
GOTERM_BP_DIRECT	GO:0009083~branched-chain amino acid catabolic process	6	0.322581	0.0304787	MCCC2, ALDH6A1, ACADSB, DLD, HIBCH, HIBADH	1619	19	16792	3.27532	1	0.814878	44.1685
GOTERM_BP_DIRECT	GO:0018105~peptidyl-serine phosphorylation	20	1.07527	0.0305086	CDK5R1, SGK1, TGFBR1, PRKCE, PRKCD, UHMK1, CDK2, ATM, LATS2, MAPK1, PDPK1, STK32A, BCL2, MAPK14, GSK3B, DYRK1A, HIPK2, MTOR, PRKD3, DCLK1	1619	125	16792	1.65949	1	0.811438	44.201
GOTERM_BP_DIRECT	GO:0001843~neural tube closure	14	0.752688	0.0316848	MTHFD1, BBS4, SEC24B, SALL4, TULP3, VANGL2, CC2D2A, MED12, CECR2, LIAS, CELSR1, TRAF6, MTHFD1L, ALX1	1619	77	16792	1.88579	1	0.819728	45.4619
GOTERM_BP_DIRECT	GO:0043647~inositol phosphate metabolic process	10	0.537634	0.0333143	IMPA2, IMPA1, NUDT3, SYNJ1, INPP4B, ITPKB, OCRL, IP6K1, ITPK1, IP6K3	1619	47	16792	2.20677	1	0.83169	47.1644
GOTERM_BP_DIRECT	GO:0000732~strand displacement	7	0.376344	0.0339281	EXO1, RAD51C, RAD51B, BRIP1, PALB2, BRCA1, ATM	1619	26	16792	2.79242	1	0.833787	47.7925
GOTERM_BP_DIRECT	GO:0019432~triglyceride biosynthetic process	7	0.376344	0.0339281	GK, PNPLA3, LPIN1, GPAM, AGPAT2, AGPAT1, LPIN3	1619	26	16792	2.79242	1	0.833787	47.7925
GOTERM_BP_DIRECT	GO:0051491~positive regulation of filopodium assembly	7	0.376344	0.0339281	FNBP1L, TGFBR1, FMR1, NLGN1, RHOQ, WASL, BCAS3	1619	26	16792	2.79242	1	0.833787	47.7925
GOTERM_BP_DIRECT	GO:0006904~vesicle docking involved in exocytosis	7	0.376344	0.0339281	VPS18, EXOC4, STXBP1, SYTL2, VPS33B, VPS33A, EXOC6B	1619	26	16792	2.79242	1	0.833787	47.7925
GOTERM_BP_DIRECT	GO:0006520~cellular amino acid metabolic process	9	0.483871	0.0344989	PEPD, ACY1, SLC7A8, QDPR, BPHL, CTNS, SLC7A4, SLC7A5, SLC25A15	1619	40	16792	2.33366	1	0.835439	48.3704
GOTERM_BP_DIRECT	GO:0006418~tRNA aminoacylation for protein translation	9	0.483871	0.0344989	NARS, NARS2, MARS2, WARS2, QARS, LARS2, IARS2, DARS2, PPA2	1619	40	16792	2.33366	1	0.835439	48.3704
GOTERM_BP_DIRECT	GO:0016082~synaptic vesicle priming	4	0.215054	0.0345343	SNAP29, CADPS2, SYNJ1, UNC13B	1619	8	16792	5.18592	1	0.832381	48.406
GOTERM_BP_DIRECT	GO:0048702~embryonic neurocranium morphogenesis	4	0.215054	0.0345343	MTHFD1, TULP3, MED12, MTHFD1L	1619	8	16792	5.18592	1	0.832381	48.406
GOTERM_BP_DIRECT	GO:0033601~positive regulation of mammary gland epithelial cell proliferation	4	0.215054	0.0345343	CCND1, ZNF703, RREB1, MED1	1619	8	16792	5.18592	1	0.832381	48.406
GOTERM_BP_DIRECT	GO:0033598~mammary gland epithelial cell proliferation	4	0.215054	0.0345343	STAT6, MAPK1, CCND1, BTRC	1619	8	16792	5.18592	1	0.832381	48.406
GOTERM_BP_DIRECT	GO:0014066~regulation of phosphatidylinositol 3-kinase signaling	14	0.752688	0.0347941	IRS2, ERBB3, PIK3CB, PIK3CD, KIT, MAPK1, GAB1, ENTPD5, PIP4K2A, NRG2, PIP4K2C, CEACAM1, FBXL2, PIP4K2B	1619	78	16792	1.86161	1	0.831318	48.6667
GOTERM_BP_DIRECT	GO:0046854~phosphatidylinositol phosphorylation	16	0.860215	0.0348667	IMPA2, IRS2, IMPA1, ERBB3, PIK3CB, TTC7B, PIK3CD, PI4KA, PI4KB, KIT, GAB1, PIP4K2A, IP6K1, NRG2, PIP4K2C, PIP4K2B	1619	94	16792	1.76542	1	0.828629	48.7394
GOTERM_BP_DIRECT	GO:0097503~sialylation	6	0.322581	0.0375086	ST6GALNAC3, ST8SIA6, ST3GAL5, ST3GAL4, ST3GAL6, ST6GALNAC2	1619	20	16792	3.11155	1	0.847336	51.3181
GOTERM_BP_DIRECT	GO:0007035~vacuolar acidification	5	0.268817	0.0391516	DMXL1, DMXL2, ATP6V0A1, ATP6V1H, ATP6V0A4	1619	14	16792	3.70423	1	0.856639	52.8592
GOTERM_BP_DIRECT	GO:0030521~androgen receptor signaling pathway	9	0.483871	0.0393746	FKBP4, THRAP3, MED12, KDM3A, PPARGC1A, BRCA1, RNF14, CTNNB1, MED1	1619	41	16792	2.27674	1	0.855272	53.0648
GOTERM_BP_DIRECT	GO:0031398~positive regulation of protein ubiquitination	12	0.645161	0.0408826	SENP2, SEPT4, FANCI, ARRB1, PTTG1IP, PHF23, TBC1D7, RCHY1, UBB, TRAF6, UBQLN1, BRCA1	1619	64	16792	1.94472	1	0.862942	54.433
GOTERM_BP_DIRECT	GO:0032436~positive regulation of proteasomal ubiquitin-dependent protein catabolic process	12	0.645161	0.0408826	RNF144A, ARIH1, RNF144B, RNF114, DAB2, GCLC, GSK3B, MDM2, RCHY1, RNF19B, RNF14, TRIB2	1619	64	16792	1.94472	1	0.862942	54.433
GOTERM_BP_DIRECT	GO:0030036~actin cytoskeleton organization	20	1.07527	0.0432681	GAS2L3, FGD1, SDAD1, ABR, EPB41, SSH2, SPIRE1, SPIRE2, DAAM1, DAAM2, ARHGEF11, CORO1C, PDPK1, NPHP4, PACSIN2, AMOT, TESK2, SDCBP, ABL2, FGD4	1619	130	16792	1.59567	1	0.875566	56.5204
GOTERM_BP_DIRECT	GO:0042776~mitochondrial ATP synthesis coupled proton transport	6	0.322581	0.045451	ATP5S, ATP5B, ATP5F1, ATP5C1, ATP5A1, ATP5G3	1619	21	16792	2.96338	1	0.885708	58.3508
GOTERM_BP_DIRECT	GO:0006783~heme biosynthetic process	6	0.322581	0.045451	SLC11A2, FECH, CPOX, NFE2L1, TMEM14C, COX15	1619	21	16792	2.96338	1	0.885708	58.3508
GOTERM_BP_DIRECT	GO:0006865~amino acid transport	8	0.430108	0.0464936	SLC1A4, SLC16A10, SLC7A1, SLC7A8, SLC3A2, SLC6A15, SLC7A5, MYC	1619	35	16792	2.37071	1	0.888898	59.1991
GOTERM_BP_DIRECT	GO:0031648~protein destabilization	8	0.430108	0.0464936	SENP2, TMEM147, BTRC, SNCA, RNF139, MDM2, SIAH1, MYLIP	1619	35	16792	2.37071	1	0.888898	59.1991
GOTERM_BP_DIRECT	GO:0006513~protein monoubiquitination	7	0.376344	0.047125	UBE2O, MGRN1, DTL, UBE4B, KLHL12, NEDD4L, FBXL2	1619	28	16792	2.59296	1	0.889791	59.7048
GOTERM_BP_DIRECT	GO:0060711~labyrinthine layer development	4	0.215054	0.0481634	SENP2, GAB1, EGLN1, CITED1	1619	9	16792	4.6097	1	0.892755	60.5237
GOTERM_BP_DIRECT	GO:0034058~endosomal vesicle fusion	4	0.215054	0.0481634	VPS41, TGFBRAP1, ANKFY1, VPS8	1619	9	16792	4.6097	1	0.892755	60.5237
GOTERM_BP_DIRECT	GO:0048617~embryonic foregut morphogenesis	4	0.215054	0.0481634	ACVR2B, EPB41L5, SMAD2, CTNNB1	1619	9	16792	4.6097	1	0.892755	60.5237
GOTERM_BP_DIRECT	GO:0014042~positive regulation of neuron maturation	3	0.16129	0.048788	OPA1, BCL2, MTOR	1619	4	16792	7.77888	1	0.893534	61.0086
GOTERM_BP_DIRECT	GO:0006574~valine catabolic process	3	0.16129	0.048788	ALDH6A1, HIBCH, HIBADH	1619	4	16792	7.77888	1	0.893534	61.0086
GOTERM_BP_DIRECT	GO:0040038~polar body extrusion after meiotic divisions	3	0.16129	0.048788	KIAA0196, SPIRE1, SPIRE2	1619	4	16792	7.77888	1	0.893534	61.0086
GOTERM_BP_DIRECT	GO:0000320~re-entry into mitotic cell cycle	3	0.16129	0.048788	CCND1, GSK3B, MYC	1619	4	16792	7.77888	1	0.893534	61.0086
GOTERM_BP_DIRECT	GO:0007007~inner mitochondrial membrane organization	3	0.16129	0.048788	OPA1, CHCHD3, MYC	1619	4	16792	7.77888	1	0.893534	61.0086
GOTERM_BP_DIRECT	GO:0006933~negative regulation of cell adhesion involved in substrate-bound cell migration	3	0.16129	0.048788	ITGB1BP1, ATP5B, SNAI2	1619	4	16792	7.77888	1	0.893534	61.0086
GOTERM_BP_DIRECT	GO:0007006~mitochondrial membrane organization	3	0.16129	0.048788	MFN2, SNCA, TIMM50	1619	4	16792	7.77888	1	0.893534	61.0086
GOTERM_BP_DIRECT	GO:0048023~positive regulation of melanin biosynthetic process	3	0.16129	0.048788	TYRP1, ZEB2, CDH3	1619	4	16792	7.77888	1	0.893534	61.0086
GOTERM_BP_DIRECT	GO:0006825~copper ion transport	5	0.268817	0.0494344	ATP7A, SLC11A2, FKBP4, SLC31A1, ATP7B	1619	15	16792	3.45728	1	0.894401	61.5045
GOTERM_BP_DIRECT	GO:0006646~phosphatidylethanolamine biosynthetic process	5	0.268817	0.0494344	CHKA, ETNK2, PCYT2, LPIN1, LPIN3	1619	15	16792	3.45728	1	0.894401	61.5045
GOTERM_BP_DIRECT	GO:0010633~negative regulation of epithelial cell migration	5	0.268817	0.0494344	CORO1C, STRAP, PTPN23, ADIPOR1, MCC	1619	15	16792	3.45728	1	0.894401	61.5045
GOTERM_BP_DIRECT	GO:0000724~double-strand break repair via homologous recombination	13	0.698925	0.0497262	RPA1, RAD51C, RAD51B, ZFYVE26, SWSAP1, LIG3, NSMCE2, EXD2, PALB2, PARP1, BRCA1, KDM4D, ATM	1619	74	16792	1.82208	1	0.893517	61.7265
GOTERM_BP_DIRECT	GO:0006283~transcription-coupled nucleotide-excision repair	13	0.698925	0.0497262	POLR2L, DDB1, LIG1, COPS4, LIG3, COPS7A, COPS8, GTF2H1, RPA1, RFC1, CUL4A, UBB, ERCC2	1619	74	16792	1.82208	1	0.893517	61.7265
GOTERM_BP_DIRECT	GO:1901796~regulation of signal transduction by p53 class mediator	19	1.02151	0.0509629	EXO1, CDK5R1, PRKAG1, TAF4B, PRKAB2, BRIP1, PHF20, SMYD2, TTC5, RBBP7, CDK2, ATM, BRCA1, RPA1, MAPK14, HIPK2, MDM2, UBB, SETD9	1619	124	16792	1.58923	1	0.897189	62.6535
GOTERM_BP_DIRECT	GO:1900034~regulation of cellular response to heat	13	0.698925	0.054231	HSP90AB1, NUP133, NUP153, HSP90AA1, FKBP4, NUP93, ATM, RPTOR, RPA1, MAPK1, HSPH1, GSK3B, MTOR	1619	75	16792	1.79778	1	0.909445	65.0022
GOTERM_BP_DIRECT	GO:0010842~retina layer formation	6	0.322581	0.0543185	PROM1, PTPRM, HIPK2, TFAP2A, RDH13, FOXN4	1619	22	16792	2.82868	1	0.907734	65.0631
GOTERM_BP_DIRECT	GO:0031175~neuron projection development	16	0.860215	0.0556169	CDK5R1, PTPRM, STX3, GNAO1, UBE4B, NLGN1, CDH1, GDPD5, DOCK7, HERC1, DTNBP1, UHMK1, EFHD1, RASGRF1, EPHA8, GBA	1619	100	16792	1.65949	1	0.91098	65.9554
GOTERM_BP_DIRECT	GO:0016567~protein ubiquitination	45	2.41935	0.0563386	BTRC, ASB11, MYLIP, FEM1B, MED21, MYCBP2, ARIH1, TRIM2, FBXW8, WWP1, FBXO25, KBTBD7, PELI2, KLHL24, RCHY1, NEDD4L, RNF14, FBXO7, BIRC7, MED12, SOCS6, GAN, PDZRN3, HERC1, TRIM63, BRCA1, DCAF4, ASB9, KLHL38, RNF43, TULP4, DCAF7, DCAF8, TRIM33, WDSUB1, ARRB1, KLHL15, TRIM32, RNF139, MDM2, FBXO32, ASB7, UBE2E1, MED1, FBXL2	1619	359	16792	1.30009	1	0.911832	66.4419
GOTERM_BP_DIRECT	GO:0001701~in utero embryonic development	26	1.39785	0.0580148	GNA13, SOX10, ZFAND5, KIF3A, ADAM10, TGFBR1, ARNT2, SMAD2, SOX6, FLCN, OCRL, CTNNB1, ATP7A, KDM1A, NMT1, DUSP3, CUL4A, COL4A3BP, EPB41L5, AMOT, EGFL8, ETNK2, MYC, MYH10, FLVCR1, ERCC2	1619	187	16792	1.44207	1	0.916257	67.5468
GOTERM_BP_DIRECT	GO:0006633~fatty acid biosynthetic process	10	0.537634	0.0586201	MLYCD, PRKAG1, PRKAB2, ABCD3, ELOVL7, ACSL3, PCCB, BRCA1, OXSM, HSD17B8	1619	52	16792	1.99458	1	0.916582	67.9372
GOTERM_BP_DIRECT	GO:0048813~dendrite morphogenesis	8	0.430108	0.0602812	SLC11A2, FMN1, ABI1, CELSR2, DTNBP1, DCLK1, FARP1, VLDLR	1619	37	16792	2.24256	1	0.920617	68.9859
GOTERM_BP_DIRECT	GO:0006885~regulation of pH	5	0.268817	0.0610513	EDNRB, CLCN3, SLC9A6, RHCG, ATP6V0A4	1619	16	16792	3.2412	1	0.921445	69.461
GOTERM_BP_DIRECT	GO:0051642~centrosome localization	5	0.268817	0.0610513	SEMA6A, DYNC1LI2, ASUN, SYNE2, NIN	1619	16	16792	3.2412	1	0.921445	69.461
GOTERM_BP_DIRECT	GO:0031396~regulation of protein ubiquitination	5	0.268817	0.0610513	HSP90AB1, HSP90AA1, TGFBR1, RNF139, UBQLN1	1619	16	16792	3.2412	1	0.921445	69.461
GOTERM_BP_DIRECT	GO:0010608~posttranscriptional regulation of gene expression	5	0.268817	0.0610513	GCNT2, TDRD7, ATG14, EPB41L5, NANOS1	1619	16	16792	3.2412	1	0.921445	69.461
GOTERM_BP_DIRECT	GO:0035855~megakaryocyte development	5	0.268817	0.0610513	ABI1, KIT, PIP4K2A, VPS33B, MED1	1619	16	16792	3.2412	1	0.921445	69.461
GOTERM_BP_DIRECT	GO:0006730~one-carbon metabolic process	7	0.376344	0.0631017	MTHFD1, AHCY, MAT1A, CA8, AHCYL1, AHCYL2, MTHFD1L	1619	30	16792	2.42009	1	0.926388	70.6926
GOTERM_BP_DIRECT	GO:0044344~cellular response to fibroblast growth factor stimulus	7	0.376344	0.0631017	GCLC, CD44, ITGB1BP1, SNCA, DSTYK, SNAI2, MYC	1619	30	16792	2.42009	1	0.926388	70.6926
GOTERM_BP_DIRECT	GO:0045793~positive regulation of cell size	4	0.215054	0.0640004	HSP90AB1, KDM1A, HSP90AA1, AMOT	1619	10	16792	4.14873	1	0.927498	71.2174
GOTERM_BP_DIRECT	GO:0035871~protein K11-linked deubiquitination	4	0.215054	0.0640004	USP30, OTUD7B, OTUD7A, YOD1	1619	10	16792	4.14873	1	0.927498	71.2174
GOTERM_BP_DIRECT	GO:0006390~transcription from mitochondrial promoter	4	0.215054	0.0640004	TFAM, SLC25A33, TFB2M, PPARGC1B	1619	10	16792	4.14873	1	0.927498	71.2174
GOTERM_BP_DIRECT	GO:0070072~vacuolar proton-transporting V-type ATPase complex assembly	4	0.215054	0.0640004	DMXL1, DMXL2, ATP6V0A1, ATP6V0A4	1619	10	16792	4.14873	1	0.927498	71.2174
GOTERM_BP_DIRECT	GO:0016572~histone phosphorylation	4	0.215054	0.0640004	RPS6KA5, PRKCD, ATM, CDK2	1619	10	16792	4.14873	1	0.927498	71.2174
GOTERM_BP_DIRECT	GO:0045010~actin nucleation	4	0.215054	0.0640004	FMN1, SCIN, SPIRE1, SPIRE2	1619	10	16792	4.14873	1	0.927498	71.2174
GOTERM_BP_DIRECT	GO:0033160~positive regulation of protein import into nucleus, translocation	4	0.215054	0.0640004	HSP90AB1, HSP90AA1, UBR5, MED1	1619	10	16792	4.14873	1	0.927498	71.2174
GOTERM_BP_DIRECT	GO:0033151~V(D)J recombination	4	0.215054	0.0640004	LIG1, LIG3, RAG1, ATM	1619	10	16792	4.14873	1	0.927498	71.2174
GOTERM_BP_DIRECT	GO:0010761~fibroblast migration	4	0.215054	0.0640004	ZFAND5, SYNE2, TMEM201, ARID5B	1619	10	16792	4.14873	1	0.927498	71.2174
GOTERM_BP_DIRECT	GO:0045727~positive regulation of translation	10	0.537634	0.064846	ABCF1, MAPK1, EIF4A3, FMR1, QARS, PABPC1, MTOR, GUF1, SAMD4A, LARP1	1619	53	16792	1.95695	1	0.928415	71.7032
GOTERM_BP_DIRECT	GO:0006091~generation of precursor metabolites and energy	10	0.537634	0.064846	DLST, GNPDA1, FECH, SLC25A4, ACO2, ATP5B, SLC25A3, DHTKD1, COX6C, XYLB	1619	53	16792	1.95695	1	0.928415	71.7032
GOTERM_BP_DIRECT	GO:1902600~hydrogen ion transmembrane transport	11	0.591398	0.0652446	SLC11A2, NNT, SLC9A6, SLC9B1, COX7A2L, ATP6V1G1, UQCRFS1, COX5A, COX6C, COX15, UQCRB	1619	61	16792	1.87033	1	0.927977	71.9294
GOTERM_BP_DIRECT	GO:0006338~chromatin remodeling	14	0.752688	0.0677977	KAT2B, TADA2A, TADA2B, C14ORF169, ARID1B, SUV39H2, CHD1L, HILS1, BPTF, SMARCC1, NPM2, PBRM1, ACTR8, MYC	1619	86	16792	1.68844	1	0.933729	73.3384
GOTERM_BP_DIRECT	GO:0016311~dephosphorylation	14	0.752688	0.0677977	PFKFB2, DUSP10, PPM1A, NT5DC3, ATP1A1, LPIN1, LPIN3, NT5DC1, DUSP4, DUSP3, DUSP16, INPP4B, ENOPH1, ITPK1	1619	86	16792	1.68844	1	0.933729	73.3384
GOTERM_BP_DIRECT	GO:0006511~ubiquitin-dependent protein catabolic process	25	1.34409	0.0705849	USP30, NPLOC4, DTL, USP9X, BTRC, UBE4B, USP51, TTC3, RNF8, ARIH1, USP27X, CUL4A, UBR5, FBXO25, USP38, USP12, FBXL4, SIAH1, USP36, FBXO32, USP48, USP14, USP32, UBE2E1, FBXO7	1619	182	16792	1.4247	1	0.939541	74.8001
GOTERM_BP_DIRECT	GO:0050896~response to stimulus	11	0.591398	0.0713907	RDH12, SLC45A2, BBS5, IRX5, LRAT, SLC24A4, SLC24A5, HPS1, FAM161A, RLBP1, USH2A	1619	62	16792	1.84016	1	0.940106	75.2084
GOTERM_BP_DIRECT	GO:0001702~gastrulation with mouth forming second	5	0.268817	0.0739735	ACVR2B, RNF2, LDB1, AMOT, CTNNB1	1619	17	16792	3.05054	1	0.944795	76.475
GOTERM_BP_DIRECT	GO:0030150~protein import into mitochondrial matrix	5	0.268817	0.0739735	TOMM7, TIMM17A, TOMM40L, TOMM20, TIMM50	1619	17	16792	3.05054	1	0.944795	76.475
GOTERM_BP_DIRECT	GO:0046907~intracellular transport	6	0.322581	0.0748313	BBS4, BBS5, APOE, SPIRE1, SPIRE2, APPBP2	1619	24	16792	2.59296	1	0.945382	76.882
GOTERM_BP_DIRECT	GO:0006297~nucleotide-excision repair, DNA gap filling	6	0.322581	0.0748313	RPA1, RFC1, LIG1, LIG3, POLB, UBB	1619	24	16792	2.59296	1	0.945382	76.882
GOTERM_BP_DIRECT	GO:0090630~activation of GTPase activity	13	0.698925	0.0749615	RABGAP1L, DOCK7, TBC1D22B, TBC1D16, CORO1C, RUNDC1, RALGAPA1, SYDE2, SYDE1, RASGRF1, TBC1D14, TBC1D7, BCAS3	1619	79	16792	1.70676	1	0.944356	76.9432
GOTERM_BP_DIRECT	GO:1904385~cellular response to angiotensin	3	0.16129	0.0761854	CDC6, PRKCD, MYC	1619	5	16792	6.2231	1	0.945741	77.5109
GOTERM_BP_DIRECT	GO:0019640~glucuronate catabolic process to xylulose 5-phosphate	3	0.16129	0.0761854	CRYL1, SORD, XYLB	1619	5	16792	6.2231	1	0.945741	77.5109
GOTERM_BP_DIRECT	GO:0009113~purine nucleobase biosynthetic process	3	0.16129	0.0761854	PAICS, PPAT, GART	1619	5	16792	6.2231	1	0.945741	77.5109
GOTERM_BP_DIRECT	GO:0071681~cellular response to indole-3-methanol	3	0.16129	0.0761854	CDH1, BRCA1, CTNNB1	1619	5	16792	6.2231	1	0.945741	77.5109
GOTERM_BP_DIRECT	GO:0051055~negative regulation of lipid biosynthetic process	3	0.16129	0.0761854	APOE, SERPINA12, CEACAM1	1619	5	16792	6.2231	1	0.945741	77.5109
GOTERM_BP_DIRECT	GO:0002082~regulation of oxidative phosphorylation	3	0.16129	0.0761854	ATP7A, SLC25A33, SLC25A23	1619	5	16792	6.2231	1	0.945741	77.5109
GOTERM_BP_DIRECT	GO:0045329~carnitine biosynthetic process	3	0.16129	0.0761854	ACADM, TMLHE, ALDH9A1	1619	5	16792	6.2231	1	0.945741	77.5109
GOTERM_BP_DIRECT	GO:1990416~cellular response to brain-derived neurotrophic factor stimulus	3	0.16129	0.0761854	EIF4A3, PDPK1, EEF2K	1619	5	16792	6.2231	1	0.945741	77.5109
GOTERM_BP_DIRECT	GO:0001887~selenium compound metabolic process	3	0.16129	0.0761854	SEPHS2, MAT1A, TXNRD1	1619	5	16792	6.2231	1	0.945741	77.5109
GOTERM_BP_DIRECT	GO:0055088~lipid homeostasis	8	0.430108	0.0763263	IRS2, ACADSB, ACADM, ACADS, COL4A3BP, PNPLA4, PNPLA3, USF2	1619	39	16792	2.12756	1	0.944759	77.5754
GOTERM_BP_DIRECT	GO:0001682~tRNA 5'-leader removal	4	0.215054	0.0818915	RPP25, POP1, KIAA0391, RPP14	1619	11	16792	3.77158	1	0.954569	79.9873
GOTERM_BP_DIRECT	GO:0006702~androgen biosynthetic process	4	0.215054	0.0818915	WNT4, SRD5A3, SCARB1, MED1	1619	11	16792	3.77158	1	0.954569	79.9873
GOTERM_BP_DIRECT	GO:0033234~negative regulation of protein sumoylation	4	0.215054	0.0818915	HMG20A, HMG20B, CAPN3, CTNNB1	1619	11	16792	3.77158	1	0.954569	79.9873
GOTERM_BP_DIRECT	GO:0006048~UDP-N-acetylglucosamine biosynthetic process	4	0.215054	0.0818915	RENBP, AMDHD2, GNPDA1, UAP1L1	1619	11	16792	3.77158	1	0.954569	79.9873
GOTERM_BP_DIRECT	GO:0071372~cellular response to follicle-stimulating hormone stimulus	4	0.215054	0.0818915	EPHA5, GCLC, EPHA8, PPARGC1A	1619	11	16792	3.77158	1	0.954569	79.9873
GOTERM_BP_DIRECT	GO:0050868~negative regulation of T cell activation	4	0.215054	0.0818915	DUSP3, SOCS6, DUSP22, PAG1	1619	11	16792	3.77158	1	0.954569	79.9873
GOTERM_BP_DIRECT	GO:0070911~global genome nucleotide-excision repair	7	0.376344	0.0818954	CHD1L, CUL4A, DDB1, UBB, PARP1, GTF2H1, ERCC2	1619	32	16792	2.26884	1	0.953447	79.9889
GOTERM_BP_DIRECT	GO:0046034~ATP metabolic process	7	0.376344	0.0818954	ATP6V1A, ATP5B, ENTPD5, AK2, ATP6V1B2, CTNS, NDUFS1	1619	32	16792	2.26884	1	0.953447	79.9889
GOTERM_BP_DIRECT	GO:0034599~cellular response to oxidative stress	11	0.591398	0.0847426	SLC11A2, DHRS2, NME2, ADNP2, CPEB2, ATP2A2, SNCA, NFE2L1, PARP1, PPARGC1A, ETV5	1619	64	16792	1.78266	1	0.957303	81.1257
GOTERM_BP_DIRECT	GO:0030512~negative regulation of transforming growth factor beta receptor signaling pathway	11	0.591398	0.0847426	PDPK1, ONECUT1, STRAP, TGFBR1, SNX25, PPM1A, TGFBR3, SMAD2, UBB, BAMBI, MTMR4	1619	64	16792	1.78266	1	0.957303	81.1257
GOTERM_BP_DIRECT	GO:0045184~establishment of protein localization	8	0.430108	0.0851987	CORO1C, CHMP1B, WDPCP, NLGN1, MDM2, MCC, KPNB1, USH2A	1619	40	16792	2.07437	1	0.957002	81.302
GOTERM_BP_DIRECT	GO:0097352~autophagosome maturation	6	0.322581	0.0864549	SNAP29, STX17, EPG5, UBQLN1, VPS33B, VPS33A	1619	25	16792	2.48924	1	0.958013	81.7796
GOTERM_BP_DIRECT	GO:0009311~oligosaccharide metabolic process	6	0.322581	0.0864549	ST6GALNAC3, ST8SIA6, ST3GAL5, ST3GAL4, ST3GAL6, ST6GALNAC2	1619	25	16792	2.48924	1	0.958013	81.7796
GOTERM_BP_DIRECT	GO:0006914~autophagy	19	1.02151	0.0878607	VPS18, PIK3CB, EPM2A, RNF185, TECPR2, PHF23, VPS41, ZKSCAN3, WIPI1, RAB1A, FNBP1L, ULK2, ATG2A, EPG5, STAM, VMP1, MTOR, C19ORF12, VPS25	1619	133	16792	1.48169	1	0.959221	82.3004
GOTERM_BP_DIRECT	GO:0046655~folic acid metabolic process	5	0.268817	0.0881549	MTHFD1, MTHFS, SLC19A1, MTHFD1L, MTRR	1619	18	16792	2.88107	1	0.958676	82.4076
GOTERM_BP_DIRECT	GO:0006103~2-oxoglutarate metabolic process	5	0.268817	0.0881549	ADHFE1, L2HGDH, STAT5A, DLD, IDH1	1619	18	16792	2.88107	1	0.958676	82.4076
GOTERM_BP_DIRECT	GO:0010039~response to iron ion	5	0.268817	0.0881549	SLC11A2, CCND1, BCL2, CPOX, MDM2	1619	18	16792	2.88107	1	0.958676	82.4076
GOTERM_BP_DIRECT	GO:0006261~DNA-dependent DNA replication	5	0.268817	0.0881549	RPA1, TFAM, RFC1, POLB, REV3L	1619	18	16792	2.88107	1	0.958676	82.4076
GOTERM_BP_DIRECT	GO:0008053~mitochondrial fusion	5	0.268817	0.0881549	MFN2, USP30, OPA1, CHCHD3, AFG3L2	1619	18	16792	2.88107	1	0.958676	82.4076
GOTERM_BP_DIRECT	GO:0010971~positive regulation of G2/M transition of mitotic cell cycle	5	0.268817	0.0881549	RAD51C, RAD51B, CCND1, DBF4B, MTA3	1619	18	16792	2.88107	1	0.958676	82.4076
GOTERM_BP_DIRECT	GO:0043087~regulation of GTPase activity	11	0.591398	0.0919506	EPHA5, FGD1, SYDE2, RAP1GAP, SYDE1, PLXNB1, ITGB1BP1, ALS2CR12, MTOR, OCRL, FGD4	1619	65	16792	1.75523	1	0.963304	83.7365
GOTERM_BP_DIRECT	GO:0002931~response to ischemia	7	0.376344	0.0923374	MLYCD, AIFM1, BCL2, CPEB4, EEF2K, HSPD1, PPARGC1A	1619	33	16792	2.20009	1	0.962922	83.8665
GOTERM_BP_DIRECT	GO:0035335~peptidyl-tyrosine dephosphorylation	15	0.806452	0.0926706	PTPRJ, PTPRM, SSH2, DUSP10, PTPN23, DUSP22, TIMM50, PTPDC1, EYA3, DUSP4, DUSP3, PTP4A1, DUSP16, PTPN1, MTMR4	1619	99	16792	1.57149	1	0.962467	83.9776
GOTERM_BP_DIRECT	GO:0032091~negative regulation of protein binding	10	0.537634	0.0937892	SENP2, KDM1A, PPARA, DAB2, TEX14, ITGB1BP1, GSK3B, EPB41L5, DTNBP1, PRKCD	1619	57	16792	1.81962	1	0.9631	84.3455
GOTERM_BP_DIRECT	GO:0007030~Golgi organization	12	0.645161	0.09659	NPLOC4, FBXW8, GORASP1, STX17, TMED10, VMP1, CLASP2, BCAS3, MYO18A, COG1, RAB1A, COG2	1619	74	16792	1.68192	1	0.965893	85.2319
GOTERM_BP_DIRECT	GO:0046487~glyoxylate metabolic process	6	0.322581	0.0989613	DLST, DLD, GCSH, LIAS, PDHA1, DHTKD1	1619	26	16792	2.3935	1	0.967947	85.9449
GOTERM_BP_DIRECT	GO:0006506~GPI anchor biosynthetic process	6	0.322581	0.0989613	PIGY, PIGW, PIGH, PIGB, PIGA, PIGN	1619	26	16792	2.3935	1	0.967947	85.9449
GOTERM_BP_DIRECT	GO:0016197~endosomal transport	11	0.591398	0.0995128	AP5B1, SNX9, SNX18, SNX27, ZFYVE16, KIAA0196, STAM, AP5M1, UBB, DCLK1, VPS25	1619	66	16792	1.72864	1	0.96779	86.106

## Sheet: TFEB top 2000 positively corr
Category	Term	Count	%	PValue	Genes	List Total	Pop Hits	Pop Total	Fold Enrichment	Bonferroni	Benjamini	FDR
GOTERM_BP_DIRECT	GO:0006955~immune response	164	8.52391	1.21298e-56	IL16, IL18, TNFSF14, VTN, TNFSF13, TNFSF12, VIPR1, C1QC, CXCL12, IL10, TAPBP, CFP, S1PR4, SEMA7A, IFNG, IL1B, SPN, CIITA, HLA-H, C5AR1, NCF4, HLA-A, HLA-C, CCL4L2, HLA-B, CD40, HLA-E, HLA-DQA2, HLA-DQA1, PDCD1LG2, HLA-F, CCR9, IGSF6, LILRB2, CCR8, CCR7, CCR6, RELT, CCR5, CST7, CD40LG, CCR4, CCR2, HLA-DPA1, KIR2DL3, GBP2, KIR3DL1, HLA-DRA, TNFRSF6B, IL1R2, IL1R1, CCL3, LST1, CCL2, HLA-DRB1, TMIGD2…	1692	421	16792	3.86602	5.87687e-53	5.87687e-53	2.30071e-53
GOTERM_BP_DIRECT	GO:0006954~inflammatory response	152	7.90021	2.2909e-54	RARRES2, TSPAN2, S100A8, AIF1, IL18, S100A9, PTGS1, TLR5, TLR7, CXCL12, IL10, TGFB1, TLR8, TLR9, NLRC4, PTGIR, MYD88, SEMA7A, VNN1, IL1B, ADAM8, SYK, PIK3CG, CIITA, C5AR1, GBP5, C4A, SCUBE1, IL27, RELB, CCL4L2, CD40, CCR7, RELT, CCR5, CCR4, CD40LG, CCR3, CCR2, TNFAIP3, PLA2G2D, TNFRSF6B, C3AR1, ITGAL, CCL3, CCL2, NFKBID, ADORA2A, GSDMD, ITGB2, MAPKAPK2, IL34, CCL5, CCL4, IL23A, FOLR2, CNR2, ZAP70…	1692	379	16792	3.98021	1.10994e-50	5.54971e-51	4.34527e-51
GOTERM_BP_DIRECT	GO:0002250~adaptive immune response	73	3.79418	3.93525e-33	CD8B, SKAP1, BTK, SH2D1A, LILRA1, LILRA2, ZNF683, LILRA4, IFNG, LILRA6, CLEC4A, CLEC4C, CSK, SH2D1B, SYK, PIK3CG, LAIR1, DBNL, CRTAM, BTNL8, SIT1, LYN, TNFRSF17, CTSS, HLA-E, FCAMR, TRAT1, PRKCB, CD84, LILRB1, LILRB2, PRKD2, LAT2, CD86, LILRB5, LAX1, LILRB3, LILRB4, PRDM1, CTSH, ICOSLG, GPR183, ORAI1, CD244, TFE3, UNC93B1, KLRK1, CLEC10A, PTK2B, TAP2, TAP1, FCGR1B, ZAP70, CD4, CD6, CD7, HAVCR2, I…	1692	148	16792	4.89512	1.90663e-29	6.35543e-30	7.46419e-30
GOTERM_BP_DIRECT	GO:0045087~innate immune response	125	6.49688	1.32581e-28	S100A8, S100A9, APOBEC3G, TLR5, APOBEC3H, C1QC, TLR7, APOBEC3F, TLR8, APOBEC3D, BTK, TLR9, MARCO, NLRC5, NLRC4, MYD88, CLEC4E, GATA3, LILRA5, CLEC4A, VNN1, CLEC4C, KLRD1, SYK, MATK, PIK3CG, C4A, NCF2, NCF1, IL27, RELB, HLA-C, SERPING1, HLA-B, HLA-E, C1QA, C1QB, TRIM31, PRDM1, CD300LB, TNFAIP8L2, FGR, BLK, CLU, GSDMD, UNC93B1, KLRK1, IL34, IL23A, ZAP70, FCER1G, DHX58, CSF1R, TYROBP, HAVCR2, ITK, T…	1692	430	16792	2.88499	6.42353e-25	1.60588e-25	2.51472e-25
GOTERM_BP_DIRECT	GO:0050776~regulation of immune response	73	3.79418	7.30829e-27	CD8A, CD8B, CD96, SH2D1A, LILRA1, OSCAR, FCGR3A, KLRD1, SH2D1B, CD200R1, KLRB1, LAIR1, HLA-H, CRTAM, CD3G, ICAM4, CD3D, CD3E, ICAM2, SLA2, LAIR2, ICAM3, HLA-A, HLA-C, HLA-B, CD40, HLA-E, NCR1, HLA-G, NCR3, HLA-F, HCST, LILRB1, LILRB2, CARD11, CD40LG, CD34, CD33, SIGLEC7, CD300LF, COL1A1, TREM2, KIR2DL3, CD226, CD300LB, KLRC1, KIR3DL1, KIR3DL2, KIR2DL4, ITGAL, C3, CD247, KLRK1, ITGB2, SIGLEC9, VCA…	1692	178	16792	4.0701	3.54086e-23	7.08173e-24	1.3862e-23
GOTERM_BP_DIRECT	GO:0031295~T cell costimulation	44	2.2869	4.00679e-23	HLA-DQB1, HLA-DQB2, HLA-DRB1, GRB2, CD247, KLRK1, TNFSF14, TMIGD2, PDCD1, CCL21, ICOS, MAP3K8, HLA-DRB5, CD4, HLA-DPB1, CD24, CSK, CD5, DPP4, SPN, CD28, PTPN6, CD3G, CD3D, LYN, CD3E, CTLA4, CCL19, HLA-DQA2, VAV1, HLA-DQA1, PDCD1LG2, BTLA, CARD11, CD86, CD80, CD40LG, CD274, LCK, HLA-DPA1, GRAP2, MAP3K14, ICOSLG, HLA-DRA	1692	78	16792	5.59835	1.94129e-19	3.23548e-20	7.59987e-20
GOTERM_BP_DIRECT	GO:0060333~interferon-gamma-mediated signaling pathway	41	2.13098	4.41286e-22	HLA-DQB1, HLA-DQB2, HLA-DRB1, PML, IFI30, OAS1, OAS2, VCAM1, TRIM8, FCGR1A, FCGR1B, IFNG, HLA-DRB5, HLA-DPB1, CIITA, HLA-H, HCK, HLA-A, TRIM26, HLA-C, HLA-B, HLA-E, TRIM22, HLA-DQA2, HLA-DQA1, TRIM21, HLA-G, HLA-F, IRF9, OASL, IRF5, TRIM31, IRF7, IRF8, IRF1, IRF2, IRF3, HLA-DPA1, GBP2, PTAFR, HLA-DRA	1692	71	16792	5.73096	2.13803e-18	3.05433e-19	8.37009e-19
GOTERM_BP_DIRECT	GO:0070098~chemokine-mediated signaling pathway	38	1.97505	5.51976e-19	CCL3, CCL2, CCR1, CXCL9, CXCR2, CXCR3, CCL5, CCL4, CXCL12, CCL26, CCRL2, CCL25, CCL22, CXCR5, CXCR4, CCL3L1, PTK2B, CCL21, CCL3L3, CXCR6, XCR1, CMKLR1, CCL19, CCL4L2, CCL18, CCR9, CCR8, GPR35, CCR6, CCL14, CCR5, CCR4, CXCL13, CCR3, CCR2, CX3CR1, XCL1, XCL2	1692	71	16792	5.31162	2.67433e-15	3.34291e-16	1.04696e-15
GOTERM_BP_DIRECT	GO:0007165~signal transduction	210	10.9148	4.32322e-18	IL9R, S100A9, CD53, CD48, MYD88, SHD, LILRA2, CHRNA1, RAPGEF1, C5AR1, PDPN, PLAUR, LILRB1, VEGFC, LILRB2, CD38, CCR6, CD34, CD33, LILRB4, ROR2, PDGFRB, CD226, OSTF1, GNAI2, NFKBIB, CD70, CD72, CD74, OR52N4, RAC2, CD69, HLA-DOA, HLA-DOB, TYROBP, MAP2K3, SPHK1, S100A11, CD300C, SLAMF1, GAS6, APOL3, CD300A, GRK6, UTS2R, PLAU, ACVRL1, FLT3LG, NOD1, DTHD1, PTGES, IL4R, TMEM102, MICAL1, LYN, TLE3, ARRD…	1692	1161	16792	1.7951	2.0946e-14	2.32733e-15	8.20007e-15
GOTERM_BP_DIRECT	GO:0007166~cell surface receptor signaling pathway	75	3.89813	1.03795e-15	TSPAN2, CD8A, TACR1, CXCR2, CD53, CXCR3, VIPR1, IL17RA, MARCO, ASGR2, LILRA1, MYD88, GALR2, IFNG, CLEC4A, KLRD1, LAG3, SPN, KLRB1, IL18RAP, CD3G, CD3D, CD3E, IGSF6, DOK1, LILRB2, CD37, DOK2, KLRG1, LILRB5, CCR5, TACSTD2, LILRB3, CD82, GIPR, KLRC1, GPR182, CD101, IL1R1, CCL2, CYSLTR1, TNFRSF25, CCR1, CD247, IL7R, SIGLEC9, ADAP1, CCL25, TSPAN33, PTK2B, TSPAN32, CD2, CDA, CD4, GP1BA, CD27, CD28, PTP…	1692	274	16792	2.71652	4.84113e-12	4.84057e-13	1.89848e-12
GOTERM_BP_DIRECT	GO:0006935~chemotaxis	46	2.39085	1.89177e-15	C3AR1, CCL3, RARRES2, CCL2, CYSLTR1, CCR1, FPR1, CXCL9, CXCR2, CXCR3, CCL5, CXCL12, CCL26, CCRL2, CCL25, DOCK2, TYMP, CCL22, S1PR1, RAC2, CXCR5, CXCR4, CXCR6, XCR1, SPN, C5AR1, RNASE2, CMKLR1, NCKAP1L, CCL18, LGALS9, PLAUR, LSP1, CCR9, CCR8, CCR7, CCR6, CCR5, CCR4, CXCL16, CCR3, CCR2, ECSCR, CX3CR1, PLAU, PTAFR	1692	122	16792	3.74197	9.14435e-12	8.31335e-13	3.57492e-12
GOTERM_BP_DIRECT	GO:0006968~cellular defense response	32	1.6632	1.99447e-15	PRF1, ADORA2A, CXCL9, CXCR2, SH2D1A, PTK2B, LBP, SPN, TYROBP, TCIRG1, ITK, C5AR1, NCF2, NCF1, GNLY, CD300C, NCR1, TRAT1, HLA-G, LSP1, CCR9, LILRB2, CCR6, KLRG1, CD19, CCR5, CCR3, CCR2, CX3CR1, MNDA, KIR2DL4, KIR3DL2	1692	62	16792	5.12225	9.68225e-12	8.0691e-13	3.78586e-12
GOTERM_BP_DIRECT	GO:0007155~cell adhesion	103	5.35343	7.22205e-15	MYBPC2, MYBPC3, VTN, CXCR3, CXCL12, CD96, KIAA1462, GP5, S1PR1, DGCR6, CLEC4A, CSF3R, CNTNAP2, ZYX, KIRREL2, CIB1, PARVG, ICAM4, ICAM2, ICAM3, SIGLEC10, CHST4, AJAP1, SIGLEC14, SIGLEC16, THY1, PRKD2, CCR8, SIRPG, PGM5, SIGLEC6, CD34, SIGLEC5, CCR3, SIGLEC8, CD33, SIGLEC7, CX3CR1, LAMC2, SEMA4D, COL1A1, MFAP4, CD226, AOC3, ITGAL, ACHE, CYP1B1, CCL2, CCR1, NINJ2, ITGB4, DSCAML1, ITGB2, IL32, CD72, …	1692	459	16792	2.22703	3.49637e-11	2.68952e-12	1.3689e-11
GOTERM_BP_DIRECT	GO:0042102~positive regulation of T cell proliferation	30	1.55925	4.98596e-14	AIF1, HLA-DMB, CCL5, VCAM1, IL23A, IFNG, IL1B, CD4, HLA-DPB1, CD6, SPN, CD28, HAVCR2, PTPRC, CCDC88B, CD3E, NCKAP1L, CCL19, PDCD1LG2, CD1D, CARD11, LILRB2, PRKCQ, CORO1A, CD40LG, CD274, HLA-DPA1, IL12B, JAK3, SASH3	1692	60	16792	4.96217	2.41518e-10	1.72513e-11	9.45466e-11
GOTERM_BP_DIRECT	GO:0050852~T cell receptor signaling pathway	49	2.54678	6.85498e-14	PTPN22, SKAP1, GATA3, IFNG, CSK, CD3G, CD3D, CD3E, RFTN1, WAS, HLA-DQA2, TRAT1, HLA-DQA1, THY1, PRKCQ, PRKD2, CARD11, PSME1, PSME2, LCK, UBC, HLA-DPA1, GRAP2, LCP2, HLA-DRA, PSMB10, HLA-DQB1, HLA-DQB2, HLA-DRB1, CD247, NFKBIA, PSMB3, ZAP70, HLA-DRB5, CD4, INPP5D, HLA-DPB1, CD28, FYB, PTPRC, ITK, THEMIS, FOXP3, PSMB8, PSMB9, LAT, PLCG2, IKBKG, LIME1	1692	148	16792	3.28576	3.31886e-10	2.21257e-11	1.29929e-10
GOTERM_BP_DIRECT	GO:0070374~positive regulation of ERK1 and ERK2 cascade	52	2.7027	1.24731e-12	PDGFB, PTPN22, SCIMP, TGFB1, NOD2, NOD1, CCL3L1, SEMA7A, CCL3L3, ARHGAP8, CIB1, C5AR1, CCL4L2, PRKD2, CCR7, ARRB2, GPR55, SERPINF2, PDGFRB, TREM2, FGFR2, ABCA7, GPR183, TNFAIP8L3, CCL3, CCL2, TNF, CCR1, CCL5, CCL4, CD74, CCL26, CCL25, GLIPR2, CCL22, PTK2B, CCL21, RASGRP1, THPO, CSF1R, HAVCR2, FLT4, CHI3L1, CCL19, SLAMF1, GAS6, LGALS9, CCL18, CCL14, NTRK1, XCL1, XCL2	1692	175	16792	2.94895	6.04334e-09	3.77709e-10	2.36589e-09
GOTERM_BP_DIRECT	GO:0051092~positive regulation of NF-kappaB transcription factor activity	44	2.2869	1.54518e-12	TRAF1, TRAF2, TNF, S100A8, NFKBIB, S100A9, CLU, TRIM14, NFKBIA, ITGB2, NFKB2, GREM1, TGFB1, TLR9, BTK, NLRC4, NOD2, MYD88, NOD1, TRIM8, LTF, IL1B, ADAM8, CIB1, IRAK2, CFLAR, SPHK1, PRKCH, CD40, NLRP3, TRIM22, LGALS9, AIM2, PRKCB, TRADD, CARD11, PRKD2, PRKCQ, TNFSF11, CD40LG, NTRK1, IKBKG, RIPK3, UBC	1692	133	16792	3.28324	7.48653e-09	4.40384e-10	2.93088e-09
GOTERM_BP_DIRECT	GO:0071222~cellular response to lipopolysaccharide	40	2.079	1.65573e-12	PPARD, CCL2, TNF, LITAF, ASS1, STAR, NFKBIB, KLRK1, TLR5, IL10, TNFRSF1B, HAMP, IFNG, TICAM2, ZC3H12A, LBP, GFI1, TNIP2, NR1H3, TNIP3, HAVCR2, ZFP36, CEBPB, CEBPE, STAP1, CD40, NLRP3, CD180, LILRB1, LILRB2, CD86, CCR5, CD80, CXCL16, IRF8, CX3CR1, AICDA, IL12B, TNFAIP3, CD14	1692	113	16792	3.51304	8.02229e-09	4.45683e-10	3.14061e-09
GOTERM_BP_DIRECT	GO:0006952~defense response	30	1.55925	1.69936e-12	CYSLTR1, CXCL9, IL32, PTPRCAP, CXCL12, CD74, CD48, NOD2, LILRA1, NOD1, LILRA2, GATA3, TAP1, TFF3, HCP5, CSF3R, TNIP1, CEBPE, RNASE6, CST3, HLA-B, NLRP3, WAS, SP140, CD84, CD83, LILRB5, LILRB3, MPO, ICOSLG	1692	67	16792	4.44374	8.23314e-09	4.33323e-10	3.22316e-09
GOTERM_BP_DIRECT	GO:0042110~T cell activation	24	1.2474	1.50058e-11	PIK3CG, ITK, CD3G, CD8A, CD8B, CD3E, SLA2, TNFSF14, FOXP3, WAS, ADA, HSH2D, CD48, LAT, CD86, NLRC3, CD80, ZAP70, CD2, TREML2, CLEC7A, DPP4, ICOSLG, CD7	1692	47	16792	5.06775	7.2703e-08	3.63515e-09	2.84622e-08
GOTERM_BP_DIRECT	GO:0019882~antigen processing and presentation	26	1.35135	1.54753e-11	HLA-DQB1, HLA-DRB1, CD8A, FCGRT, HLA-DMB, CD74, IFNG, HLA-DRB5, HLA-DPB1, HLA-H, RELB, HLA-A, HLA-C, CTSS, HLA-B, HLA-E, HLA-DQA2, HLA-G, RAB33A, PSMB8, HLA-DQA1, RAB35, CD209, HLA-DPA1, CTSH, HLA-DRA	1692	55	16792	4.69151	7.49778e-08	3.57037e-09	2.93527e-08
GOTERM_BP_DIRECT	GO:0007169~transmembrane receptor protein tyrosine kinase signaling pathway	35	1.81913	1.93012e-11	FGR, CD8A, CD8B, BLK, CSF1, BTK, RASGRP4, ZAP70, CD4, CSK, RAPGEF1, BLNK, CSF1R, MATK, PILRA, SYK, CD7, ITK, RET, LYN, STAP1, CD3E, FLT3, HCK, FLT4, TRAT1, TYK2, DOK1, DOK2, STYK1, NTRK1, LCK, ROR2, TNK2, LCP2	1692	96	16792	3.61825	9.35144e-08	4.25066e-09	3.66096e-08
GOTERM_BP_DIRECT	GO:0050900~leukocyte migration	39	2.02703	1.0571e-10	ITGAL, C3AR1, CD244, GRB2, MMP9, FPR1, FPR3, ITGB2, CD74, ITGAM, SLC7A7, CD48, ITGAX, CD2, FCER1G, ESAM, INPP5D, SELPLG, SPN, PTPN6, SELP, C5AR1, LYN, SELL, DBH, MYH9, GAS6, PROC, CD84, SIRPG, DOK2, THBD, CD34, ITGA5, LCK, PECAM1, COL1A1, JAM2, SELE	1692	122	16792	3.17254	5.12163e-07	2.2268e-08	2.00505e-07
GOTERM_BP_DIRECT	GO:0031663~lipopolysaccharide-mediated signaling pathway	19	0.987526	1.23089e-10	IRAK2, CCL3, TNF, CCL2, LYN, HCK, IL18, NFKBIA, PTPN22, CCL5, TGFB1, MYD88, IL1B, IRF3, NOS3, LBP, CD6, CD14, PTAFR	1692	32	16792	5.89258	5.96365e-07	2.48486e-08	2.33469e-07
GOTERM_BP_DIRECT	GO:0071346~cellular response to interferon-gamma	25	1.29938	2.82347e-10	CIITA, CCL3, CCL2, GBP5, STAR, ASS1, AIF1, CCL19, CCL4L2, CCL5, CCL4, LGALS9, CCL18, CCL26, CCL25, CCL22, IL12RB1, CCL14, CCL3L1, CCL21, CCL3L3, HLA-DPA1, IL12B, XCL1, XCL2	1692	57	16792	4.35279	1.36797e-06	5.47188e-08	5.35541e-07
GOTERM_BP_DIRECT	GO:0030593~neutrophil chemotaxis	27	1.40333	3.01803e-10	CCL3, CCL2, S100A8, S100A9, CXCR2, ITGB2, CCL5, CCL4, CCL26, CCL25, CCL22, CCL3L1, IFNG, CCL3L3, FCER1G, IL1B, CSF3R, SYK, PIK3CG, C5AR1, NCKAP1L, CCL4L2, VAV1, CCL18, CCL14, XCL1, XCL2	1692	66	16792	4.05996	1.46223e-06	5.62398e-08	5.72444e-07
GOTERM_BP_DIRECT	GO:0043547~positive regulation of GTPase activity	106	5.50936	3.20936e-10	PDGFB, RASGEF1B, RASGEF1A, RGL4, PTGIR, S1PR1, RGN, RAPGEF1, RET, PSD4, SIPA1L3, CCL4L2, CD40, THY1, SEC61B, ACAP1, PDGFRB, FGFR2, FGD2, CCL3, CCL2, AGFG2, GRB2, SIPA1, CCL5, DENND2D, CCL4, ADAP1, LLGL2, RASAL1, TAGAP, DOCK2, GMIP, RASAL3, IQSEC3, FGD5, FGD3, IQSEC1, ARHGDIB, NCKAP1L, DOCK8, VAV1, DENND1C, LAT, FNBP1, ADAP2, RABEP2, NTRK1, RGS9, XCL1, XCL2, IL3RA, ARHGAP17, ARHGAP15, ARHGAP4, ARH…	1692	565	16792	1.86191	1.55493e-06	5.75901e-08	6.08734e-07
GOTERM_BP_DIRECT	GO:0007204~positive regulation of cytosolic calcium ion concentration	40	2.079	5.69701e-10	C3AR1, UTS2, GNA15, CYSLTR1, CCR1, ADCY5, FPR1, CXCR2, FPR3, LPAR2, CD52, CXCR3, PTGIR, CXCR4, PTK2B, S1PR4, GALR2, CD24, XCR1, PIK3CG, PTGER2, C5AR1, PTGER4, OPRL1, CCR9, CCR8, CD38, CCR7, GPR35, CCR6, CCR5, CXCL13, CCR4, CCR3, CCR2, GIPR, PTGDR, GHRL, UTS2R, CACNA1C	1692	134	16792	2.96249	2.7602e-06	9.85786e-08	1.08058e-06
GOTERM_BP_DIRECT	GO:0032729~positive regulation of interferon-gamma production	22	1.14345	5.9531e-10	HAVCR2, IL18R1, TNF, CD3E, IL18, HLA-A, SLAMF6, KLRK1, IL12RB1, IL23A, CCR2, IRF8, TICAM2, BCL3, IL1B, HLA-DPA1, IL12B, HLA-DPB1, CD226, CD14, SASH3, LTA	1692	46	16792	4.74643	2.88427e-06	9.94578e-08	1.12915e-06
GOTERM_BP_DIRECT	GO:0050729~positive regulation of inflammatory response	28	1.4553	7.37817e-10	CCL3, CCL2, S100A8, IL18, S100A9, CCL5, TLR7, CCL4, CCL26, TLR9, IL23A, CCL3L1, CCL3L3, TGM2, TNIP1, TLR10, PTGER4, CCL4L2, CCL18, CCL14, PDE2A, MAPK13, CCR2, PLA2G7, NLRP12, IL12B, XCL1, XCL2	1692	73	16792	3.8066	3.57472e-06	1.19157e-07	1.39945e-06
GOTERM_BP_DIRECT	GO:0045766~positive regulation of angiogenesis	36	1.8711	1.15135e-09	C3AR1, UTS2, ACVRL1, CYP1B1, C3, TMIGD2, CXCR2, ITGB2, CXCR3, TNFSF12, GREM1, LRG1, PTK2B, HMOX1, RRAS, IL1B, ZC3H12A, NOS3, PIK3R6, C5AR1, SPHK1, CHI3L1, CELA1, EPHA1, PRKCB, VEGFC, PRKD2, CYBB, CD34, CCR3, NTRK1, CX3CR1, UTS2R, TNFSF12-TNFSF13, CTSH, ENG	1692	115	16792	3.10675	5.57827e-06	1.79945e-07	2.18382e-06
GOTERM_BP_DIRECT	GO:0030168~platelet activation	36	1.8711	1.15135e-09	GNA14, F2RL3, GNA15, DGKA, GP5, RAC2, BLOC1S3, ADRA2A, FCER1G, GP1BA, PIK3R5, PIK3R6, RHOG, SYK, PIK3CG, PTPN6, LYN, PDPN, PRKCH, CD40, VAV1, GAS6, PRKCB, VWF, LAT, PRKCQ, F8A1, ARRB2, P2RX1, CD40LG, PLCG2, LCK, DGKZ, COL1A1, TREML1, LCP2	1692	115	16792	3.10675	5.57827e-06	1.79945e-07	2.18382e-06
GOTERM_BP_DIRECT	GO:0001525~angiogenesis	54	2.80665	1.91716e-09	ACVRL1, IL18, ANPEP, CXCR3, TNFSF12, RNF213, GJA5, MMRN2, WARS, ARHGAP22, S1PR1, UNC5B, HMOX1, ROBO4, SOX18, NOS3, TIE1, SOX17, ADAM8, RAMP1, CIB1, SYK, PIK3CG, FMNL3, MYH9, THY1, VEGFC, SH2D2A, PRKD2, PLXDC1, TNFSF12-TNFSF13, TNFAIP2, SEMA4A, FGFR2, CCL2, CYP1B1, EPHB2, ANGPTL6, TYMP, PTK2B, ZC3H12A, HS6ST1, PIK3R6, PLXND1, COL8A2, EPAS1, TBX1, TMPRSS6, EPHA1, ITGA5, ID1, ECSCR, PECAM1, WNT7A	1692	223	16792	2.40321	9.28859e-06	2.9027e-07	3.63637e-06
GOTERM_BP_DIRECT	GO:0033209~tumor necrosis factor-mediated signaling pathway	36	1.8711	2.47333e-09	PSMB10, TNFRSF6B, TRAF2, TNF, TNFRSF25, FASLG, TNFSF14, TNFRSF8, CD70, TNFSF13, PLVAP, TNFSF12, TNFRSF4, TNFRSF1B, PTK2B, PSMB3, TNFRSF18, LTB, LTA, CD27, TNFRSF13B, TNFRSF17, CD40, PSMB8, AIM2, TRADD, PSMB9, TNFRSF9, TNFSF11, PSME1, RELT, CD40LG, PSME2, UBC, TNFSF12-TNFSF13, MAP3K14	1692	118	16792	3.02777	1.19832e-05	3.6313e-07	4.69129e-06
GOTERM_BP_DIRECT	GO:0032496~response to lipopolysaccharide	44	2.2869	2.743e-09	ALPL, TNFRSF6B, OTUD5, S100A8, TNFRSF25, CXCL9, FASLG, TNFRSF8, PTPN22, NFKB2, MAPKAPK2, TNFRSF4, GCH1, VCAM1, CD96, PTGIR, PTGES, IL10RA, CNR2, TNFRSF18, CSF2RB, LBP, CD6, LOXL1, LTA, CD27, SELP, PTGER2, C5AR1, PTGER4, CD40, IDO1, JUNB, LGALS9, SOD2, TNFRSF9, CCR7, IL18BP, THBD, RELT, CXCL13, PLCG2, MPO, SELE	1692	164	16792	2.66263	1.32898e-05	3.90878e-07	5.20279e-06
GOTERM_BP_DIRECT	GO:0002504~antigen processing and presentation of peptide or polysaccharide antigen via MHC class II	13	0.675676	4.00471e-09	HLA-DQB1, HLA-DQB2, HLA-DRB1, HLA-DMB, HLA-DQA2, HLA-DMA, HLA-DQA1, HLA-DRB5, HLA-DPA1, HLA-DPB1, HLA-DOA, HLA-DOB, HLA-DRA	1692	17	16792	7.58921	1.94026e-05	5.54366e-07	7.59593e-06
GOTERM_BP_DIRECT	GO:0002407~dendritic cell chemotaxis	13	0.675676	4.00471e-09	PIK3CG, GPR183, CCR7, CCR6, CCR5, CXCR4, CCL21, CCR1, CCR2, CCL19, CXCR2, CCL5, TRPM2	1692	17	16792	7.58921	1.94026e-05	5.54366e-07	7.59593e-06
GOTERM_BP_DIRECT	GO:0002548~monocyte chemotaxis	20	1.0395	4.75357e-09	CCL3, CCL2, PDGFB, CCL19, CCL4L2, CCL5, CCL4, PTPRO, CCL18, CCL26, CCL25, CCL22, TNFSF11, CCL14, FOLR2, CCL3L1, CCL21, CCL3L3, XCL1, XCL2	1692	42	16792	4.72588	2.30308e-05	6.3975e-07	9.01632e-06
GOTERM_BP_DIRECT	GO:0032760~positive regulation of tumor necrosis factor production	21	1.09148	6.92642e-09	CCL3, CARD9, CCL2, CLU, CCL19, HLA-E, TLR9, CYBA, NOD2, IL23A, NOD1, MYD88, RASGRP1, IFNG, CD2, FCER1G, IL12B, LBP, CD14, PTAFR, SASH3	1692	47	16792	4.43428	3.3558e-05	9.06987e-07	1.31377e-05
GOTERM_BP_DIRECT	GO:0050853~B cell receptor signaling pathway	22	1.14345	2.01566e-08	PTPRC, PTPN6, LYN, BLK, CTLA4, NCKAP1L, NFAM1, RFTN1, PRKCB, BTK, CD38, LAT2, CD19, KLHL6, PLCG2, LCK, ZAP70, MNDA, LIME1, CD79B, CD79A, SYK	1692	54	16792	4.04325	9.7654e-05	2.56996e-06	3.8232e-05
GOTERM_BP_DIRECT	GO:0090023~positive regulation of neutrophil chemotaxis	14	0.727651	2.17785e-08	C3AR1, CCR7, IL23A, C5AR1, RAC2, CCL21, NCKAP1L, CCL19, CXCR2, LBP, DAPK2, XCL1, CD74, CAMK1D	1692	22	16792	6.3155	0.000105511	2.70555e-06	4.13083e-05
GOTERM_BP_DIRECT	GO:0097190~apoptotic signaling pathway	25	1.29938	4.92531e-08	TNFRSF6B, PPARD, TNFRSF25, TNFRSF8, FASLG, TNFSF12, TNFRSF4, BTK, ANXA6, BAK1, TNFRSF1B, TICAM2, CD5, SPN, CD28, SGPL1, CD3E, CD40, CD38, CASP10, P2RX4, RELT, RIPK3, TNFSF12-TNFSF13, CD14	1692	71	16792	3.49449	0.000238603	5.96577e-06	9.34208e-05
GOTERM_BP_DIRECT	GO:0006915~apoptotic process	99	5.14553	5.81e-08	S100A8, S100A9, TNFSF14, TNFSF12, NLRC4, MYD88, UNC5B, UNC5A, IFNG, MAP3K8, IL1B, CIB1, BCL2L14, C5AR1, NCF1, PIM1, CST3, PIM2, TNS4, ALOX15B, TNFAIP8, TNFAIP3, FGFR2, TRAF1, LITAF, GSDMA, ADORA2A, ADAMTSL4, NFKBIA, ITGB2, GREM1, PTPN6, CFLAR, CHI3L1, GAS6, AIM2, TRADD, TNFSF10, P2RX1, IKBKG, ECSCR, CYFIP2, EAF2, ZNF385A, PPARD, NUAK2, LY86, FASLG, CXCR3, PDCD1, CASP5, NOD1, CXCR4, TMEM102, TNIP2…	1692	567	16792	1.73282	0.000281455	6.8657e-06	0.000110201
GOTERM_BP_DIRECT	GO:0050850~positive regulation of calcium-mediated signaling	13	0.675676	6.1021e-08	CCL3, CD8A, CD3E, CCL4, TRAT1, ADA, P2RX5, P2RX4, P2RX2, ZAP70, CD4, TREM2, SYK	1692	20	16792	6.45083	0.000295603	7.03918e-06	0.000115741
GOTERM_BP_DIRECT	GO:0006959~humoral immune response	22	1.14345	6.13447e-08	PSMB10, GPR183, POU2AF1, TNF, CCL2, LY86, TFE3, PAX5, PDCD1, CD83, SH2D1A, CCR6, GATA3, IFNG, POU2F2, MS4A1, LTF, TREM2, EBI3, LTA, BLNK, CD28	1692	57	16792	3.83045	0.000297171	6.91196e-06	0.000116356
GOTERM_BP_DIRECT	GO:0060337~type I interferon signaling pathway	23	1.19543	1.25933e-07	HLA-H, HLA-A, OAS1, HLA-C, HLA-B, OAS2, HLA-E, HLA-G, PSMB8, IFI35, HLA-F, ISG20, IRF9, TYK2, OASL, ISG15, IRF5, IRF7, IRF8, IRF1, IRF2, IRF3, GBP2	1692	64	16792	3.56656	0.00060996	1.38669e-05	0.000238863
GOTERM_BP_DIRECT	GO:0042130~negative regulation of T cell proliferation	17	0.883576	1.71284e-07	HAVCR2, PTPN6, IL2RA, CEBPB, HLA-DRB1, CTLA4, IDO1, FOXP3, IL10, HLA-G, TGFB1, LILRB1, LILRB2, HLA-DRB5, VSIG4, PLA2G2D, SPN	1692	37	16792	4.55984	0.000829526	1.84414e-05	0.000324882
GOTERM_BP_DIRECT	GO:0060326~cell chemotaxis	23	1.19543	1.72381e-07	C3AR1, CCL3, CCL2, C5AR1, PDGFB, FPR1, CXCL9, CCL19, FPR3, CCL4L2, CCL5, CXCL12, VCAM1, CCL25, PRKCQ, CCR6, CCL14, ARRB2, CCL21, PDGFRB, ENG, BIN2, RHOG	1692	65	16792	3.51169	0.000834837	1.8156e-05	0.000326963
GOTERM_BP_DIRECT	GO:0006909~phagocytosis	19	0.987526	3.93697e-07	ABCA7, ITGAL, CEBPE, ADORA2A, ICAM3, PLD4, ITGB2, SLAMF1, GAS6, ELMO1, CORO1A, UNC13D, CD93, PECAM1, ANXA11, IRF8, CEACAM4, CD14, DNM2	1692	48	16792	3.92839	0.00190565	4.05835e-05	0.000746742
GOTERM_BP_DIRECT	GO:0019221~cytokine-mediated signaling pathway	34	1.76715	5.10761e-07	IL1R2, CCL2, PODN, CCR1, LRRC4C, IL17RA, STAT4, IL12RB1, MYD88, IL17REL, IL10RB, IL10RA, TGM2, CSF3R, IL1B, IL15RA, GP1BA, SH2B2, CSF2RA, EBI3, CSF1R, LRRC4, CEBPA, IL2RB, FLT3, SOCS3, HCK, SOCS1, CISH, TNFSF11, BGN, IRF5, CCR2, IL12B	1692	131	16792	2.57579	0.00247158	5.15536e-05	0.00096878
GOTERM_BP_DIRECT	GO:0032753~positive regulation of interleukin-4 production	12	0.623701	7.42596e-07	HAVCR2, PRKCQ, CEBPB, CD3E, CD40LG, GATA3, NLRP3, HLA-E, FOXP3, SASH3, LGALS9, CD28	1692	20	16792	5.95461	0.00359142	7.34235e-05	0.00140851
GOTERM_BP_DIRECT	GO:0009615~response to virus	30	1.55925	8.98571e-07	TNF, FGR, TBX21, CLU, OAS1, OAS2, CCL5, CXCL12, CCL4, TLR8, ISG20, CCL22, MYD88, CXCR4, GATA3, IFNG, BCL3, DHX58, BATF3, ACTA2, CCL19, PIM2, FOXP3, TRIM22, LILRB1, OASL, NPC2, IRF7, IKBKG, XCL1	1692	110	16792	2.70664	0.00434412	8.70678e-05	0.00170435
GOTERM_BP_DIRECT	GO:0048247~lymphocyte chemotaxis	14	0.727651	9.16756e-07	CCL25, CCL3, CCL22, CCL2, CCL14, CCL3L1, CCL21, CCL3L3, CCL19, CCL4L2, ADAM8, XCL2, CCL18, CCL26	1692	28	16792	4.96217	0.00443183	8.7088e-05	0.00173884
GOTERM_BP_DIRECT	GO:0032715~negative regulation of interleukin-6 production	14	0.727651	9.16756e-07	HAVCR2, TNF, NCKAP1L, FOXP3, SLAMF1, GAS6, IL10, TLR9, NLRC3, ARRB2, ZC3H12A, KLF2, TNFAIP3, CSK	1692	28	16792	4.96217	0.00443183	8.7088e-05	0.00173884
GOTERM_BP_DIRECT	GO:0042127~regulation of cell proliferation	42	2.18295	9.27803e-07	TNFRSF6B, FXYD2, TNF, FGR, TNFRSF25, BLK, PTGS1, CXCL9, EGLN3, NFKBIA, TNFRSF4, BTK, TNFRSF1B, PTK2B, IL4R, TNFRSF18, CNN2, CSK, CD27, CIB1, TXNIP, ITK, PTGER2, TCF7, FA2H, MZB1, S100A11, CD40, DBH, CELA1, JUNB, TYK2, PPP1R9B, STYK1, RELT, CXCL13, LCK, GHRL, TNK2, NR5A2, ENG, PLAU	1692	185	16792	2.2531	0.00448512	8.64426e-05	0.00175979
GOTERM_BP_DIRECT	GO:0009967~positive regulation of signal transduction	21	1.09148	1.10785e-06	STAP1, GRAP, GRB2, SLA2, FCRL2, SKAP1, HSH2D, SLA, ARHGAP4, SH2D3C, SH2D2A, LAT, SH2D1A, SHD, SH2D3A, CD80, LASP1, GATA3, SH2B2, GRAP2, BLNK	1692	61	16792	3.41658	0.00535313	0.000101269	0.00210128
GOTERM_BP_DIRECT	GO:0043123~positive regulation of I-kappaB kinase/NF-kappaB signaling	38	1.97505	1.23569e-06	TNF, LITAF, FASLG, PINK1, TLR9, NOD2, MYD88, NOD1, TRIM8, CCL21, HMOX1, TICAM2, TGM2, LTF, CCDC22, TNIP2, CFLAR, SECTM1, CARD9, CCL19, PIM2, CD40, TRIM22, LGALS9, PRKCB, TRADD, IKBKE, CASP10, CARD11, APOL3, TNFSF10, CCR7, TNFSF11, IKBKG, UBC, UBD, IRF3, MAP3K14	1692	161	16792	2.34239	0.00596904	0.000110863	0.00234377
GOTERM_BP_DIRECT	GO:0042346~positive regulation of NF-kappaB import into nucleus	12	0.623701	1.41723e-06	IL18R1, TNF, IL23A, IL18, SPHK1, CCL19, IL1B, IL12B, GREM1, TLR7, LGALS9, TLR9	1692	21	16792	5.67106	0.00684297	0.000124837	0.0026881
GOTERM_BP_DIRECT	GO:0035556~intracellular signal transduction	72	3.7422	1.93386e-06	ADCY4, NRBP1, ADCY7, NUAK2, PLEKHM1, ADCY5, PRKAG2, PINK1, STAC3, BTK, NOD2, NOD1, GCOM1, HMOX1, GUCY1A3, PLCB2, DEDD2, SYK, ZFP36, ARHGEF3, MINK1, PRKCH, NFAM1, DAPK2, PRKCB, TYK2, MAST3, PRKCQ, PRKD2, SIRPG, LAT2, KSR2, CD80, LAX1, LCP2, GPR182, GNAI2, BLK, SIPA1, MAP4K1, PLCL2, DGKA, RASAL1, GMIP, PLCH2, ZAP70, SH2B2, INPP5D, RASA4, TYROBP, BLNK, FYB, PTPN6, ITK, HCLS1, SPHK1, NPR1, TMPRSS6, C…	1692	403	16792	1.77308	0.00932581	0.0001673	0.00366798
GOTERM_BP_DIRECT	GO:0050870~positive regulation of T cell activation	11	0.571726	2.13951e-06	TRAF2, PRKCQ, SIRPG, CCDC88B, CCL2, TNFSF11, CCR2, LCK, HLA-DPA1, HLA-DPB1, THY1	1692	18	16792	6.06488	0.0103124	0.000181842	0.00405803
GOTERM_BP_DIRECT	GO:0051607~defense response to virus	38	1.97505	2.30826e-06	PRF1, CD8A, UNC93B1, CXCL9, PML, APOBEC3G, OAS1, OAS2, APOBEC3H, APOBEC3F, TLR7, TLR8, APOBEC3D, ISG20, NLRC5, IL23A, ISG15, ITGAX, IL10RB, FCN3, ATG7, IFNG, ZC3H12A, DHX58, PTPRC, CARD9, CD40, NLRP3, TRIM22, IRF9, LILRB1, CD86, OASL, UNC13D, IRF5, IRF1, IRF3, IL12B	1692	165	16792	2.28561	0.0111212	0.000192801	0.0043781
GOTERM_BP_DIRECT	GO:0050718~positive regulation of interleukin-1 beta secretion	12	0.623701	2.57615e-06	CASP5, NOD2, CCL3, GSDMD, IFNG, NLRP12, CCL19, NLRP3, NLRP2, NLRP1, LGALS9, AIM2	1692	22	16792	5.41328	0.0124039	0.000211528	0.0048862
GOTERM_BP_DIRECT	GO:0007267~cell-cell signaling	51	2.65073	2.672e-06	INSL3, IL18, S100A9, FCRL2, FASLG, GJA4, IL10, WNT1, PTGIR, SH2D1A, BHLHA15, IL1B, ZYX, LTB, LTA, CHST4, C1QA, LILRB2, SSTR2, CD86, SIRPG, SSTR3, CCR5, SIGLEC6, CD80, CD33, GRAP2, TSHR, FGFR2, CCL3, GRAP, ADORA2A, GRB2, CCR1, CXCL9, ITGB2, CD70, GREM1, CCL5, CCL4, CCL26, CCL22, CCL21, TSPAN32, PCSK5, CCL18, TNFSF8, TNFSF10, CXCL13, STAB1, XCL1	1692	254	16792	1.99268	0.0128624	0.000215741	0.00506799
GOTERM_BP_DIRECT	GO:0071356~cellular response to tumor necrosis factor	29	1.50728	2.92657e-06	CEBPA, ZFP36, CCL3, CCL2, ASS1, CHI3L1, CCL19, CCL4L2, CCL5, CCL4, CCL18, CCL26, VCAM1, CYBA, CCL25, CCL22, IL18BP, CCL14, CCL3L1, HAMP, CCL21, GATA3, CCL3L3, ZC3H12A, COL1A1, KLF2, XCL1, XCL2, CIB1	1692	110	16792	2.61642	0.0140792	0.00023242	0.00555082
GOTERM_BP_DIRECT	GO:0046330~positive regulation of JNK cascade	21	1.09148	3.39269e-06	TNF, CARD9, FLT4, CCL19, MINK1, SLAMF1, TLR9, CCR7, NOD2, NOD1, MYD88, PTK2B, CCL21, SERPINF2, RASGRP1, GADD45G, RASSF2, IL1B, GADD45B, WNT7A, CD27	1692	65	16792	3.20633	0.0163033	0.000265088	0.00643489
GOTERM_BP_DIRECT	GO:0007229~integrin-mediated signaling pathway	27	1.40333	3.50901e-06	ITGAL, FGR, FERMT3, ITGB4, ITGB2, ITGAM, ITGAX, PTK2B, ITGB7, SEMA7A, TSPAN32, ADAMTS10, FCER1G, ZYX, ADAM8, TYROBP, SYK, CCM2, PLEK, HCK, MYH9, VAV1, LAT, ITGA5, PRAM1, ITGAD, ADAMDEC1	1692	99	16792	2.70664	0.0168575	0.000269824	0.0066555
GOTERM_BP_DIRECT	GO:0038083~peptidyl-tyrosine autophosphorylation	16	0.831601	3.65871e-06	ITK, FGR, LYN, HCK, BLK, BTK, TYK2, STYK1, PTK2B, LCK, ZAP70, TNK2, JAK3, CSK, SYK, MATK	1692	40	16792	3.96974	0.0175703	0.000276938	0.00693942
GOTERM_BP_DIRECT	GO:0007249~I-kappaB kinase/NF-kappaB signaling	20	1.0395	3.68355e-06	IRAK2, TRAF2, TNF, CARD9, RELB, NFKB2, TLR8, BTK, TRADD, TIFAB, NLRC3, IKBKG, RIPK3, TICAM2, UBC, BCL3, TNIP2, MAP3K14, TIAF1, CD14	1692	60	16792	3.30812	0.0176885	0.000274529	0.00698653
GOTERM_BP_DIRECT	GO:0042832~defense response to protozoan	11	0.571726	4.10814e-06	BATF, CCDC88B, IL4R, IRF8, TSPAN32, IFNG, BCL3, CLEC7A, IL12B, CD40, IL10	1692	19	16792	5.74568	0.0197072	0.00030153	0.00779183
GOTERM_BP_DIRECT	GO:0030198~extracellular matrix organization	42	2.18295	4.38466e-06	ITGAL, TNF, PDGFB, ADAMTSL2, SPOCK2, LUM, ADAMTSL4, ITGB4, VTN, ITGB2, NFKB2, ABI3BP, ITGAM, VCAM1, SMOC2, ITGAX, CRISPLD2, FOXF1, ITGB7, COL6A3, COL6A2, BCL3, VWA1, LOXL1, COL8A2, COL4A4, ICAM4, OLFML2B, ICAM2, ICAM3, TMPRSS6, COL5A1, VWF, LAMA3, BGN, ITGA5, FBLN5, PECAM1, ITGAD, LAMC2, COL1A1, JAM2	1692	196	16792	2.12665	0.0210197	0.00031702	0.00831627
GOTERM_BP_DIRECT	GO:0032733~positive regulation of interleukin-10 production	12	0.623701	4.48799e-06	TIGIT, CD83, NOD2, IL23A, CD34, CD40LG, FCER1G, IL12B, XCL1, SASH3, TLR9, CD28	1692	23	16792	5.17792	0.0215097	0.000319719	0.00851226
GOTERM_BP_DIRECT	GO:0016337~single organismal cell-cell adhesion	27	1.40333	5.23401e-06	LIMS2, CDH5, VCAM1, CD93, ICOS, FOXF1, CD2, VNN1, ESAM, CD24, KIRREL2, ADAM8, COL8A2, RAPGEF1, C10ORF54, ICAM4, PDPN, ICAM2, ICAM3, THY1, SIGLEC1, CD34, PKP2, CYFIP2, GPA33, CSTA, JAM2	1692	101	16792	2.65304	0.02504	0.000367452	0.00992714
GOTERM_BP_DIRECT	GO:0030335~positive regulation of cell migration	40	2.079	5.34427e-06	CCL3, WNT5B, PDGFB, FGR, AIF1, CCR1, CSF1, FERMT3, CCL5, LGR6, TGFB1, CCL26, S1PR1, SEMA3G, PTK2B, SEMA7A, FOXF1, SEMA3F, ADRA2A, CSF1R, CIB1, INSM1, STX4, RET, LYN, SPHK1, SUN2, EPHA1, CORO1A, ITGA5, CXCL16, CD274, ROR2, PDGFRB, LAMC2, COL1A1, SEMA4D, CTSH, PLAU, SEMA4A	1692	184	16792	2.15747	0.0255607	0.000369832	0.0101363
GOTERM_BP_DIRECT	GO:0032689~negative regulation of interferon-gamma production	13	0.675676	6.82517e-06	HAVCR2, LILRB1, CD96, HLA-DRB1, GATA3, CD274, HLA-DRB5, XCL1, FOXP3, IL10, GAS6, LGALS9, PDCD1LG2	1692	28	16792	4.60773	0.0325273	0.000465639	0.0129448
GOTERM_BP_DIRECT	GO:0050728~negative regulation of inflammatory response	23	1.19543	6.96657e-06	ZFP36, TNFAIP8L2, PPARD, IL2RA, PTGER4, ADORA2A, SOCS3, NLRP3, ADA, PROC, TNFRSF1B, MEFV, SMPDL3B, APOE, GATA3, FOXF1, AOAH, CNR2, NLRP12, GHRL, METRNL, TNFAIP3, NR1H3	1692	79	16792	2.88937	0.0331898	0.000468684	0.013213
GOTERM_BP_DIRECT	GO:0002479~antigen processing and presentation of exogenous peptide antigen via MHC class I, TAP-dependent	20	1.0395	8.2234e-06	PSMB10, HLA-H, NCF2, NCF1, NCF4, HLA-A, HLA-C, HLA-B, HLA-E, HLA-G, PSMB8, HLA-F, PSMB9, CYBA, CYBB, PSME1, PSME2, FCGR1A, PSMB3, FCGR1B	1692	63	16792	3.15059	0.0390592	0.000545639	0.0155966
GOTERM_BP_DIRECT	GO:0032740~positive regulation of interleukin-17 production	9	0.467775	8.41806e-06	PRKCQ, NOD2, MYD88, IL23A, IL18, SLAMF6, LY9, IL12B, TGFB1	1692	13	16792	6.8707	0.0399651	0.000551006	0.0159657
GOTERM_BP_DIRECT	GO:0045785~positive regulation of cell adhesion	16	0.831601	1.02957e-05	STX4, TNF, TFE3, CCL5, APBB1IP, CXCL12, SKAP1, PRKD2, CCR7, DUSP26, TGM2, TNFRSF18, TMEM102, IL12B, ADAM8, CHRD	1692	43	16792	3.69278	0.0486592	0.000664884	0.0195265
GOTERM_BP_DIRECT	GO:0071407~cellular response to organic cyclic compound	19	0.987526	1.18409e-05	ALPL, CEBPA, CCL3, TNF, CCL2, CYP1B1, CEBPB, IL18, RGS19, NFKBIA, CCL5, GLI2, TGFB1, P2RY13, CYBA, P2RY6, NOD2, FOXF1, IL1B	1692	59	16792	3.19598	0.0557549	0.000754577	0.0224568
GOTERM_BP_DIRECT	GO:0048535~lymph node development	10	0.519751	1.19558e-05	SPNS2, CXCR5, CXCL13, CD248, RIPK3, RORC, IL7R, LTB, TGFB1, LTA	1692	17	16792	5.83785	0.0562803	0.000752004	0.0226747
GOTERM_BP_DIRECT	GO:0032735~positive regulation of interleukin-12 production	12	0.623701	1.22265e-05	CCR7, IL23A, IRF5, CD40LG, IRF8, IFNG, CCL19, IDO1, IL12B, CD40, HLA-G, TLR9	1692	25	16792	4.76369	0.0575172	0.000759169	0.023188
GOTERM_BP_DIRECT	GO:0007159~leukocyte cell-cell adhesion	12	0.623701	1.22265e-05	VCAM1, ITGAL, SELP, ITGA5, CD40LG, FERMT3, CD209, ITGB2, CCL5, TNIP1, SELE, SYK	1692	25	16792	4.76369	0.0575172	0.000759169	0.023188
GOTERM_BP_DIRECT	GO:0071345~cellular response to cytokine stimulus	11	0.571726	2.16491e-05	CD86, CCR7, IL18RAP, CXCR4, FLT3, HCLS1, FOXF1, NLRP12, CDK9, NFKBIA, CSF1R	1692	22	16792	4.96217	0.0995773	0.00132685	0.0410549
GOTERM_BP_DIRECT	GO:0016064~immunoglobulin mediated immune response	8	0.4158	2.37523e-05	MYD88, IL4R, IRF7, FCER1G, INPP5D, CD74, CD27, TLR8	1692	11	16792	7.21771	0.108706	0.00143748	0.0450425
GOTERM_BP_DIRECT	GO:0002224~toll-like receptor signaling pathway	12	0.623701	2.9562e-05	IRAK2, TLR10, MYD88, LGMN, CNPY3, UNC93B1, MAPKAPK2, CTSS, TLR7, TLR8, CD180, TLR9	1692	27	16792	4.41082	0.133445	0.00176671	0.0560569
GOTERM_BP_DIRECT	GO:0034162~toll-like receptor 9 signaling pathway	9	0.467775	3.49671e-05	HAVCR2, IRAK2, MYD88, UNC93B1, PIK3AP1, TNIP2, TLR7, TLR8, TLR9	1692	15	16792	5.95461	0.155845	0.00206395	0.066303
GOTERM_BP_DIRECT	GO:0045429~positive regulation of nitric oxide biosynthetic process	15	0.779626	4.90418e-05	TNF, ASS1, AIF1, CLU, KLRK1, ITGB2, TLR5, SOD2, P2RX4, PTK2B, IFNG, IL1B, KLF2, DDAH2, DNM2	1692	43	16792	3.46198	0.211492	0.00285872	0.092979
GOTERM_BP_DIRECT	GO:0032720~negative regulation of tumor necrosis factor production	14	0.727651	5.05657e-05	HAVCR2, GPR18, PTPN22, FOXP3, SLAMF1, IL10, GAS6, LGALS9, NLRC3, ARRB2, CD34, ZC3H12A, LBP, TNFAIP3	1692	38	16792	3.65634	0.217293	0.00291238	0.0958669
GOTERM_BP_DIRECT	GO:0045086~positive regulation of interleukin-2 biosynthetic process	8	0.4158	5.20314e-05	CARD11, PRKCQ, CD86, CD80, CD3E, IL1B, CD4, CD28	1692	12	16792	6.61623	0.222832	0.00296147	0.0986444
GOTERM_BP_DIRECT	GO:0050921~positive regulation of chemotaxis	8	0.4158	5.20314e-05	STX4, RARRES2, PDGFB, CCL21, PDGFRB, CCL19, CXCR3, TGFB1	1692	12	16792	6.61623	0.222832	0.00296147	0.0986444
GOTERM_BP_DIRECT	GO:0032693~negative regulation of interleukin-10 production	8	0.4158	5.20314e-05	IL23A, CD274, DLL1, IDO1, IL12B, JAK3, FOXP3, PDCD1LG2	1692	12	16792	6.61623	0.222832	0.00296147	0.0986444
GOTERM_BP_DIRECT	GO:0001934~positive regulation of protein phosphorylation	29	1.50728	5.20735e-05	RARRES2, TNF, AIF1, FAM20A, C3, MMP9, PINK1, IL34, TGFB1, FLT3LG, WNT1, RASGRP1, IL1B, SPN, THPO, CSF1R, CIB1, OPRL1, FLT4, TBX1, CD40, PRR5L, GAS6, PLAUR, CCND3, CCND2, NTRK1, SEMA4D, ENG	1692	127	16792	2.26619	0.222991	0.00292946	0.0987243
GOTERM_BP_DIRECT	GO:0071347~cellular response to interleukin-1	20	1.0395	5.30286e-05	CCL3, CCL2, CEBPB, CHI3L1, CCL19, CCL4L2, CCL5, CCL4, CCL18, CCL26, CCL25, CCL22, CCL14, CCL21, CCL3L1, CCL3L3, ZC3H12A, XCL1, KLF2, XCL2	1692	71	16792	2.79559	0.226578	0.00294887	0.100534
GOTERM_BP_DIRECT	GO:0019370~leukotriene biosynthetic process	10	0.519751	6.23753e-05	GGTA1P, GGT5, ALOX5AP, GGT3P, GGTLC2, GGTLC1, GGT1, ALOX5, LTC4S, SYK	1692	20	16792	4.96217	0.260823	0.0034284	0.118244
GOTERM_BP_DIRECT	GO:0044130~negative regulation of growth of symbiont in host	9	0.467775	6.37545e-05	TNF, MYD88, IRF8, IFNG, MPO, IL12B, LBP, IL10, LTA	1692	16	16792	5.58245	0.265746	0.00346477	0.120857
GOTERM_BP_DIRECT	GO:0042113~B cell activation	12	0.623701	6.48661e-05	LAT2, CD86, IKZF3, CXCR5, LAX1, ZAP70, BANK1, CD79A, CD40, ICOSLG, PRKCB, BTK	1692	29	16792	4.10663	0.26969	0.00348598	0.122963
GOTERM_BP_DIRECT	GO:0002480~antigen processing and presentation of exogenous peptide antigen via MHC class I, TAP-independent	7	0.363825	6.63855e-05	HLA-H, HLA-A, HLA-C, HLA-B, HLA-E, HLA-G, HLA-F	1692	9	16792	7.71894	0.275047	0.00352836	0.125842
GOTERM_BP_DIRECT	GO:0046641~positive regulation of alpha-beta T cell proliferation	7	0.363825	6.63855e-05	CD80, CD3E, CCR2, ZAP70, EBI3, SYK, CD28	1692	9	16792	7.71894	0.275047	0.00352836	0.125842
GOTERM_BP_DIRECT	GO:0001816~cytokine production	11	0.571726	8.2454e-05	PIK3CG, BATF, ITK, S100A8, RASGRP1, S100A9, CD4, DBH, FOXP3, CD226, PTAFR	1692	25	16792	4.36671	0.329349	0.00433304	0.156279
GOTERM_BP_DIRECT	GO:0050715~positive regulation of cytokine secretion	11	0.571726	8.2454e-05	CRTAM, TNF, CLEC4E, PTGER4, FGR, RGCC, CLEC9A, IRF3, IL10, CD14, SYK	1692	25	16792	4.36671	0.329349	0.00433304	0.156279
GOTERM_BP_DIRECT	GO:0019886~antigen processing and presentation of exogenous peptide antigen via MHC class II	23	1.19543	9.08842e-05	HLA-DQB1, RILP, HLA-DQB2, HLA-DRB1, AP1B1, LGMN, IFI30, CTSS, HLA-DMB, HLA-DMA, HLA-DQA2, CD74, HLA-DQA1, ACTR1A, FCER1G, HLA-DRB5, CTSD, HLA-DPA1, HLA-DPB1, HLA-DOA, HLA-DOB, DNM2, HLA-DRA	1692	92	16792	2.48109	0.356191	0.00472379	0.172244
GOTERM_BP_DIRECT	GO:0002474~antigen processing and presentation of peptide antigen via MHC class I	12	0.623701	9.31461e-05	HLA-DQB1, HLA-H, ACE, TAP2, TAP1, HLA-A, HLA-C, HLA-B, HLA-E, HLA-G, TAPBP, HLA-F	1692	30	16792	3.96974	0.363209	0.0047897	0.176527
GOTERM_BP_DIRECT	GO:0030217~T cell differentiation	12	0.623701	9.31461e-05	PTPRC, CD3D, GPR18, TBX21, LCK, ZAP70, PTPN22, CD4, IL7R, LFNG, VAV1, RHOH	1692	30	16792	3.96974	0.363209	0.0047897	0.176527
GOTERM_BP_DIRECT	GO:0016045~detection of bacterium	8	0.4158	0.000102914	NLRC4, NOD2, NOD1, HLA-DRB1, HLA-A, HLA-DRB5, HLA-B, CD1D	1692	13	16792	6.10729	0.392645	0.00523511	0.195021
GOTERM_BP_DIRECT	GO:0045730~respiratory burst	8	0.4158	0.000102914	CYBA, CYBB, NCF2, NCF1, NCF1C, NCF1B, CD52, CD24	1692	13	16792	6.10729	0.392645	0.00523511	0.195021
GOTERM_BP_DIRECT	GO:0043552~positive regulation of phosphatidylinositol 3-kinase activity	12	0.623701	0.000131314	TNFAIP8L3, NOD2, CCR7, PDGFB, LYN, FGR, CCL21, FLT3, PTK2B, PDGFRB, CCL19, TGFB1	1692	31	16792	3.84168	0.470732	0.0066058	0.248777
GOTERM_BP_DIRECT	GO:0001771~immunological synapse formation	7	0.363825	0.000151767	PRF1, DOCK2, CORO1A, CCL21, CCL19, DOCK8, CD6	1692	10	16792	6.94704	0.520671	0.00755246	0.287473
GOTERM_BP_DIRECT	GO:0033089~positive regulation of T cell differentiation in thymus	7	0.363825	0.000151767	RASGRP1, VNN1, GLI2, ADAM8, IL7R, TESPA1, ADA	1692	10	16792	6.94704	0.520671	0.00755246	0.287473
GOTERM_BP_DIRECT	GO:0002230~positive regulation of defense response to virus by host	10	0.519751	0.000153265	LILRB1, IL12RB1, IL23A, PML, ZC3H12A, PTPN22, APOBEC3G, IL12B, APOBEC3F, AIM2	1692	22	16792	4.51107	0.524137	0.00754917	0.290305
GOTERM_BP_DIRECT	GO:0030097~hemopoiesis	17	0.883576	0.000170995	SGPL1, PDGFB, TTC7A, FLT3, CSF1, ROGDI, DLL1, IL10, SOD2, CD34, NOTCH4, LCK, CNN2, GFI1, ADD2, KIRREL3, CSF1R	1692	59	16792	2.85956	0.563315	0.0083342	0.323837
GOTERM_BP_DIRECT	GO:0032088~negative regulation of NF-kappaB transcription factor activity	19	0.987526	0.000175848	HAVCR2, IRAK2, CYP1B1, NFKBID, CMKLR1, NFKBIA, PARP10, FOXP3, NLRP3, TRIM21, AIM2, TLR9, NLRC5, NLRC3, ARRB2, NLRP12, ZC3H12A, GFI1, TNFAIP3	1692	71	16792	2.65581	0.573464	0.00848438	0.333013
GOTERM_BP_DIRECT	GO:0071260~cellular response to mechanical stimulus	19	0.987526	0.000175848	PTGER4, TNFSF14, TNFRSF8, CD40, TLR5, TLR7, TLR8, TGFB1, CASP5, BAK1, CYBA, MYD88, PDE2A, IRF1, IL1B, CNN2, COL1A1, MAP3K14, ENG	1692	71	16792	2.65581	0.573464	0.00848438	0.333013
GOTERM_BP_DIRECT	GO:0034142~toll-like receptor 4 signaling pathway	9	0.467775	0.000180218	TICAM2, NFKBIA, PIK3AP1, ITGB2, LBP, ITGAM, CD14, LGALS9, TNIP3	1692	18	16792	4.96217	0.582402	0.00860864	0.341276
GOTERM_BP_DIRECT	GO:0045954~positive regulation of natural killer cell mediated cytotoxicity	9	0.467775	0.000180218	CRTAM, SH2D1A, RASGRP1, KLRK1, SLAMF6, VAV1, CD226, LAG3, NCR3	1692	18	16792	4.96217	0.582402	0.00860864	0.341276
GOTERM_BP_DIRECT	GO:0002606~positive regulation of dendritic cell antigen processing and presentation	6	0.31185	0.000181675	NOD2, CCR7, NOD1, CCL21, CCL19, CD74	1692	7	16792	8.50659	0.585339	0.00859319	0.344029
GOTERM_BP_DIRECT	GO:0035589~G-protein coupled purinergic nucleotide receptor signaling pathway	8	0.4158	0.000187925	P2RY8, P2RY13, P2RY6, P2RY10, P2RY14, P2RY2, GPR171, PTAFR	1692	14	16792	5.67106	0.597711	0.00880165	0.355846
GOTERM_BP_DIRECT	GO:0030889~negative regulation of B cell proliferation	8	0.4158	0.000187925	LYN, CD300A, TNFRSF13B, CTLA4, MNDA, PRDM1, INPP5D, IL10	1692	14	16792	5.67106	0.597711	0.00880165	0.355846
GOTERM_BP_DIRECT	GO:0051897~positive regulation of protein kinase B signaling	21	1.09148	0.000198686	PIK3CG, TNFAIP8L3, CCL3, TNF, HCLS1, IL18, CHI3L1, PINK1, CCL19, GAS6, TGFB1, GPX1, CCR7, TNFSF11, ARRB2, CCL21, GATA3, PIK3R5, ADAM8, THPO, CD28	1692	84	16792	2.48109	0.618152	0.00921432	0.376186
GOTERM_BP_DIRECT	GO:0050690~regulation of defense response to virus by virus	11	0.571726	0.000249631	PACS1, DOCK2, AP1B1, CD8B, HCK, CD247, LCK, HLA-A, CD4, ELMO1, CD28	1692	28	16792	3.89885	0.701687	0.011454	0.472426
GOTERM_BP_DIRECT	GO:0002223~stimulatory C-type lectin receptor signaling pathway	24	1.2474	0.000259902	PSMB10, CARD9, LYN, ICAM2, ICAM3, RELB, KLRK1, NFKBIA, PSMB8, PSMB9, CARD11, PSME1, CLEC4E, PSME2, PSMB3, CD209, PLCG2, IKBKG, CLEC4A, UBC, FCER1G, CLEC4C, CLEC7A, SYK	1692	105	16792	2.26842	0.716172	0.0118107	0.491819
GOTERM_BP_DIRECT	GO:0002523~leukocyte migration involved in inflammatory response	7	0.363825	0.000305386	CCR6, CCL2, S100A8, S100A9, ITGB2, ADAM8, SELE	1692	11	16792	6.3155	0.772321	0.0137349	0.577653
GOTERM_BP_DIRECT	GO:0010759~positive regulation of macrophage chemotaxis	7	0.363825	0.000305386	C3AR1, RARRES2, CCL2, C5AR1, CMKLR1, CSF1, CCL5	1692	11	16792	6.3155	0.772321	0.0137349	0.577653
GOTERM_BP_DIRECT	GO:0045060~negative thymic T cell selection	7	0.363825	0.000305386	DOCK2, CCR7, CD3E, ZAP70, CD74, SPN, CD28	1692	11	16792	6.3155	0.772321	0.0137349	0.577653
GOTERM_BP_DIRECT	GO:0032703~negative regulation of interleukin-2 production	7	0.363825	0.000305386	HAVCR2, GATA3, XCL1, VSIG4, TNFAIP3, FOXP3, HDAC7	1692	11	16792	6.3155	0.772321	0.0137349	0.577653
GOTERM_BP_DIRECT	GO:0032755~positive regulation of interleukin-6 production	14	0.727651	0.00034856	TNF, CARD9, TLR7, TLR9, LILRB2, CYBA, NOD2, MYD88, NOD1, MAPK13, TICAM2, IL1B, FCER1G, LBP	1692	45	16792	3.08758	0.815308	0.0155178	0.659064
GOTERM_BP_DIRECT	GO:0019722~calcium-mediated signaling	15	0.779626	0.000374486	CCL3, SPHK1, CXCR3, BTK, PPP1R9B, LAT, LAT2, TNFSF11, CCR6, CCR5, CXCR4, BHLHA15, PLCG2, TREML1, SELE	1692	51	16792	2.91893	0.837117	0.016511	0.707922
GOTERM_BP_DIRECT	GO:0030101~natural killer cell activation	9	0.467775	0.000431567	IL18R1, IL18, IL21R, CD2, KLRK1, ITGB2, SLAMF7, IL12B, NCR1	1692	20	16792	4.46596	0.876485	0.0188331	0.815408
GOTERM_BP_DIRECT	GO:0006816~calcium ion transport	19	0.987526	0.000435739	RAMP3, CCL3, CYSLTR1, CCR1, CACNG3, GRIN3A, CCL5, GJA4, TRPM2, PRKCB, ANXA6, VDR, BSPRY, CORO1A, CCR5, ATP2A3, TRPV6, RAMP1, CDH23	1692	76	16792	2.48109	0.878958	0.0188437	0.823259
GOTERM_BP_DIRECT	GO:1902715~positive regulation of interferon-gamma secretion	6	0.31185	0.000444127	CD244, RASGRP1, CD2, PTPN22, SLAMF1, LGALS9	1692	8	16792	7.44326	0.883781	0.0190333	0.839046
GOTERM_BP_DIRECT	GO:0034138~toll-like receptor 3 signaling pathway	6	0.31185	0.000444127	HAVCR2, CD86, UNC93B1, SCARA3, TNIP2, RFTN1	1692	8	16792	7.44326	0.883781	0.0190333	0.839046
GOTERM_BP_DIRECT	GO:0050862~positive regulation of T cell receptor signaling pathway	6	0.31185	0.000444127	PRKD2, CCR7, LCK, TRAT1, TESPA1, ADA	1692	8	16792	7.44326	0.883781	0.0190333	0.839046
GOTERM_BP_DIRECT	GO:2000566~positive regulation of CD8-positive, alpha-beta T cell proliferation	5	0.259875	0.000471358	CD244, HLA-A, PTPN22, XCL1, HLA-E	1692	5	16792	9.92435	0.898152	0.0200118	0.890273
GOTERM_BP_DIRECT	GO:0002576~platelet degranulation	23	1.19543	0.0005073	SELP, RARRES2, PLEK, LYN, PDGFB, PSAP, CLU, SERPING1, TGFB1, GAS6, CTSW, TIMP1, ISLR, VWF, VEGFC, CLEC3B, SERPINF2, PECAM1, TUBA4A, SERPINA1, ITIH3, CFD, SRGN	1692	103	16792	2.21612	0.914436	0.0213348	0.957848
GOTERM_BP_DIRECT	GO:0045860~positive regulation of protein kinase activity	14	0.727651	0.000554853	PTPRC, TNF, CSF1, MAP2K3, PRKAG2, CCL19, GAS6, LAT, CCR7, CCL21, PTK2B, RASSF2, CD4, LCP2	1692	47	16792	2.95619	0.932052	0.0231114	1.04719
GOTERM_BP_DIRECT	GO:0032695~negative regulation of interleukin-12 production	7	0.363825	0.00055874	TIGIT, MEFV, ARRB2, CMKLR1, JAK3, SLAMF1, IL10	1692	12	16792	5.7892	0.93332	0.0230732	1.05449
GOTERM_BP_DIRECT	GO:0097028~dendritic cell differentiation	7	0.363825	0.00055874	LILRB1, BATF3, LYN, FLT3, TREM2, GAS6, TRPM2	1692	12	16792	5.7892	0.93332	0.0230732	1.05449
GOTERM_BP_DIRECT	GO:0030595~leukocyte chemotaxis	7	0.363825	0.00055874	GPR183, CORO1A, S1PR1, CXCR5, IL16, CNR2, IL10	1692	12	16792	5.7892	0.93332	0.0230732	1.05449
GOTERM_BP_DIRECT	GO:0050777~negative regulation of immune response	7	0.363825	0.00055874	LILRB2, IL2RA, LYN, CTLA4, INPP5D, FOXP3, HLA-G	1692	12	16792	5.7892	0.93332	0.0230732	1.05449
GOTERM_BP_DIRECT	GO:0042088~T-helper 1 type immune response	7	0.363825	0.00055874	IL18BP, HLA-DRB1, IL18, HLA-DRB5, BCL3, IL12B, EBI3	1692	12	16792	5.7892	0.93332	0.0230732	1.05449
GOTERM_BP_DIRECT	GO:0014068~positive regulation of phosphatidylinositol 3-kinase signaling	17	0.883576	0.000565188	PTPN6, SELP, PPARD, FGR, PDGFB, FLT3, HCLS1, IL18, PRR5L, CCL5, HCST, UNC5B, PDGFRB, PIK3AP1, SEMA4D, AGAP2, CD28	1692	65	16792	2.5956	0.935372	0.0231393	1.06659
GOTERM_BP_DIRECT	GO:0019835~cytolysis	9	0.467775	0.000635963	GZMM, PRF1, BAK1, APOL1, GZMA, GSDMD, LYZ, GZMB, GZMH	1692	21	16792	4.25329	0.954143	0.0257823	1.1994
GOTERM_BP_DIRECT	GO:0048010~vascular endothelial growth factor receptor signaling pathway	18	0.935551	0.000646228	ACTB, CCL2, NCF2, NCF1, FLT4, NCF4, NCKAP1L, MAPKAPK2, VAV1, ELMO1, SH2D2A, VEGFC, CYBA, PRKD2, CYBB, MAPK13, PTK2B, CYFIP2	1692	72	16792	2.48109	0.956369	0.0259759	1.21864
GOTERM_BP_DIRECT	GO:0097191~extrinsic apoptotic signaling pathway	13	0.675676	0.00065219	TNFRSF1B, TNF, IFNG, PML, FASLG, CD70, G0S2, TNFSF12-TNFSF13, TNFSF12, CD27, TGFB1, CIB1, TRADD	1692	42	16792	3.07182	0.957612	0.0259969	1.22982
GOTERM_BP_DIRECT	GO:0006928~movement of cell or subcellular component	20	1.0395	0.000772101	ACTB, ITGAL, ABI3, FPR3, CHST4, CXCR3, CAPZB, CCL4, ELMO1, PLAUR, LSP1, CORO1A, CCR6, CXCR5, SPINT2, IFNG, ADRA2A, VNN1, VNN2, ARHGDIB	1692	86	16792	2.30799	0.9763	0.0304545	1.45437
GOTERM_BP_DIRECT	GO:0000165~MAPK cascade	44	2.2869	0.000900407	FGFR2, PSMB10, MEF2B, CCL3, CCL2, TNF, PDGFB, GRB2, IL18, RASGEF1A, PLVAP, MAPKAPK2, CCL5, TGFB1, RASAL1, RASGRP3, PTK2B, RASGRP4, RASGRP1, PSMB3, RASAL3, CSF2RB, IL1B, IL2RG, RASA4, CSF2RA, ZFP36, IL2RB, RET, IL2RA, MAP2K3, PSMB8, PSMB9, LAT, PSME1, CCR5, PSME2, MAPK13, ARAF, UBC, PDGFRB, JAK3, MAP3K14, IL3RA	1692	262	16792	1.66668	0.987278	0.0351417	1.6941
GOTERM_BP_DIRECT	GO:0043029~T cell homeostasis	10	0.519751	0.000907307	GPR174, SPNS2, CORO1A, SIT1, RIPK3, NCKAP1L, TNFSF14, JAK3, FOXP3, TGFB1	1692	27	16792	3.67569	0.987697	0.0351236	1.70698
GOTERM_BP_DIRECT	GO:0042104~positive regulation of activated T cell proliferation	10	0.519751	0.000907307	CD86, IL12RB1, IL2RA, IL23A, IL18, TMIGD2, IL12B, CD24, SLAMF1, ICOSLG	1692	27	16792	3.67569	0.987697	0.0351236	1.70698
GOTERM_BP_DIRECT	GO:0001817~regulation of cytokine production	7	0.363825	0.000949448	CD83, LITAF, LYN, ANKRD2, LTF, UBASH3A, CSK	1692	13	16792	5.34388	0.989971	0.0364347	1.78559
GOTERM_BP_DIRECT	GO:0033630~positive regulation of cell adhesion mediated by integrin	7	0.363825	0.000949448	PTPN6, RET, CCL21, ZAP70, NCKAP1L, SYK, CIB1	1692	13	16792	5.34388	0.989971	0.0364347	1.78559
GOTERM_BP_DIRECT	GO:0001916~positive regulation of T cell mediated cytotoxicity	7	0.363825	0.000949448	IL12RB1, IL23A, HLA-A, HLA-B, IL12B, XCL1, HLA-E	1692	13	16792	5.34388	0.989971	0.0364347	1.78559
GOTERM_BP_DIRECT	GO:0001666~response to hypoxia	32	1.6632	0.000968694	UTS2, CCL2, ACVRL1, EGLN3, PML, PDLIM1, CBFA2T3, CXCL12, TGFB1, ADA, VCAM1, CXCR4, PTK2B, HMOX1, CD24, DPP4, LTA, MB, KCNMA1, EPAS1, CST3, USF1, PRKCB, SOD2, ASCL2, CD38, VEGFC, CYBA, UCP2, P2RX2, ENG, PLAU	1692	172	16792	1.84639	0.990865	0.036868	1.82147
GOTERM_BP_DIRECT	GO:0002755~MyD88-dependent toll-like receptor signaling pathway	11	0.571726	0.00110229	IRAK2, TLR10, MYD88, UBC, TLR5, TLR7, TNIP1, CD14, TLR8, BTK, TLR9	1692	33	16792	3.30812	0.995221	0.0415223	2.07019
GOTERM_BP_DIRECT	GO:0050727~regulation of inflammatory response	16	0.831601	0.00120213	NLRP6, IL1R1, LYN, HCK, GGT1, NLRP1, CASP5, NOD2, MYD88, SEMA7A, PIK3AP1, ZYX, XCL1, TNFAIP3, TNIP1, SELE	1692	63	16792	2.52047	0.997056	0.0448514	2.25568
GOTERM_BP_DIRECT	GO:0030225~macrophage differentiation	8	0.4158	0.00121287	CEBPA, CASP10, CEBPE, GAB3, CSF1, MMP9, SPI1, CSF1R	1692	18	16792	4.41082	0.997205	0.0448979	2.27562
GOTERM_BP_DIRECT	GO:0051482~positive regulation of cytosolic calcium ion concentration involved in phospholipase C-activating G-protein coupled signaling pathway	10	0.519751	0.00121884	P2RY8, F2RL3, GPR35, P2RY10, S1PR1, GPR55, GPR18, GPR65, TGM2, GPR4	1692	28	16792	3.54441	0.997285	0.044772	2.28669
GOTERM_BP_DIRECT	GO:2000107~negative regulation of leukocyte apoptotic process	5	0.259875	0.00130081	CCR7, CCL21, HCLS1, CCL19, CXCL12	1692	6	16792	8.27029	0.998176	0.0473537	2.43868
GOTERM_BP_DIRECT	GO:0001768~establishment of T cell polarity	5	0.259875	0.00130081	DOCK2, CCR7, CCL21, CCL19, MYH9	1692	6	16792	8.27029	0.998176	0.0473537	2.43868
GOTERM_BP_DIRECT	GO:0018108~peptidyl-tyrosine phosphorylation	29	1.50728	0.00130962	FGFR2, PDGFB, FGR, ABI3, EPHA10, EPHB2, BTK, IL12RB1, PTK2B, ZAP70, CSF2RB, TIE1, CSF2RA, CSF1R, PTPN6, RET, LYN, FLT3, HCK, MAP2K3, FLT4, EFEMP1, EPHA1, NTRK1, TESK1, ROR2, PDGFRB, JAK3, IL3RA	1692	153	16792	1.88109	0.998252	0.047312	2.45502
GOTERM_BP_DIRECT	GO:0008285~negative regulation of cell proliferation	60	3.1185	0.0014223	RARRES3, RARRES1, ACVRL1, CBFA2T3, IL10, TGFB1, WARS, BAK1, CCL3L1, PTGES, GATA3, CCL3L3, IL1B, NOS3, CSK, CIB1, LYN, DLL1, PIM2, SLC9A3R1, SLIT3, OSM, TNFRSF9, VEGFC, SSTR2, SIRPG, SSTR3, BTG2, ALOX15B, CD33, RGCC, ROR2, RBM38, ENPP7, PODN, CYP1B1, ADORA2A, PML, TNFRSF8, CDH5, VDR, TMEM127, PTK2B, BCL11B, TSPAN32, DPT, CSF1R, INSM1, CEBPA, PTPN6, TP53I11, S100A11, FOXP3, TP73, SOD2, ATF5, RASSF5…	1692	396	16792	1.50369	0.998988	0.0509008	2.66355
GOTERM_BP_DIRECT	GO:0034765~regulation of ion transmembrane transport	23	1.19543	0.00144912	KCNK17, KCNMA1, KCNJ15, KCND3, KCNC3, CACNA1I, KCNA3, HVCN1, CACNA2D3, KCNK13, KCNK12, CACNA2D4, KCNJ5, TMEM37, CYBB, CLIC3, CLIC5, KCNK6, CLIC6, KCNF1, CACNA1H, CACNA1E, KCNH3	1692	111	16792	2.0564	0.999112	0.0514564	2.71312
GOTERM_BP_DIRECT	GO:0045579~positive regulation of B cell differentiation	7	0.363825	0.00152059	ZAP70, NCKAP1L, PRDM1, INPP5D, CD27, SYK, BTK	1692	14	16792	4.96217	0.999372	0.0535351	2.84511
GOTERM_BP_DIRECT	GO:0007264~small GTPase mediated signal transduction	41	2.13098	0.00159381	RASGEF1B, RASGEF1A, RGL4, RRAD, RAB42, DOCK2, ARL11, DIRAS2, RAC2, RASGRP3, RASGRP4, HMOX1, RASGRP2, RRAS, AGAP2, RAB20, RAPGEF1, RHOF, RHOG, RHOH, RAB8A, ARHGEF18, RAB4B, RGS19, DOCK8, RASL12, VAV1, RALGDS, RAB33A, ARHGAP30, SH2D3C, RAB31, RASL11A, SH2D3A, RND1, RAB37, RAB19, RAB35, REM1, TNK2, ARL4C	1692	246	16792	1.65406	0.99956	0.0556381	2.98017
GOTERM_BP_DIRECT	GO:0050766~positive regulation of phagocytosis	10	0.519751	0.00161122	ABCA7, CYBA, DOCK2, TNF, C3, FCER1G, IL1B, GAS6, CAMK1D, DNM2	1692	29	16792	3.42219	0.999595	0.0558272	3.01225
GOTERM_BP_DIRECT	GO:0097421~liver regeneration	10	0.519751	0.00161122	CEBPB, SULF2, HAMP, UCP2, HMOX1, RGN, NFKBIA, VTN, TGFB1, IL10	1692	29	16792	3.42219	0.999595	0.0558272	3.01225
GOTERM_BP_DIRECT	GO:0010820~positive regulation of T cell chemotaxis	6	0.31185	0.00168084	CXCL13, CCR2, TMEM102, TNFSF14, CCL5, XCL1	1692	10	16792	5.95461	0.999711	0.0577578	3.14045
GOTERM_BP_DIRECT	GO:0032725~positive regulation of granulocyte macrophage colony-stimulating factor production	6	0.31185	0.00168084	IL23A, IL18, RASGRP1, IL1B, IL12B, TLR9	1692	10	16792	5.95461	0.999711	0.0577578	3.14045
GOTERM_BP_DIRECT	GO:0034341~response to interferon-gamma	9	0.467775	0.00174641	CIITA, KYNU, CD86, MEFV, NUB1, CXCL16, UBD, TRIM21, GCH1	1692	24	16792	3.72163	0.99979	0.0595226	3.26103
GOTERM_BP_DIRECT	GO:0043406~positive regulation of MAP kinase activity	15	0.779626	0.0017913	PIK3CG, TNF, PDGFB, FLT3, CD40, TGFB1, TNFSF11, DIRAS2, RASGRP1, ADRA2A, PDGFRB, PIK3R5, PIK3R6, CD24, CSK	1692	59	16792	2.52314	0.999831	0.060581	3.34351
GOTERM_BP_DIRECT	GO:0030449~regulation of complement activation	10	0.519751	0.00209871	CFP, C3AR1, CR1, C5AR1, C4A, C3, CFB, SUSD4, VTN, C2	1692	30	16792	3.30812	0.999962	0.0701266	3.90656
GOTERM_BP_DIRECT	GO:0032480~negative regulation of type I interferon production	10	0.519751	0.00209871	NLRC5, IKBKE, OTUD5, ISG15, UBA7, UBC, UBE2L6, IRF3, TNFAIP3, DHX58	1692	30	16792	3.30812	0.999962	0.0701266	3.90656
GOTERM_BP_DIRECT	GO:0051044~positive regulation of membrane protein ectodomain proteolysis	7	0.363825	0.00231981	TNFRSF1B, TNF, APOE, IFNG, ADRA2A, IL1B, ADAM8	1692	15	16792	4.63136	0.999987	0.0767038	4.30958
GOTERM_BP_DIRECT	GO:0006691~leukotriene metabolic process	7	0.363825	0.00231981	GGT5, ALOX5AP, GGT1, ALOX5, LTC4S, MAPKAPK2, DPEP1	1692	15	16792	4.63136	0.999987	0.0767038	4.30958
GOTERM_BP_DIRECT	GO:0050869~negative regulation of B cell activation	5	0.259875	0.00279298	TBC1D10C, SLA2, BANK1, TNFAIP3, SAMSN1	1692	7	16792	7.08882	0.999999	0.0910171	5.16673
GOTERM_BP_DIRECT	GO:0043305~negative regulation of mast cell degranulation	5	0.259875	0.00279298	CD84, CD300A, FOXF1, HMOX1, LGALS9	1692	7	16792	7.08882	0.999999	0.0910171	5.16673
GOTERM_BP_DIRECT	GO:0072678~T cell migration	5	0.259875	0.00279298	CCR6, S1PR1, ITGB7, MYO1G, ZAP70	1692	7	16792	7.08882	0.999999	0.0910171	5.16673
GOTERM_BP_DIRECT	GO:0002315~marginal zone B cell differentiation	5	0.259875	0.00279298	MFNG, PTK2B, BCL3, DLL1, LFNG	1692	7	16792	7.08882	0.999999	0.0910171	5.16673
GOTERM_BP_DIRECT	GO:0050861~positive regulation of B cell receptor signaling pathway	5	0.259875	0.00279298	STAP1, LYN, PRKCH, NFAM1, PRKCB	1692	7	16792	7.08882	0.999999	0.0910171	5.16673
GOTERM_BP_DIRECT	GO:0070233~negative regulation of T cell apoptotic process	5	0.259875	0.00279298	PRKCQ, IDO1, DOCK8, CCL5, CD27	1692	7	16792	7.08882	0.999999	0.0910171	5.16673
GOTERM_BP_DIRECT	GO:0007254~JNK cascade	13	0.675676	0.00280677	IRAK2, TNF, PTGER4, MINK1, SH2D3C, NOD2, NOD1, SH2D3A, MYD88, IKBKG, NPHS1, UBC, ROR2	1692	49	16792	2.63299	0.999999	0.0908365	5.19161
GOTERM_BP_DIRECT	GO:0050707~regulation of cytokine secretion	6	0.31185	0.00282706	TLR10, LYN, SOCS1, TLR5, TLR8, TLR9	1692	11	16792	5.41328	0.999999	0.0908574	5.22818
GOTERM_BP_DIRECT	GO:0050868~negative regulation of T cell activation	6	0.31185	0.00282706	TIGIT, TNFAIP8L2, LAX1, PTPN22, JAK3, LAG3	1692	11	16792	5.41328	0.999999	0.0908574	5.22818
GOTERM_BP_DIRECT	GO:0042535~positive regulation of tumor necrosis factor biosynthetic process	6	0.31185	0.00282706	CYBB, CCR2, TNFRSF8, MAPKAPK2, LBP, SPN	1692	11	16792	5.41328	0.999999	0.0908574	5.22818
GOTERM_BP_DIRECT	GO:0032495~response to muramyl dipeptide	6	0.31185	0.00282706	NOD2, CARD9, IRF5, NFKBIA, TNFAIP3, NLRP1	1692	11	16792	5.41328	0.999999	0.0908574	5.22818
GOTERM_BP_DIRECT	GO:0031623~receptor internalization	12	0.623701	0.00287927	RAMP3, LILRB1, ACHE, RAB31, ARRB2, GRB2, FCER1G, CXCR2, ITGB2, RAMP1, DNM2, SYK	1692	43	16792	2.76959	0.999999	0.0918502	5.32226
GOTERM_BP_DIRECT	GO:0007202~activation of phospholipase C activity	9	0.467775	0.00309109	ITK, GNA15, C5AR1, GPR55, RASGRP4, S1PR4, LPAR2, PLCB2, SELE	1692	26	16792	3.43535	1	0.0976354	5.70303
GOTERM_BP_DIRECT	GO:0035025~positive regulation of Rho protein signal transduction	9	0.467775	0.00309109	P2RY8, F2RL3, GPR35, P2RY10, GPR55, GPR18, GPR65, PDGFRB, GPR4	1692	26	16792	3.43535	1	0.0976354	5.70303
GOTERM_BP_DIRECT	GO:0061098~positive regulation of protein tyrosine kinase activity	9	0.467775	0.00309109	UNC119, ACE, PDGFB, GHRL, CD24, GREM1, CCL5, GAS6, CSF1R	1692	26	16792	3.43535	1	0.0976354	5.70303
GOTERM_BP_DIRECT	GO:0006749~glutathione metabolic process	14	0.727651	0.00316768	GGTA1P, GGTLC2, GGT3P, GGTLC1, GGT1, GSTM5, SOD2, GPX1, GGT5, CLIC3, CLIC5, GSTK1, CLIC6, DPEP1	1692	56	16792	2.48109	1	0.0992883	5.84035
GOTERM_BP_DIRECT	GO:0006919~activation of cysteine-type endopeptidase activity involved in apoptotic process	18	0.935551	0.00335805	TRAF2, RET, TNF, S100A8, S100A9, PML, EGLN3, FASLG, NLRP3, NLRP1, TRADD, TNFSF10, NLRC4, NOD1, P2RX1, LCK, NLRP12, CTSH	1692	83	16792	2.15227	1	0.10427	6.18083
GOTERM_BP_DIRECT	GO:0007157~heterophilic cell-cell adhesion via plasma membrane cell adhesion molecules	13	0.675676	0.00336106	SELP, ITGAL, CADM3, CRTAM, NCR3, VCAM1, TIGIT, AMIGO2, ITGA5, CD209, CD6, CD226, SELE	1692	50	16792	2.58033	1	0.103695	6.18621
GOTERM_BP_DIRECT	GO:0090026~positive regulation of monocyte chemotaxis	7	0.363825	0.00339823	CCL2, AIF1, CCR1, CCR2, PLA2G7, CCL5, CXCL12	1692	16	16792	4.3419	1	0.104121	6.25254
GOTERM_BP_DIRECT	GO:0001974~blood vessel remodeling	10	0.519751	0.00342195	BAK1, ACE, ACVRL1, BGN, EPAS1, RSPO3, CCR2, TGM2, NOS3, DBH	1692	32	16792	3.10136	1	0.104153	6.29486
GOTERM_BP_DIRECT	GO:0002283~neutrophil activation involved in immune response	4	0.2079	0.00377087	ZAP70, FCER1G, SYK, TYROBP	1692	4	16792	9.92435	1	0.113455	6.91518
GOTERM_BP_DIRECT	GO:0050859~negative regulation of B cell receptor signaling pathway	4	0.2079	0.00377087	PLCL2, PTPN6, LPXN, CD300A	1692	4	16792	9.92435	1	0.113455	6.91518
GOTERM_BP_DIRECT	GO:0034154~toll-like receptor 7 signaling pathway	4	0.2079	0.00377087	HAVCR2, UNC93B1, PIK3AP1, TLR7	1692	4	16792	9.92435	1	0.113455	6.91518
GOTERM_BP_DIRECT	GO:0051142~positive regulation of NK T cell proliferation	4	0.2079	0.00377087	IL23A, IL18, RASAL3, IL12B	1692	4	16792	9.92435	1	0.113455	6.91518
GOTERM_BP_DIRECT	GO:0072676~lymphocyte migration	4	0.2079	0.00377087	SPNS2, CCR6, TBX21, GATA3	1692	4	16792	9.92435	1	0.113455	6.91518
GOTERM_BP_DIRECT	GO:0002768~immune response-regulating cell surface receptor signaling pathway	4	0.2079	0.00377087	LYN, FGR, CD24, CD40	1692	4	16792	9.92435	1	0.113455	6.91518
GOTERM_BP_DIRECT	GO:0030838~positive regulation of actin filament polymerization	12	0.623701	0.00421406	PFN1, CCR7, GRB2, CCL21, PTK2B, HCK, NPHS1, NCKAP1L, EVL, LMOD1, VASP, CCL26	1692	45	16792	2.64649	1	0.125171	7.69751
GOTERM_BP_DIRECT	GO:0009887~organ morphogenesis	19	0.987526	0.00433858	FGFR2, CDX1, ETV7, CCL2, FOXL1, TLE3, PAX5, EVL, SLIT3, VEGFC, TNFSF11, FLI1, ITGAX, GATA3, DGCR6, LY6H, LFNG, TMEM176B, SYK	1692	92	16792	2.04959	1	0.127849	7.91618
GOTERM_BP_DIRECT	GO:0050710~negative regulation of cytokine secretion	6	0.31185	0.00444728	PTGER4, LRRC32, RGCC, NLRP12, FOXP3, SRGN	1692	12	16792	4.96217	1	0.130053	8.10669
GOTERM_BP_DIRECT	GO:0045078~positive regulation of interferon-gamma biosynthetic process	6	0.31185	0.00444728	IL27, IL12B, TLR7, TLR8, EBI3, TLR9	1692	12	16792	4.96217	1	0.130053	8.10669
GOTERM_BP_DIRECT	GO:0034113~heterotypic cell-cell adhesion	8	0.4158	0.00453614	LILRB2, ITGAX, ITGA5, ITGB7, CD2, ITGAD, ITGB2, CD1D	1692	22	16792	3.60885	1	0.131687	8.26213
GOTERM_BP_DIRECT	GO:0001954~positive regulation of cell-matrix adhesion	8	0.4158	0.00453614	CCL25, VEGFC, CCR7, CCL21, PTK2B, CSF1, EPHA1, CIB1	1692	22	16792	3.60885	1	0.131687	8.26213
GOTERM_BP_DIRECT	GO:0008037~cell recognition	8	0.4158	0.00453614	TIGIT, CADM3, CRTAM, PECAM1, CLEC7A, CD5, CD226, NCR3	1692	22	16792	3.60885	1	0.131687	8.26213
GOTERM_BP_DIRECT	GO:0008217~regulation of blood pressure	15	0.779626	0.00464043	UTS2, ACVRL1, ACTA2, PTGS1, NPR1, DLL1, GCH1, SOD2, P2RX4, ACE, P2RX1, CD34, HMOX1, GUCY1A3, NOS3	1692	65	16792	2.29023	1	0.133711	8.44426
GOTERM_BP_DIRECT	GO:1902041~regulation of extrinsic apoptotic signaling pathway via death domain receptors	7	0.363825	0.00480929	CFLAR, TRAF2, STX4, TNFSF10, TMC8, FASLG, TRADD	1692	17	16792	4.0865	1	0.137423	8.73841
GOTERM_BP_DIRECT	GO:0071310~cellular response to organic substance	7	0.363825	0.00480929	CD68, EGR2, CLEC3B, PSAP, TBX21, IL1B, CUX2	1692	17	16792	4.0865	1	0.137423	8.73841
GOTERM_BP_DIRECT	GO:0002467~germinal center formation	5	0.259875	0.00514183	UNC13D, KLHL6, CXCL13, BCL3, NFKB2	1692	8	16792	6.20272	1	0.145368	9.31509
GOTERM_BP_DIRECT	GO:0010818~T cell chemotaxis	5	0.259875	0.00514183	PIK3CG, GPR183, CCL3, CXCL16, CXCR3	1692	8	16792	6.20272	1	0.145368	9.31509
GOTERM_BP_DIRECT	GO:0042742~defense response to bacterium	26	1.35135	0.00520704	S100A8, S100A9, TLR5, IL10, TLR9, CFP, NOD2, NLRC4, NOD1, CLEC4E, ISG15, HAMP, IFNG, FCER1G, BCL3, SPN, SYK, CEBPB, CEBPE, GNLY, NLRP1, PLAC8, STAB1, CXCL13, IRF8, MPO	1692	145	16792	1.77954	1	0.146225	9.42777
GOTERM_BP_DIRECT	GO:0045071~negative regulation of viral genome replication	11	0.571726	0.00526429	OASL, TNF, ISG15, LTF, APOBEC3G, OAS1, PARP10, CCL5, TNIP1, APOBEC3F, ISG20	1692	40	16792	2.7292	1	0.146865	9.52658
GOTERM_BP_DIRECT	GO:0030183~B cell differentiation	15	0.779626	0.00535639	VCAM1, CR2, FLT3, CD40LG, LYL1, NTRK1, PLCG2, CD79B, AICDA, CD79A, JAK3, NFAM1, TSHR, IL10, BLNK	1692	66	16792	2.25553	1	0.14839	9.68533
GOTERM_BP_DIRECT	GO:0048661~positive regulation of smooth muscle cell proliferation	14	0.727651	0.00593319	FGFR2, TNF, PDGFB, AIF1, IL18, CCL5, CYBA, S1PR1, MYD88, SERPINF2, HMOX1, TGM2, PDGFRB, PTAFR	1692	60	16792	2.31568	1	0.162122	10.6736
GOTERM_BP_DIRECT	GO:0006508~proteolysis	69	3.58628	0.00632602	MMP9, LGMN, RNPEPL1, ANPEP, MMP28, C1QC, MMP25, CASP5, DPEP3, LTF, HTRA4, DPP9, HTRA3, CFD, PRSS36, ADAM8, TMPRSS13, TNIP1, DPEP1, DPP4, DPEP2, CTSZ, C4A, CPXM2, CTSS, NAPSA, PROC, GZMM, C1QA, C1QB, GZMK, ST14, UBD, CTSD, CTSH, AMZ1, ADAMTS14, ECEL1, ADAMTSL2, C3, KEL, ADAMTSL4, GGT3P, C1R, C1S, CPZ, FCN3, FCN1, FBXO6, ADAMTS10, PRSS16, FGL2, C2, RHBDF2, CPA5, ADAM28, CFLAR, CFB, PAPLN, KLK1, CEL…	1692	500	16792	1.36956	1	0.170955	11.3408
GOTERM_BP_DIRECT	GO:0045909~positive regulation of vasodilation	9	0.467775	0.00646673	SCPEP1, PPARD, UTS2, HMOX1, PTGDR, NOS3, GJA5, PTAFR, KCNMB1	1692	29	16792	3.07997	1	0.173457	11.5786
GOTERM_BP_DIRECT	GO:0001782~B cell homeostasis	7	0.363825	0.0066075	GAPT, BAK1, SPNS2, LYN, TNFRSF13B, NCKAP1L, FOXP3	1692	18	16792	3.85947	1	0.175923	11.8159
GOTERM_BP_DIRECT	GO:0019372~lipoxygenase pathway	6	0.31185	0.00663343	GPX1, ALOX15B, ALOX5AP, GPX4, ALOX5, LTC4S	1692	13	16792	4.58047	1	0.175592	11.8596
GOTERM_BP_DIRECT	GO:2000573~positive regulation of DNA biosynthetic process	6	0.31185	0.00663343	PRKD2, PDGFB, ARRB2, PTK2B, RGCC, PDGFRB	1692	13	16792	4.58047	1	0.175592	11.8596
GOTERM_BP_DIRECT	GO:0050731~positive regulation of peptidyl-tyrosine phosphorylation	17	0.883576	0.00711015	PDGFB, CD3E, HCLS1, VTN, CD74, TGFB1, OSM, VEGFC, ARRB2, CD80, ITGA5, PTK2B, CD4, TNK2, SEMA4D, TREM2, SYK	1692	82	16792	2.05749	1	0.185991	12.6584
GOTERM_BP_DIRECT	GO:0051056~regulation of small GTPase mediated signal transduction	24	1.2474	0.00756386	FGD2, ARHGEF3, ARHGEF18, SIPA1, SIPA1L3, ARHGAP17, ARHGAP15, VAV1, ARHGAP25, ARHGAP30, ARHGAP4, ARHGAP22, TAGAP, RAC2, GMIP, ARHGAP44, ARHGAP8, RHOF, RHOG, ARAP1, FGD3, ARHGDIB, RHOH, ARHGAP9	1692	134	16792	1.7775	1	0.195609	13.4123
GOTERM_BP_DIRECT	GO:0045742~positive regulation of epidermal growth factor receptor signaling pathway	8	0.4158	0.00769863	SHKBP1, DOK1, MMP9, UBC, FASLG, PDE6G, ARAP1, PLAUR	1692	24	16792	3.30812	1	0.19769	13.6351
GOTERM_BP_DIRECT	GO:0016525~negative regulation of angiogenesis	14	0.727651	0.00790106	CCL2, PML, FASLG, NPR1, CXCR3, GPR4, STAB1, CCR2, ECSCR, CX3CR1, RGCC, GHRL, TIE1, SEMA4A	1692	62	16792	2.24098	1	0.201286	13.9687
GOTERM_BP_DIRECT	GO:0048469~cell maturation	10	0.519751	0.00795728	CEBPA, EPAS1, BHLHA15, CCL21, GATA3, POU2F2, BFSP2, CCL19, SOX18, BTK	1692	36	16792	2.75676	1	0.201517	14.0611
GOTERM_BP_DIRECT	GO:0006887~exocytosis	17	0.883576	0.00800617	CCL3, CPLX1, NKD2, CCR1, MYO1G, RPH3AL, CCL5, LLGL2, EXOC3L4, ANK1, ARHGAP44, EXOC3L1, VAMP5, SYTL3, TNFAIP2, SYTL1, SLC17A9	1692	83	16792	2.0327	1	0.201581	14.1414
GOTERM_BP_DIRECT	GO:0010803~regulation of tumor necrosis factor-mediated signaling pathway	9	0.467775	0.00805511	TRAF1, TRAF2, TNF, IKBKG, SPHK1, UBC, TNFAIP3, TRADD, SYK	1692	30	16792	2.9773	1	0.201644	14.2217
GOTERM_BP_DIRECT	GO:0045776~negative regulation of blood pressure	9	0.467775	0.00805511	SCPEP1, VEGFC, UTS2, OPRL1, NOS3, UTS2R, GJA5, PTAFR, GCH1	1692	30	16792	2.9773	1	0.201644	14.2217
GOTERM_BP_DIRECT	GO:0046007~negative regulation of activated T cell proliferation	5	0.259875	0.00852225	LRRC32, CD274, FOXP3, LGALS9, PDCD1LG2	1692	9	16792	5.51353	1	0.210974	14.9847
GOTERM_BP_DIRECT	GO:0006569~tryptophan catabolic process	5	0.259875	0.00852225	KYNU, HAAO, IDO2, KMO, IDO1	1692	9	16792	5.51353	1	0.210974	14.9847
GOTERM_BP_DIRECT	GO:0002544~chronic inflammatory response	5	0.259875	0.00852225	VCAM1, S100A8, PTGES, CXCL13, VNN1	1692	9	16792	5.51353	1	0.210974	14.9847
GOTERM_BP_DIRECT	GO:0060670~branching involved in labyrinthine layer morphogenesis	5	0.259875	0.00852225	FGFR2, SOCS3, GRB2, RSPO3, IL10	1692	9	16792	5.51353	1	0.210974	14.9847
GOTERM_BP_DIRECT	GO:0002281~macrophage activation involved in immune response	5	0.259875	0.00852225	HAVCR2, ZAP70, LBP, SYK, TYROBP	1692	9	16792	5.51353	1	0.210974	14.9847
GOTERM_BP_DIRECT	GO:0009972~cytidine deamination	5	0.259875	0.00852225	CDA, AICDA, APOBEC3G, APOBEC3H, APOBEC3F	1692	9	16792	5.51353	1	0.210974	14.9847
GOTERM_BP_DIRECT	GO:1900017~positive regulation of cytokine production involved in inflammatory response	5	0.259875	0.00852225	NOD2, GBP5, GPSM3, CD6, IL17RA	1692	9	16792	5.51353	1	0.210974	14.9847
GOTERM_BP_DIRECT	GO:0043066~negative regulation of apoptotic process	63	3.27443	0.00863102	PPARD, NUAK2, AIF1, MMP9, GLI2, IL10, PDCD1, MYD88, RGN, LTF, DDAH2, DPEP1, CIB1, SOCS3, PIM1, PIM2, PLAUR, PROC, SERPINB9, CD38, AMIGO2, CD40LG, CCND2, TNFAIP8, UBC, GHRL, PDGFRB, SEMA4D, CTSH, FAIM2, CAMK1D, TNFRSF6B, LIMS2, BLK, NFKBIA, GREM1, CD74, TIMP1, PTK2B, BCL11B, TNFRSF18, TGM2, BCL3, CD27, CSF1R, CFLAR, NAT8B, IL2RB, FLT4, HCK, SPHK1, NCKAP1L, GAS6, PLAC8, SOD2, ATF5, RPS6KA1, ID1, UC…	1692	455	16792	1.37414	1	0.212293	15.1614
GOTERM_BP_DIRECT	GO:0051023~regulation of immunoglobulin secretion	4	0.2079	0.00872013	TRAF2, TNF, CD40LG, CD40	1692	5	16792	7.93948	1	0.213169	15.3059
GOTERM_BP_DIRECT	GO:0042270~protection from natural killer cell mediated cytotoxicity	4	0.2079	0.00872013	SERPINB9, HLA-A, HLA-B, HLA-E	1692	5	16792	7.93948	1	0.213169	15.3059
GOTERM_BP_DIRECT	GO:0003105~negative regulation of glomerular filtration	4	0.2079	0.00872013	UTS2, UTS2R, PTPRO, GJA5	1692	5	16792	7.93948	1	0.213169	15.3059
GOTERM_BP_DIRECT	GO:2001199~negative regulation of dendritic cell differentiation	4	0.2079	0.00872013	LILRB1, TMEM176B, HLA-G, TMEM176A	1692	5	16792	7.93948	1	0.213169	15.3059
GOTERM_BP_DIRECT	GO:0002381~immunoglobulin production involved in immunoglobulin mediated immune response	4	0.2079	0.00872013	GAPT, HLA-DQB1, HLA-DRB1, HLA-DRB5	1692	5	16792	7.93948	1	0.213169	15.3059
GOTERM_BP_DIRECT	GO:0042531~positive regulation of tyrosine phosphorylation of STAT protein	4	0.2079	0.00872013	LYN, FLT3, HCLS1, CCL5	1692	5	16792	7.93948	1	0.213169	15.3059
GOTERM_BP_DIRECT	GO:0019941~modification-dependent protein catabolic process	4	0.2079	0.00872013	ISG15, UBA7, UBE2L6, CHFR	1692	5	16792	7.93948	1	0.213169	15.3059
GOTERM_BP_DIRECT	GO:0002503~peptide antigen assembly with MHC class II protein complex	4	0.2079	0.00872013	HLA-DRB1, HLA-DMB, HLA-DMA, HLA-DRA	1692	5	16792	7.93948	1	0.213169	15.3059
GOTERM_BP_DIRECT	GO:0043011~myeloid dendritic cell differentiation	7	0.363825	0.00884721	BATF, BATF3, CD86, RELB, SPI1, UBD, TGFB1	1692	19	16792	3.65634	1	0.214853	15.5116
GOTERM_BP_DIRECT	GO:0042098~T cell proliferation	7	0.363825	0.00884721	PIK3CG, PSMB10, IL23A, CCND3, TNFSF14, TNFRSF4, EBI3	1692	19	16792	3.65634	1	0.214853	15.5116
GOTERM_BP_DIRECT	GO:0045672~positive regulation of osteoclast differentiation	7	0.363825	0.00884721	TNF, IL23A, TNFSF11, CCR1, CSF1, IFNG, IL12B	1692	19	16792	3.65634	1	0.214853	15.5116
GOTERM_BP_DIRECT	GO:0009611~response to wounding	14	0.727651	0.00906092	ZFP36, F2RL3, ACHE, CCL2, PDGFB, CCR1, ITGB4, TGFB1, WNT1, VWF, SULF2, CCR2, CX3CR1, ID3	1692	63	16792	2.20541	1	0.218367	15.8565
GOTERM_BP_DIRECT	GO:2000353~positive regulation of endothelial cell apoptotic process	6	0.31185	0.00947389	CD40LG, CD248, ECSCR, RGCC, FASLG, CD40	1692	14	16792	4.25329	1	0.226029	16.5191
GOTERM_BP_DIRECT	GO:0030036~actin cytoskeleton organization	23	1.19543	0.0104257	FGD2, FMNL3, TNXB, NUAK2, LIMK1, ARHGEF18, TMSB10, SLC9A3R1, CAPZB, ELMO1, PFN1, DOCK2, CORO1A, RAC2, ADRA2A, SH2B2, FGD5, IQSEC3, MKL1, RHOG, IQSEC1, FGD3, ADD2	1692	130	16792	1.75585	1	0.244624	18.0276
GOTERM_BP_DIRECT	GO:0051260~protein homooligomerization	29	1.50728	0.010685	PRF1, KCNC3, CHMP4B, GSDMD, KCNA3, RNF213, GCH1, SHKBP1, ANXA6, NLRC4, HMOX1, TGM2, EHD1, KCND3, CCDC88C, SCUBE1, SOD2, TOR2A, P2RX4, IKBKE, VWF, GLUL, TNFSF11, P2RX1, P2RX2, RIPK3, KCTD17, KCNF1, KCTD11	1692	177	16792	1.62602	1	0.248718	18.434
GOTERM_BP_DIRECT	GO:0042542~response to hydrogen peroxide	12	0.623701	0.011309	TXNIP, GPX1, BAK1, SLC8A1, STAR, PTK2B, HMOX1, PDGFRB, COL1A1, ADA, MB, SOD2	1692	51	16792	2.33514	1	0.260008	19.4043
GOTERM_BP_DIRECT	GO:0006801~superoxide metabolic process	7	0.363825	0.0115815	CYBA, CYBB, NCF2, NCF1, NCF1C, NCF1B, SOD2	1692	20	16792	3.47352	1	0.264156	19.8246
GOTERM_BP_DIRECT	GO:0032757~positive regulation of interleukin-8 production	8	0.4158	0.0122456	PRKD2, NOD2, TNF, IL1B, LBP, TLR5, TLR7, TLR9	1692	26	16792	3.05365	1	0.275796	20.8402
GOTERM_BP_DIRECT	GO:2001238~positive regulation of extrinsic apoptotic signaling pathway	8	0.4158	0.0122456	TRAF2, TNFSF10, BCL2L14, PML, G0S2, TNFSF12-TNFSF13, TNFSF12, DEDD2	1692	26	16792	3.05365	1	0.275796	20.8402
GOTERM_BP_DIRECT	GO:0008360~regulation of cell shape	24	1.2474	0.0126712	FMNL1, FGD2, CCL3, FMNL3, CCL2, LST1, FGR, PDPN, HCK, ARHGEF18, ITGB2, SLC9A3R1, ARHGAP15, MYH9, CORO1A, TTBK1, PTK2B, PLEKHO1, SEMA4D, FGD5, ARAP1, SEMA4A, FGD3, CSF1R	1692	140	16792	1.70132	1	0.282637	21.4847
GOTERM_BP_DIRECT	GO:0046718~viral entry into host cell	16	0.831601	0.0129071	CR1, CR2, SLC52A1, ANPEP, TNFRSF4, SLAMF1, GAS6, CD86, LAMP3, CD80, VAMP8, ITGA5, CD209, ITGB7, SELPLG, DPP4	1692	80	16792	1.98487	1	0.285796	21.8397
GOTERM_BP_DIRECT	GO:0045582~positive regulation of T cell differentiation	6	0.31185	0.0130509	IL2RA, GATA3, ZAP70, PIK3R6, CD74, CD27	1692	15	16792	3.96974	1	0.287199	22.0555
GOTERM_BP_DIRECT	GO:0002430~complement receptor mediated signaling pathway	5	0.259875	0.0130832	C3AR1, CR1, CR2, FPR1, FPR3	1692	10	16792	4.96217	1	0.286519	22.1038
GOTERM_BP_DIRECT	GO:2000406~positive regulation of T cell migration	5	0.259875	0.0130832	AIF1, CCL21, TMEM102, CCL5, CXCL12	1692	10	16792	4.96217	1	0.286519	22.1038
GOTERM_BP_DIRECT	GO:0043534~blood vessel endothelial cell migration	5	0.259875	0.0130832	GPX1, ID1, PTK2B, SOX18, MYH9	1692	10	16792	4.96217	1	0.286519	22.1038
GOTERM_BP_DIRECT	GO:0045080~positive regulation of chemokine biosynthetic process	5	0.259875	0.0130832	TNF, MYD88, HMOX1, IFNG, IL1B	1692	10	16792	4.96217	1	0.286519	22.1038
GOTERM_BP_DIRECT	GO:0030890~positive regulation of B cell proliferation	10	0.519751	0.0136219	CARD11, PTPRC, CD38, GPR183, NCKAP1L, CD40, TNFRSF4, CD74, SASH3, ADA	1692	39	16792	2.54471	1	0.295132	22.9063
GOTERM_BP_DIRECT	GO:0030199~collagen fibril organization	10	0.519751	0.0136219	CYP1B1, TNXB, ADAMTS14, SERPINF2, LUM, COL1A1, GREM1, ADAMTS2, COL5A1, DPT	1692	39	16792	2.54471	1	0.295132	22.9063
GOTERM_BP_DIRECT	GO:0043410~positive regulation of MAPK cascade	16	0.831601	0.0144095	TNFRSF6B, FGFR2, PDGFB, TNFRSF25, PSAP, FLT3, FLT4, TBX1, TNFRSF4, OSM, GRM4, TNFRSF1B, RELT, BANK1, IGFBP4, CD27	1692	81	16792	1.96037	1	0.308005	24.0656
GOTERM_BP_DIRECT	GO:1902042~negative regulation of extrinsic apoptotic signaling pathway via death domain receptors	9	0.467775	0.0145782	CFLAR, TRAF2, GPX1, TNFSF10, HMOX1, FASLG, NOS3, TNFAIP3, TRADD	1692	33	16792	2.70664	1	0.309665	24.3117
GOTERM_BP_DIRECT	GO:0043491~protein kinase B signaling	9	0.467775	0.0145782	CCL3, TNF, CCL2, PIK3C2B, IL1B, CD40, CCL5, TGFB1, GAS6	1692	33	16792	2.70664	1	0.309665	24.3117
GOTERM_BP_DIRECT	GO:0033198~response to ATP	7	0.363825	0.0148609	P2RX5, P2RX4, SLC8A1, P2RX1, SELL, P2RX2, IL1B	1692	21	16792	3.30812	1	0.313303	24.7225
GOTERM_BP_DIRECT	GO:0010575~positive regulation of vascular endothelial growth factor production	8	0.4158	0.0151278	C3AR1, CYP1B1, C5AR1, SULF2, C3, FLT4, IL1B, TGFB1	1692	27	16792	2.94055	1	0.316612	25.1085
GOTERM_BP_DIRECT	GO:0043124~negative regulation of I-kappaB kinase/NF-kappaB signaling	10	0.519751	0.0160483	NLRP6, NLRC3, NFKBID, NLRP12, ZC3H12A, CCDC22, TNFAIP3, TNIP1, TNIP3, RHOH	1692	40	16792	2.48109	1	0.331	26.4249
GOTERM_BP_DIRECT	GO:0036006~cellular response to macrophage colony-stimulating factor stimulus	4	0.2079	0.0161394	CCL2, PDE1B, PDE2A, CSF1R	1692	6	16792	6.61623	1	0.331161	26.5542
GOTERM_BP_DIRECT	GO:0071636~positive regulation of transforming growth factor beta production	4	0.2079	0.0161394	CD34, SERPINF2, XCL1, LGALS9	1692	6	16792	6.61623	1	0.331161	26.5542
GOTERM_BP_DIRECT	GO:0002830~positive regulation of type 2 immune response	4	0.2079	0.0161394	NOD2, IDO1, NLRP3, CD74	1692	6	16792	6.61623	1	0.331161	26.5542
GOTERM_BP_DIRECT	GO:0035754~B cell chemotaxis	4	0.2079	0.0161394	HSD3B7, CXCL13, CH25H, GAS6	1692	6	16792	6.61623	1	0.331161	26.5542
GOTERM_BP_DIRECT	GO:0045345~positive regulation of MHC class I biosynthetic process	4	0.2079	0.0161394	CIITA, NLRC5, PML, NLRP12	1692	6	16792	6.61623	1	0.331161	26.5542
GOTERM_BP_DIRECT	GO:0042536~negative regulation of tumor necrosis factor biosynthetic process	4	0.2079	0.0161394	LILRB1, BCL3, GHRL, IL10	1692	6	16792	6.61623	1	0.331161	26.5542
GOTERM_BP_DIRECT	GO:0002819~regulation of adaptive immune response	4	0.2079	0.0161394	CD48, IRF7, RIPK3, IRF1	1692	6	16792	6.61623	1	0.331161	26.5542
GOTERM_BP_DIRECT	GO:2000318~positive regulation of T-helper 17 type immune response	4	0.2079	0.0161394	PRKCQ, IL12RB1, IL23A, IL12B	1692	6	16792	6.61623	1	0.331161	26.5542
GOTERM_BP_DIRECT	GO:0034382~chylomicron remnant clearance	4	0.2079	0.0161394	APOE, APOC1, APOC2, LIPC	1692	6	16792	6.61623	1	0.331161	26.5542
GOTERM_BP_DIRECT	GO:0032494~response to peptidoglycan	4	0.2079	0.0161394	CARD9, MYD88, C5AR1, IRF5	1692	6	16792	6.61623	1	0.331161	26.5542
GOTERM_BP_DIRECT	GO:0070269~pyroptosis	4	0.2079	0.0161394	CASP5, NLRC4, GSDMD, AIM2	1692	6	16792	6.61623	1	0.331161	26.5542
GOTERM_BP_DIRECT	GO:0048525~negative regulation of viral process	4	0.2079	0.0161394	LTF, APOBEC3G, APOBEC3H, APOBEC3F	1692	6	16792	6.61623	1	0.331161	26.5542
GOTERM_BP_DIRECT	GO:0045577~regulation of B cell differentiation	4	0.2079	0.0161394	CARD11, PTPN6, IKZF3, NFAM1	1692	6	16792	6.61623	1	0.331161	26.5542
GOTERM_BP_DIRECT	GO:0090330~regulation of platelet aggregation	4	0.2079	0.0161394	PRKCQ, LYN, ZAP70, SYK	1692	6	16792	6.61623	1	0.331161	26.5542
GOTERM_BP_DIRECT	GO:0001932~regulation of protein phosphorylation	9	0.467775	0.0174254	PIK3CG, PPP1R9B, LYN, CCDC88C, SOCS3, SOCS1, PML, TLR7, TLR8	1692	34	16792	2.62703	1	0.351008	28.3537
GOTERM_BP_DIRECT	GO:0048566~embryonic digestive tract development	6	0.31185	0.0174385	SCT, RARRES2, TNF, GLI2, PCSK5, ADA	1692	16	16792	3.72163	1	0.349803	28.3719
GOTERM_BP_DIRECT	GO:0006869~lipid transport	15	0.779626	0.0184901	SPNS2, SPNS3, GM2A, PSAP, APOC2, SLCO2A1, STARD3, APOL2, APOL3, APOL1, APOE, APOBR, APOL6, ANO9, APOL4	1692	76	16792	1.95875	1	0.365164	29.8121
GOTERM_BP_DIRECT	GO:0070527~platelet aggregation	10	0.519751	0.0187767	ACTB, PIK3CG, PTPN6, PLEK, FERMT3, TSPAN32, GP1BA, MYH9, GAS6, MYL9	1692	41	16792	2.42057	1	0.368205	30.1998
GOTERM_BP_DIRECT	GO:0043306~positive regulation of mast cell degranulation	5	0.259875	0.0189438	FGR, IL4R, ZAP70, FCER1G, SYK	1692	11	16792	4.51107	1	0.369355	30.4249
GOTERM_BP_DIRECT	GO:0051279~regulation of release of sequestered calcium ion into cytosol	5	0.259875	0.0189438	CYBA, PTPN6, CORO1A, LYN, PTK2B	1692	11	16792	4.51107	1	0.369355	30.4249
GOTERM_BP_DIRECT	GO:0032233~positive regulation of actin filament bundle assembly	5	0.259875	0.0189438	PFN1, PLEK, ID1, LIMK1, SYNPO	1692	11	16792	4.51107	1	0.369355	30.4249
GOTERM_BP_DIRECT	GO:0034145~positive regulation of toll-like receptor 4 signaling pathway	5	0.259875	0.0189438	TICAM2, LTF, PTPN22, LBP, NR1H3	1692	11	16792	4.51107	1	0.369355	30.4249
GOTERM_BP_DIRECT	GO:0034374~low-density lipoprotein particle remodeling	5	0.259875	0.0189438	APOE, PLA2G7, MPO, LIPC, ABCG1	1692	11	16792	4.51107	1	0.369355	30.4249
GOTERM_BP_DIRECT	GO:0046488~phosphatidylinositol metabolic process	5	0.259875	0.0189438	PLEK, PLCH2, GALR2, PDGFRB, CSF1R	1692	11	16792	4.51107	1	0.369355	30.4249
GOTERM_BP_DIRECT	GO:0032700~negative regulation of interleukin-17 production	5	0.259875	0.0189438	IFNG, NCKAP1L, IL12B, FOXP3, TGFB1	1692	11	16792	4.51107	1	0.369355	30.4249
GOTERM_BP_DIRECT	GO:0001938~positive regulation of endothelial cell proliferation	14	0.727651	0.0190557	ACVRL1, CCL2, PDGFB, FLT4, TNFSF12, CXCL12, CCL26, VEGFC, CYBA, PRKD2, PPP1R16B, LRG1, CCR3, TNFSF12-TNFSF13	1692	69	16792	2.01364	1	0.36964	30.5752
GOTERM_BP_DIRECT	GO:0051603~proteolysis involved in cellular protein catabolic process	11	0.571726	0.0194431	PSMB10, SCPEP1, CTSZ, GZMA, PSMB3, LGMN, CTSS, CTSH, PSMB8, PSMB9, CTSW	1692	48	16792	2.27433	1	0.374134	31.0935
GOTERM_BP_DIRECT	GO:0007265~Ras protein signal transduction	14	0.727651	0.0213138	DOK1, LAT, DOK2, DOK3, GRAP, RASGRP3, GRB2, RASGRP1, RASGRP2, ADRA2A, RRAS, MAPKAPK2, GRAP2, RALGDS	1692	70	16792	1.98487	1	0.40051	33.5447
GOTERM_BP_DIRECT	GO:0043542~endothelial cell migration	8	0.4158	0.0222778	CYP1B1, PECAM1, NOS3, ITGB2, TNFSF12-TNFSF13, TNFSF12, PLXND1, DPP4	1692	29	16792	2.73775	1	0.412847	34.7753
GOTERM_BP_DIRECT	GO:0048662~negative regulation of smooth muscle cell proliferation	8	0.4158	0.0222778	PPARD, PTGIR, AIF1, HMOX1, IFNG, NPR1, IL12B, TNFAIP3	1692	29	16792	2.73775	1	0.412847	34.7753
GOTERM_BP_DIRECT	GO:0006461~protein complex assembly	20	1.0395	0.0226621	TRAF1, TRAF2, IL2RB, CD3G, CD3E, PML, NCKAP1L, CD40, SLC9A3R1, TUBGCP2, WAS, CD74, CLDN14, TAPBP, SLC7A7, MAX, LPXN, PTK2B, CAPG, ADD2	1692	116	16792	1.71109	1	0.416745	35.2598
GOTERM_BP_DIRECT	GO:1901741~positive regulation of myoblast fusion	6	0.31185	0.0227007	IL4R, CXCL9, TNFSF14, CD53, EHD1, FLT3LG	1692	17	16792	3.50271	1	0.415765	35.3084
GOTERM_BP_DIRECT	GO:0031589~cell-substrate adhesion	6	0.31185	0.0227007	VWF, PPARD, CORO1A, ITGA5, MYO1G, GAS6	1692	17	16792	3.50271	1	0.415765	35.3084
GOTERM_BP_DIRECT	GO:0048514~blood vessel morphogenesis	6	0.31185	0.0227007	CYP1B1, ID1, SERPINF2, FLT4, TBX1, SYK	1692	17	16792	3.50271	1	0.415765	35.3084
GOTERM_BP_DIRECT	GO:0006874~cellular calcium ion homeostasis	17	0.883576	0.0227952	CCL3, CCL2, KEL, CCR1, CCL19, CD40, CCL5, CXCL12, TGFB1, PRKCB, VDR, CCL14, ATP2A3, SLC24A3, APOE, CCR2, RGN	1692	93	16792	1.81413	1	0.415571	35.4269
GOTERM_BP_DIRECT	GO:0045662~negative regulation of myoblast differentiation	7	0.363825	0.0232398	PPARD, TNF, IL18, ANKRD2, DLL1, ID3, TGFB1	1692	23	16792	3.02045	1	0.420215	35.9818
GOTERM_BP_DIRECT	GO:0032967~positive regulation of collagen biosynthetic process	7	0.363825	0.0232398	UTS2, CCL2, SERPINF2, RGCC, PDGFRB, ENG, TGFB1	1692	23	16792	3.02045	1	0.420215	35.9818
GOTERM_BP_DIRECT	GO:0030155~regulation of cell adhesion	10	0.519751	0.025215	RET, LAMA3, S1PR1, CYTIP, CYTH1, PTK2B, IL18, PML, DLL1, ENG	1692	43	16792	2.30799	1	0.445232	38.3932
GOTERM_BP_DIRECT	GO:0007189~adenylate cyclase-activating G-protein coupled receptor signaling pathway	11	0.571726	0.0254324	ADCY4, PTGER2, PTGIR, PTGER4, ADCY7, ADORA2A, ADCY5, S1PR4, GALR2, PTGDR, TSHR	1692	50	16792	2.18336	1	0.446523	38.6533
GOTERM_BP_DIRECT	GO:0045869~negative regulation of single stranded viral RNA replication via double stranded DNA intermediate	4	0.2079	0.0261493	APOBEC3G, APOBEC3H, APOBEC3F, APOBEC3D	1692	7	16792	5.67106	1	0.454233	39.5036
GOTERM_BP_DIRECT	GO:0019885~antigen processing and presentation of endogenous peptide antigen via MHC class I	4	0.2079	0.0261493	TAP2, TAP1, HLA-A, TAPBP	1692	7	16792	5.67106	1	0.454233	39.5036
GOTERM_BP_DIRECT	GO:2000503~positive regulation of natural killer cell chemotaxis	4	0.2079	0.0261493	CCL3, CCL5, XCL1, CCL4	1692	7	16792	5.67106	1	0.454233	39.5036
GOTERM_BP_DIRECT	GO:0019441~tryptophan catabolic process to kynurenine	4	0.2079	0.0261493	KYNU, IDO2, KMO, IDO1	1692	7	16792	5.67106	1	0.454233	39.5036
GOTERM_BP_DIRECT	GO:0070383~DNA cytosine deamination	4	0.2079	0.0261493	APOBEC3G, APOBEC3H, APOBEC3F, APOBEC3D	1692	7	16792	5.67106	1	0.454233	39.5036
GOTERM_BP_DIRECT	GO:2000427~positive regulation of apoptotic cell clearance	4	0.2079	0.0261493	CCL2, C4A, C3, C2	1692	7	16792	5.67106	1	0.454233	39.5036
GOTERM_BP_DIRECT	GO:0034351~negative regulation of glial cell apoptotic process	4	0.2079	0.0261493	TRAF2, CCL2, PRKCH, DLL1	1692	7	16792	5.67106	1	0.454233	39.5036
GOTERM_BP_DIRECT	GO:0002455~humoral immune response mediated by circulating immunoglobulin	4	0.2079	0.0261493	HLA-DQB1, HLA-DRB1, HLA-DRB5, BCL3	1692	7	16792	5.67106	1	0.454233	39.5036
GOTERM_BP_DIRECT	GO:2000510~positive regulation of dendritic cell chemotaxis	4	0.2079	0.0261493	CCR7, CCR6, GAS6, LGALS9	1692	7	16792	5.67106	1	0.454233	39.5036
GOTERM_BP_DIRECT	GO:0048251~elastic fiber assembly	4	0.2079	0.0261493	TNXB, FBLN5, MYH11, MFAP4	1692	7	16792	5.67106	1	0.454233	39.5036
GOTERM_BP_DIRECT	GO:0032819~positive regulation of natural killer cell proliferation	4	0.2079	0.0261493	CD244, IL23A, IL18, IL12B	1692	7	16792	5.67106	1	0.454233	39.5036
GOTERM_BP_DIRECT	GO:0048007~antigen processing and presentation, exogenous lipid antigen via MHC class Ib	4	0.2079	0.0261493	CD1C, CD1B, CD1E, CD1D	1692	7	16792	5.67106	1	0.454233	39.5036
GOTERM_BP_DIRECT	GO:0002860~positive regulation of natural killer cell mediated cytotoxicity directed against tumor cell target	4	0.2079	0.0261493	CRTAM, IL12B, CD226, NCR3	1692	7	16792	5.67106	1	0.454233	39.5036
GOTERM_BP_DIRECT	GO:0043032~positive regulation of macrophage activation	5	0.259875	0.0261921	HAVCR2, IL4R, LBP, TNIP2, IL10	1692	12	16792	4.13515	1	0.453226	39.5541
GOTERM_BP_DIRECT	GO:0010524~positive regulation of calcium ion transport into cytosol	5	0.259875	0.0261921	P2RX5, P2RX4, BAK1, P2RX2, CD4	1692	12	16792	4.13515	1	0.453226	39.5541
GOTERM_BP_DIRECT	GO:0003376~sphingosine-1-phosphate signaling pathway	5	0.259875	0.0261921	SPNS2, SPNS3, S1PR1, S1PR4, SPHK1	1692	12	16792	4.13515	1	0.453226	39.5541
GOTERM_BP_DIRECT	GO:0030195~negative regulation of blood coagulation	5	0.259875	0.0261921	THBD, CD34, APOE, VTN, PROC	1692	12	16792	4.13515	1	0.453226	39.5541
GOTERM_BP_DIRECT	GO:0042312~regulation of vasodilation	5	0.259875	0.0261921	ACE, UTS2, P2RY2, NPR1, UTS2R	1692	12	16792	4.13515	1	0.453226	39.5541
GOTERM_BP_DIRECT	GO:0030336~negative regulation of cell migration	17	0.883576	0.0273426	ACVRL1, CYP1B1, PODN, MIIP, SLC9A3R1, EPHA1, THY1, ARHGAP4, ALOX15B, PKP2, CX3CR1, RRAS, CNN2, TIE1, CHRD, ENG, DPEP1	1692	95	16792	1.77594	1	0.466162	40.8943
GOTERM_BP_DIRECT	GO:0007162~negative regulation of cell adhesion	9	0.467775	0.0283272	LPXN, ACVRL1, RND1, SIPA1, SEMA4D, JAM2, ADAMDEC1, SPN, ARHGDIB	1692	37	16792	2.41403	1	0.476682	42.0189
GOTERM_BP_DIRECT	GO:0060559~positive regulation of calcidiol 1-monooxygenase activity	3	0.155925	0.0283677	TNF, IFNG, IL1B	1692	3	16792	9.92435	1	0.475602	42.0647
GOTERM_BP_DIRECT	GO:0045058~T cell selection	3	0.155925	0.0283677	CD4, CD74, CD1D	1692	3	16792	9.92435	1	0.475602	42.0647
GOTERM_BP_DIRECT	GO:0001787~natural killer cell proliferation	3	0.155925	0.0283677	ELF4, SLAMF6, SLAMF1	1692	3	16792	9.92435	1	0.475602	42.0647
GOTERM_BP_DIRECT	GO:0002767~immune response-inhibiting cell surface receptor signaling pathway	3	0.155925	0.0283677	LILRB1, LILRB2, HLA-G	1692	3	16792	9.92435	1	0.475602	42.0647
GOTERM_BP_DIRECT	GO:0019805~quinolinate biosynthetic process	3	0.155925	0.0283677	KYNU, HAAO, KMO	1692	3	16792	9.92435	1	0.475602	42.0647
GOTERM_BP_DIRECT	GO:0032649~regulation of interferon-gamma production	3	0.155925	0.0283677	CCR7, ISG15, RIPK3	1692	3	16792	9.92435	1	0.475602	42.0647
GOTERM_BP_DIRECT	GO:0071663~positive regulation of granzyme B production	3	0.155925	0.0283677	CD244, PTPN22, XCL1	1692	3	16792	9.92435	1	0.475602	42.0647
GOTERM_BP_DIRECT	GO:0002554~serotonin secretion by platelet	3	0.155925	0.0283677	P2RX1, FCER1G, SYK	1692	3	16792	9.92435	1	0.475602	42.0647
GOTERM_BP_DIRECT	GO:0009595~detection of biotic stimulus	3	0.155925	0.0283677	NOD2, NOD1, NLRP3	1692	3	16792	9.92435	1	0.475602	42.0647
GOTERM_BP_DIRECT	GO:0002361~CD4-positive, CD25-positive, alpha-beta regulatory T cell differentiation	3	0.155925	0.0283677	FUT7, FOXP3, PLA2G2D	1692	3	16792	9.92435	1	0.475602	42.0647
GOTERM_BP_DIRECT	GO:0033159~negative regulation of protein import into nucleus, translocation	3	0.155925	0.0283677	PDE2A, PARP10, GAS6	1692	3	16792	9.92435	1	0.475602	42.0647
GOTERM_BP_DIRECT	GO:0002774~Fc receptor mediated inhibitory signaling pathway	3	0.155925	0.0283677	LILRB1, LILRB2, LYN	1692	3	16792	9.92435	1	0.475602	42.0647
GOTERM_BP_DIRECT	GO:0002366~leukocyte activation involved in immune response	3	0.155925	0.0283677	CLEC7A, SH2D1B, SYK	1692	3	16792	9.92435	1	0.475602	42.0647
GOTERM_BP_DIRECT	GO:0033632~regulation of cell-cell adhesion mediated by integrin	3	0.155925	0.0283677	FERMT3, DPP4, ADA	1692	3	16792	9.92435	1	0.475602	42.0647
GOTERM_BP_DIRECT	GO:0030886~negative regulation of myeloid dendritic cell activation	3	0.155925	0.0283677	HAVCR2, TSPAN32, IL10	1692	3	16792	9.92435	1	0.475602	42.0647
GOTERM_BP_DIRECT	GO:0043420~anthranilate metabolic process	3	0.155925	0.0283677	KYNU, HAAO, KMO	1692	3	16792	9.92435	1	0.475602	42.0647
GOTERM_BP_DIRECT	GO:0071226~cellular response to molecule of fungal origin	3	0.155925	0.0283677	CLEC7A, SYK, BTK	1692	3	16792	9.92435	1	0.475602	42.0647
GOTERM_BP_DIRECT	GO:0002486~antigen processing and presentation of endogenous peptide antigen via MHC class I via ER pathway, TAP-independent	3	0.155925	0.0283677	HLA-A, HLA-C, HLA-B	1692	3	16792	9.92435	1	0.475602	42.0647
GOTERM_BP_DIRECT	GO:0002513~tolerance induction to self antigen	3	0.155925	0.0283677	LYN, FOXP3, TGFB1	1692	3	16792	9.92435	1	0.475602	42.0647
GOTERM_BP_DIRECT	GO:0030099~myeloid cell differentiation	7	0.363825	0.0284201	CEBPA, RASGRP4, IRF8, BCL6B, PML, GFI1, THPO	1692	24	16792	2.8946	1	0.474672	42.124
GOTERM_BP_DIRECT	GO:0001819~positive regulation of cytokine production	7	0.363825	0.0284201	CARD11, CCDC88B, TNF, ADRA2A, TMIGD2, NFAM1, TLR5	1692	24	16792	2.8946	1	0.474672	42.124
GOTERM_BP_DIRECT	GO:0032481~positive regulation of type I interferon production	11	0.571726	0.0288771	MYD88, IRF7, PLCG2, IRF1, PTPN22, IRF3, NFKB2, CD14, DHX58, SYK, ZBP1	1692	51	16792	2.14055	1	0.478599	42.6381
GOTERM_BP_DIRECT	GO:2000249~regulation of actin cytoskeleton reorganization	6	0.31185	0.0288904	GMFG, PTK2B, TGFB1, TRPM2, CSF1R, ARHGDIB	1692	18	16792	3.30812	1	0.477205	42.653
GOTERM_BP_DIRECT	GO:0045089~positive regulation of innate immune response	6	0.31185	0.0288904	CARD9, GBP5, CCL5, SH2D1B, TLR8, CD1D	1692	18	16792	3.30812	1	0.477205	42.653
GOTERM_BP_DIRECT	GO:0007596~blood coagulation	28	1.4553	0.0294998	F2RL3, ADORA2A, CAPZB, GP5, GATA3, FCER1G, GP1BA, SH2B2, SERPINA1, EHD1, ENTPD1, PAPSS2, LYN, SCUBE1, DOCK8, WAS, PROC, PLAUR, P2RX5, P2RX4, VWF, THBD, P2RX1, P2RX2, IRF1, IRF2, COL1A1, PLAU	1692	184	16792	1.51023	1	0.48286	43.3317
GOTERM_BP_DIRECT	GO:0007200~phospholipase C-activating G-protein coupled receptor signaling pathway	13	0.675676	0.0306046	C3AR1, GPR84, F2RL3, C5AR1, CYSLTR1, TACR1, FPR1, CXCR2, FPR3, P2RY6, P2RY2, GALR2, UTS2R	1692	66	16792	1.9548	1	0.494106	44.5429
GOTERM_BP_DIRECT	GO:0002244~hematopoietic progenitor cell differentiation	13	0.675676	0.0306046	PTPRC, PTPN6, PLEK, CEBPD, TNFRSF13B, PLD4, TMEM91, SIPA1L3, MIXL1, TGFB1, ARL11, RBM47, SMPD3	1692	66	16792	1.9548	1	0.494106	44.5429
GOTERM_BP_DIRECT	GO:0010332~response to gamma radiation	8	0.4158	0.0314737	PTPRC, GPX1, BAK1, CCL2, GATA3, PML, TP73, SOD2	1692	31	16792	2.56112	1	0.502388	45.4784
GOTERM_BP_DIRECT	GO:0042157~lipoprotein metabolic process	9	0.467775	0.0328203	APOL2, APOL3, APOL1, APOE, APOC1, APOC2, APOL6, APOL4, ABCG1	1692	38	16792	2.3505	1	0.515692	46.8984
GOTERM_BP_DIRECT	GO:0051091~positive regulation of sequence-specific DNA binding transcription factor activity	18	0.935551	0.0330673	TRAF2, TNF, TRIM14, PINK1, TRIM26, NFAM1, NEUROG3, FZD2, TRIM22, IL10, TRIM21, PRKD2, WNT1, TNFSF11, TRIM8, TRIM31, RGCC, IL1B	1692	105	16792	1.70132	1	0.516798	47.1551
GOTERM_BP_DIRECT	GO:0006898~receptor-mediated endocytosis	28	1.4553	0.0332808	SUSD2, VTN, ILDR1, SCARF1, ASGR1, MARCO, ASGR2, FOLR2, APOE, FCGR1A, FCGR1B, APOBR, CLEC9A, CD6, TMPRSS13, CD5, HHIPL1, DBNL, ARHGAP27, TMPRSS3, CD163, GAK, APOL1, STAB1, CXCL16, SCARA3, CD14, DNM2	1692	186	16792	1.49399	1	0.517533	47.376
GOTERM_BP_DIRECT	GO:0010629~negative regulation of gene expression	22	1.14345	0.0334928	HAVCR2, CCL3, TNF, ACVRL1, PDGFB, AIF1, CD3E, CCR1, PINK1, PTPN22, PARP10, LGALS9, TGFB1, SLIT3, MAX, BAK1, ACE, CD34, IFNG, ZC3H12A, ENG, CD28	1692	137	16792	1.59369	1	0.518245	47.5944
GOTERM_BP_DIRECT	GO:0034612~response to tumor necrosis factor	7	0.363825	0.0343062	NUB1, CXCL16, CHI3L1, UBD, SELE, CD14, GCH1	1692	25	16792	2.77882	1	0.5253	48.4247
GOTERM_BP_DIRECT	GO:0098586~cellular response to virus	5	0.259875	0.0348849	IKBKE, CCL19, ZC3H12A, GLI2, LGALS9	1692	13	16792	3.81706	1	0.529774	49.0077
GOTERM_BP_DIRECT	GO:0006809~nitric oxide biosynthetic process	5	0.259875	0.0348849	CYP1B1, NOS3, DDAH2, GCHFR, GCH1	1692	13	16792	3.81706	1	0.529774	49.0077
GOTERM_BP_DIRECT	GO:0086064~cell communication by electrical coupling involved in cardiac conduction	5	0.259875	0.0348849	SLC8A1, PKP2, ATP1A3, CACNA1C, GJA5	1692	13	16792	3.81706	1	0.529774	49.0077
GOTERM_BP_DIRECT	GO:0006957~complement activation, alternative pathway	5	0.259875	0.0348849	CFP, C3, CFB, CFD, VSIG4	1692	13	16792	3.81706	1	0.529774	49.0077
GOTERM_BP_DIRECT	GO:0050901~leukocyte tethering or rolling	5	0.259875	0.0348849	VCAM1, SELP, TNF, ITGB7, SELE	1692	13	16792	3.81706	1	0.529774	49.0077
GOTERM_BP_DIRECT	GO:0048872~homeostasis of number of cells	5	0.259875	0.0348849	GCNT4, CCR7, CCR4, RASSF2, IL7R	1692	13	16792	3.81706	1	0.529774	49.0077
GOTERM_BP_DIRECT	GO:0043303~mast cell degranulation	5	0.259875	0.0348849	PIK3CG, LAT, LAT2, RASGRP1, MILR1	1692	13	16792	3.81706	1	0.529774	49.0077
GOTERM_BP_DIRECT	GO:0034122~negative regulation of toll-like receptor signaling pathway	5	0.259875	0.0348849	NLRP6, SMPDL3B, ARRB2, PIK3AP1, TLR9	1692	13	16792	3.81706	1	0.529774	49.0077
GOTERM_BP_DIRECT	GO:0032897~negative regulation of viral transcription	5	0.259875	0.0348849	ZFP36, TRIM8, TRIM31, TRIM14, TRIM21	1692	13	16792	3.81706	1	0.529774	49.0077
GOTERM_BP_DIRECT	GO:0042100~B cell proliferation	8	0.4158	0.0369027	PTPRC, CR2, CD40LG, MS4A1, CD79A, CD40, IL7R, IL10	1692	32	16792	2.48109	1	0.548657	50.9923
GOTERM_BP_DIRECT	GO:0007498~mesoderm development	8	0.4158	0.0369027	SECTM1, IKZF3, IKZF1, HCK, TBX1, TIE1, BTK, MATK	1692	32	16792	2.48109	1	0.548657	50.9923
GOTERM_BP_DIRECT	GO:0050873~brown fat cell differentiation	8	0.4158	0.0369027	CEBPA, RARRES2, CEBPB, LRG1, SH2B2, METRNL, PLAC8, MB	1692	32	16792	2.48109	1	0.548657	50.9923
GOTERM_BP_DIRECT	GO:0008203~cholesterol metabolic process	13	0.675676	0.0376356	CEBPA, PPARD, STAR, APOC1, ABCG1, STARD3, APOL2, APOL1, NPC2, APOE, CH25H, APOBR, LIPC	1692	68	16792	1.8973	1	0.554299	51.6949
GOTERM_BP_DIRECT	GO:0006469~negative regulation of protein kinase activity	17	0.883576	0.0384112	LRRC4, PTPRC, PODN, SOCS3, ADORA2A, SOCS1, PRKAG2, LRRC4C, EPHA1, CISH, THY1, SH3BP5, BGN, GMFG, RGN, GP1BA, GADD45B	1692	99	16792	1.70418	1	0.560237	52.428
GOTERM_BP_DIRECT	GO:0045576~mast cell activation	4	0.2079	0.0387538	CD48, FCER1G, LCP2, RHOH	1692	8	16792	4.96217	1	0.561948	52.7484
GOTERM_BP_DIRECT	GO:0001955~blood vessel maturation	4	0.2079	0.0387538	ACVRL1, S1PR1, LYL1, CDH5	1692	8	16792	4.96217	1	0.561948	52.7484
GOTERM_BP_DIRECT	GO:0045630~positive regulation of T-helper 2 cell differentiation	4	0.2079	0.0387538	CD86, IL4R, IL18, NLRP3	1692	8	16792	4.96217	1	0.561948	52.7484
GOTERM_BP_DIRECT	GO:0032825~positive regulation of natural killer cell differentiation	4	0.2079	0.0387538	RASGRP1, IL15RA, GAS6, FLT3LG	1692	8	16792	4.96217	1	0.561948	52.7484
GOTERM_BP_DIRECT	GO:0010544~negative regulation of platelet activation	4	0.2079	0.0387538	THBD, PDGFB, APOE, NOS3	1692	8	16792	4.96217	1	0.561948	52.7484
GOTERM_BP_DIRECT	GO:1900165~negative regulation of interleukin-6 secretion	4	0.2079	0.0387538	ZC3H12A, PTPN22, BANK1, GAS6	1692	8	16792	4.96217	1	0.561948	52.7484
GOTERM_BP_DIRECT	GO:0048304~positive regulation of isotype switching to IgG isotypes	4	0.2079	0.0387538	TBX21, IFNG, CD40, CD28	1692	8	16792	4.96217	1	0.561948	52.7484
GOTERM_BP_DIRECT	GO:0043304~regulation of mast cell degranulation	4	0.2079	0.0387538	UNC13D, RAC2, LYN, STXBP2	1692	8	16792	4.96217	1	0.561948	52.7484
GOTERM_BP_DIRECT	GO:0010529~negative regulation of transposition	4	0.2079	0.0387538	APOBEC3G, APOBEC3H, APOBEC3F, APOBEC3D	1692	8	16792	4.96217	1	0.561948	52.7484
GOTERM_BP_DIRECT	GO:0035590~purinergic nucleotide receptor signaling pathway	4	0.2079	0.0387538	P2RX5, P2RX4, P2RX1, P2RX2	1692	8	16792	4.96217	1	0.561948	52.7484
GOTERM_BP_DIRECT	GO:0002827~positive regulation of T-helper 1 type immune response	4	0.2079	0.0387538	IL12RB1, IL23A, CCR2, IL12B	1692	8	16792	4.96217	1	0.561948	52.7484
GOTERM_BP_DIRECT	GO:0045059~positive thymic T cell selection	4	0.2079	0.0387538	DOCK2, CD3D, ZAP70, CD74	1692	8	16792	4.96217	1	0.561948	52.7484
GOTERM_BP_DIRECT	GO:0001945~lymph vessel development	4	0.2079	0.0387538	FLT4, HEG1, TBX1, SYK	1692	8	16792	4.96217	1	0.561948	52.7484
GOTERM_BP_DIRECT	GO:0050863~regulation of T cell activation	4	0.2079	0.0387538	LAT, SIT1, CD4, CCL5	1692	8	16792	4.96217	1	0.561948	52.7484
GOTERM_BP_DIRECT	GO:0034695~response to prostaglandin E	4	0.2079	0.0387538	PPP1R9B, CCR7, CCL21, CCL19	1692	8	16792	4.96217	1	0.561948	52.7484
GOTERM_BP_DIRECT	GO:0019064~fusion of virus membrane with host plasma membrane	4	0.2079	0.0387538	CCR5, CXCR4, CD4, GAS6	1692	8	16792	4.96217	1	0.561948	52.7484
GOTERM_BP_DIRECT	GO:0043065~positive regulation of apoptotic process	41	2.13098	0.0400083	FGD2, CYP1B1, TNF, ADAMTSL4, CLU, FASLG, TNFRSF8, PDCD1, TGFB1, ARHGAP4, BAK1, NLRC4, ATG7, HMOX1, TGM2, INPP5D, LTA, FGD3, KCNMA1, TXNIP, ARHGEF3, GZMA, ARHGEF18, CTLA4, VAV1, TP73, TRADD, LILRB1, TNFSF10, IRF5, GADD45G, RASSF2, UBC, MNDA, UBD, PDGFRB, ID3, BIN1, GADD45B, DNM2, CAMK1D	1692	300	16792	1.35633	1	0.572171	53.9045
GOTERM_BP_DIRECT	GO:0030041~actin filament polymerization	7	0.363825	0.0409244	MICALL2, AIF1, HCLS1, MSRB1, ARPC4, CORO7, WAS	1692	26	16792	2.67194	1	0.579021	54.7317
GOTERM_BP_DIRECT	GO:0050999~regulation of nitric-oxide synthase activity	7	0.363825	0.0409244	NOSIP, IL1B, NOS3, DDAH2, GCHFR, DNM2, GCH1	1692	26	16792	2.67194	1	0.579021	54.7317
GOTERM_BP_DIRECT	GO:0051928~positive regulation of calcium ion transport	7	0.363825	0.0409244	P2RX4, ORAI1, CCL3, ARRB2, CCR1, CCL5, CCL4	1692	26	16792	2.67194	1	0.579021	54.7317
GOTERM_BP_DIRECT	GO:0048146~positive regulation of fibroblast proliferation	11	0.571726	0.0411691	WNT1, UTS2, PDGFB, SPHK1, PML, PDGFRB, UTS2R, TGFB1, GAS6, CD74, FBRS	1692	54	16792	2.02163	1	0.579685	54.9503
GOTERM_BP_DIRECT	GO:0043154~negative regulation of cysteine-type endopeptidase activity involved in apoptotic process	13	0.675676	0.0415472	SERPINB9, GPX1, LAMP3, ARRB2, RPS6KA1, ADORA2A, TNFAIP8, TNFSF14, MICAL1, MKL1, GAS6, CD27, DPEP1	1692	69	16792	1.86981	1	0.581541	55.2861
GOTERM_BP_DIRECT	GO:0045600~positive regulation of fat cell differentiation	10	0.519751	0.042489	ZFP36, CEBPA, CCDC3, PPARD, RARRES2, WNT5B, CEBPB, CMKLR1, ZC3H12A, ZNF385A	1692	47	16792	2.11156	1	0.588357	56.1121
GOTERM_BP_DIRECT	GO:0008630~intrinsic apoptotic signaling pathway in response to DNA damage	10	0.519751	0.042489	IKBKE, BAK1, CRIP1, TNFRSF1B, TNF, HMOX1, PML, TP73, HIC1, SOD2	1692	47	16792	2.11156	1	0.588357	56.1121
GOTERM_BP_DIRECT	GO:0070555~response to interleukin-1	8	0.4158	0.0429131	IRAK2, CYBA, CD38, IL1R1, MYD88, CHI3L1, SELE, LGALS9	1692	33	16792	2.4059	1	0.590528	56.4793
GOTERM_BP_DIRECT	GO:0010508~positive regulation of autophagy	9	0.467775	0.0432064	PLEKHF1, MEFV, TRIM8, ATG7, IFNG, ZC3H12A, PIM2, TRIM22, TRIM21	1692	40	16792	2.23298	1	0.591541	56.7316
GOTERM_BP_DIRECT	GO:0000902~cell morphogenesis	12	0.623701	0.0438206	PSMB10, VDR, LST1, PDPN, CLU, GP1BA, UPK3A, GREM1, KLF2, ADAM8, IL7R, PTPRO	1692	62	16792	1.92084	1	0.595295	57.2554
GOTERM_BP_DIRECT	GO:0050830~defense response to Gram-positive bacterium	15	0.779626	0.0440358	HAVCR2, TNF, C5AR1, CARD9, FGR, GSDMD, HLA-A, LYZ, KLRK1, HLA-E, TNFSF8, MYD88, NOD1, LBP, LTA	1692	85	16792	1.75136	1	0.595607	57.4375
GOTERM_BP_DIRECT	GO:0010875~positive regulation of cholesterol efflux	5	0.259875	0.0450493	ABCA7, APOE, NFKBIA, ABCG1, NR1H3	1692	14	16792	3.54441	1	0.60262	58.2853
GOTERM_BP_DIRECT	GO:2000147~positive regulation of cell motility	5	0.259875	0.0450493	CCR7, SPOCK2, CCL21, CCL19, CSF1R	1692	14	16792	3.54441	1	0.60262	58.2853
GOTERM_BP_DIRECT	GO:0033700~phospholipid efflux	5	0.259875	0.0450493	ABCA7, APOE, APOC1, APOC2, ABCG1	1692	14	16792	3.54441	1	0.60262	58.2853
GOTERM_BP_DIRECT	GO:0071361~cellular response to ethanol	5	0.259875	0.0450493	CYBB, ADCY7, SPI1, KCNMB1, SOD2	1692	14	16792	3.54441	1	0.60262	58.2853
GOTERM_BP_DIRECT	GO:0032743~positive regulation of interleukin-2 production	5	0.259875	0.0450493	TRAF2, PRKD2, CD83, CCR2, SASH3	1692	14	16792	3.54441	1	0.60262	58.2853
GOTERM_BP_DIRECT	GO:0042554~superoxide anion generation	5	0.259875	0.0450493	CYBA, CYBB, NCF2, NCF1, SOD2	1692	14	16792	3.54441	1	0.60262	58.2853
GOTERM_BP_DIRECT	GO:0098655~cation transmembrane transport	10	0.519751	0.0478073	P2RX5, P2RX4, FAM26E, CALHM2, P2RX1, P2RX2, HTR3A, CHRNA1, TMEM63C, FAM26F	1692	48	16792	2.06757	1	0.623461	60.5121
GOTERM_BP_DIRECT	GO:0050832~defense response to fungus	7	0.363825	0.0482948	S100A8, HAMP, GNLY, S100A9, MPO, COTL1, IL17RA	1692	27	16792	2.57298	1	0.625776	60.8939
GOTERM_BP_DIRECT	GO:0048678~response to axon injury	7	0.363825	0.0482948	MAX, LYN, AIF1, NTRK1, GIPR, CST3, SOD2	1692	27	16792	2.57298	1	0.625776	60.8939
GOTERM_BP_DIRECT	GO:0048839~inner ear development	9	0.467775	0.0491287	CEBPA, C1QB, CCM2, CEBPD, PDGFRB, DLL1, MAPKAPK2, KCNQ1, TGFB1	1692	41	16792	2.17852	1	0.630728	61.5387
GOTERM_BP_DIRECT	GO:0010628~positive regulation of gene expression	36	1.8711	0.0507245	CCL3, PPARD, TNF, PDGFB, STAR, LRRC32, CSF1, PTPN22, IL7R, TGFB1, TLR9, VDR, ZNF683, IFNG, ZC3H12A, IL1B, CNN2, CD28, WNT10A, NAT8B, STAP1, ACTA2, CD3E, GAS6, LGALS9, LILRB1, SERPINB9, LAMP3, ARRB2, ID1, CD34, RGCC, CUX2, PRDM1, CTSH, ENG	1692	262	16792	1.36365	1	0.641295	62.7447
GOTERM_BP_DIRECT	GO:0001570~vasculogenesis	11	0.571726	0.0511073	SGPL1, CCM2, FOXF1, HEG1, SOX18, TIE1, SOX17, ENG, TGFB1, JUNB, HDAC7	1692	56	16792	1.94943	1	0.642641	63.0286
GOTERM_BP_DIRECT	GO:0090630~activation of GTPase activity	14	0.727651	0.0513557	TBC1D2B, TBC1D10C, TBC1D10B, GPR65, EPHA1, TBC1D22A, CCR7, SGSM1, CCL21, CXCL13, PTK2B, RASGRP1, RHOG, TBC1D2	1692	79	16792	1.75875	1	0.642986	63.2117
GOTERM_BP_DIRECT	GO:0006956~complement activation	15	0.779626	0.0520452	C4A, CFB, C3, CLU, C1R, C1S, C1QC, C1QA, CFP, C1QB, FCN3, RGCC, FCN1, C2, CFD	1692	87	16792	1.71109	1	0.646542	63.7156
GOTERM_BP_DIRECT	GO:0030260~entry into host cell	3	0.155925	0.0529646	CCR5, CXCR4, CD4	1692	4	16792	7.44326	1	0.651681	64.3773
GOTERM_BP_DIRECT	GO:0034354~'de novo' NAD biosynthetic process from tryptophan	3	0.155925	0.0529646	KYNU, HAAO, KMO	1692	4	16792	7.44326	1	0.651681	64.3773
GOTERM_BP_DIRECT	GO:0010716~negative regulation of extracellular matrix disassembly	3	0.155925	0.0529646	CST3, TGFB1, DPP4	1692	4	16792	7.44326	1	0.651681	64.3773
GOTERM_BP_DIRECT	GO:2000110~negative regulation of macrophage apoptotic process	3	0.155925	0.0529646	NOD2, IRF7, CCL5	1692	4	16792	7.44326	1	0.651681	64.3773
GOTERM_BP_DIRECT	GO:1903237~negative regulation of leukocyte tethering or rolling	3	0.155925	0.0529646	CCL25, CCL21, CXCL12	1692	4	16792	7.44326	1	0.651681	64.3773
GOTERM_BP_DIRECT	GO:0002925~positive regulation of humoral immune response mediated by circulating immunoglobulin	3	0.155925	0.0529646	TNF, FCER2, LTA	1692	4	16792	7.44326	1	0.651681	64.3773
GOTERM_BP_DIRECT	GO:0003006~developmental process involved in reproduction	3	0.155925	0.0529646	ALPL, PPP1R9B, CSF1	1692	4	16792	7.44326	1	0.651681	64.3773
GOTERM_BP_DIRECT	GO:0070232~regulation of T cell apoptotic process	3	0.155925	0.0529646	GIMAP8, CD274, JAK3	1692	4	16792	7.44326	1	0.651681	64.3773
GOTERM_BP_DIRECT	GO:1903142~positive regulation of establishment of endothelial barrier	3	0.155925	0.0529646	CLDN5, CDH5, PROC	1692	4	16792	7.44326	1	0.651681	64.3773
GOTERM_BP_DIRECT	GO:0045953~negative regulation of natural killer cell mediated cytotoxicity	3	0.155925	0.0529646	LILRB1, ARRB2, LGALS9	1692	4	16792	7.44326	1	0.651681	64.3773
GOTERM_BP_DIRECT	GO:0002666~positive regulation of T cell tolerance induction	3	0.155925	0.0529646	LILRB2, IDO1, HLA-G	1692	4	16792	7.44326	1	0.651681	64.3773
GOTERM_BP_DIRECT	GO:0042510~regulation of tyrosine phosphorylation of Stat1 protein	3	0.155925	0.0529646	IL23A, SOCS1, IL12B	1692	4	16792	7.44326	1	0.651681	64.3773
GOTERM_BP_DIRECT	GO:0033004~negative regulation of mast cell activation	3	0.155925	0.0529646	CD84, CNR2, MILR1	1692	4	16792	7.44326	1	0.651681	64.3773
GOTERM_BP_DIRECT	GO:0038094~Fc-gamma receptor signaling pathway	3	0.155925	0.0529646	CLEC4E, FCER1G, FCGRT	1692	4	16792	7.44326	1	0.651681	64.3773
GOTERM_BP_DIRECT	GO:0038110~interleukin-2-mediated signaling pathway	3	0.155925	0.0529646	IL2RB, IL2RA, IL2RG	1692	4	16792	7.44326	1	0.651681	64.3773
GOTERM_BP_DIRECT	GO:0045646~regulation of erythrocyte differentiation	3	0.155925	0.0529646	LYN, SPI1, P4HTM	1692	4	16792	7.44326	1	0.651681	64.3773
GOTERM_BP_DIRECT	GO:0035771~interleukin-4-mediated signaling pathway	3	0.155925	0.0529646	IL4R, IL2RG, JAK3	1692	4	16792	7.44326	1	0.651681	64.3773
GOTERM_BP_DIRECT	GO:0032673~regulation of interleukin-4 production	3	0.155925	0.0529646	HLA-DRB1, HLA-DRB5, LGALS9	1692	4	16792	7.44326	1	0.651681	64.3773
GOTERM_BP_DIRECT	GO:0002725~negative regulation of T cell cytokine production	3	0.155925	0.0529646	XCL1, FOXP3, SLAMF1	1692	4	16792	7.44326	1	0.651681	64.3773
GOTERM_BP_DIRECT	GO:0042093~T-helper cell differentiation	3	0.155925	0.0529646	PTGER4, RORC, IL12B	1692	4	16792	7.44326	1	0.651681	64.3773
GOTERM_BP_DIRECT	GO:2000330~positive regulation of T-helper 17 cell lineage commitment	3	0.155925	0.0529646	IL12RB1, IL23A, IL12B	1692	4	16792	7.44326	1	0.651681	64.3773
GOTERM_BP_DIRECT	GO:0045833~negative regulation of lipid metabolic process	3	0.155925	0.0529646	APOC1, APOC2, IL1B	1692	4	16792	7.44326	1	0.651681	64.3773
GOTERM_BP_DIRECT	GO:0045064~T-helper 2 cell differentiation	3	0.155925	0.0529646	BATF, GATA3, BCL3	1692	4	16792	7.44326	1	0.651681	64.3773
GOTERM_BP_DIRECT	GO:0046006~regulation of activated T cell proliferation	3	0.155925	0.0529646	CD274, RIPK3, IDO1	1692	4	16792	7.44326	1	0.651681	64.3773
GOTERM_BP_DIRECT	GO:0042089~cytokine biosynthetic process	3	0.155925	0.0529646	CEBPE, PCSK5, CD28	1692	4	16792	7.44326	1	0.651681	64.3773
GOTERM_BP_DIRECT	GO:0042421~norepinephrine biosynthetic process	3	0.155925	0.0529646	INSM1, GATA3, DBH	1692	4	16792	7.44326	1	0.651681	64.3773
GOTERM_BP_DIRECT	GO:0045351~type I interferon biosynthetic process	3	0.155925	0.0529646	MYD88, IRF7, IRF3	1692	4	16792	7.44326	1	0.651681	64.3773
GOTERM_BP_DIRECT	GO:0050878~regulation of body fluid levels	3	0.155925	0.0529646	APLNR, HEG1, EPHB2	1692	4	16792	7.44326	1	0.651681	64.3773
GOTERM_BP_DIRECT	GO:0043372~positive regulation of CD4-positive, alpha-beta T cell differentiation	3	0.155925	0.0529646	CD83, NCKAP1L, SASH3	1692	4	16792	7.44326	1	0.651681	64.3773
GOTERM_BP_DIRECT	GO:0045356~positive regulation of interferon-alpha biosynthetic process	3	0.155925	0.0529646	TLR7, TLR8, TLR9	1692	4	16792	7.44326	1	0.651681	64.3773
GOTERM_BP_DIRECT	GO:0035655~interleukin-18-mediated signaling pathway	3	0.155925	0.0529646	IL18R1, PDGFB, IL18	1692	4	16792	7.44326	1	0.651681	64.3773
GOTERM_BP_DIRECT	GO:0038001~paracrine signaling	3	0.155925	0.0529646	TNFSF11, PDGFB, CD34	1692	4	16792	7.44326	1	0.651681	64.3773
GOTERM_BP_DIRECT	GO:0042730~fibrinolysis	6	0.31185	0.0533743	SERPINF2, SERPING1, GP1BA, TMPRSS6, PLAU, PLAUR	1692	21	16792	2.83553	1	0.653124	64.6685
GOTERM_BP_DIRECT	GO:0071560~cellular response to transforming growth factor beta stimulus	10	0.519751	0.0535482	WNT10A, ACVRL1, PDE2A, STAR, CLEC3B, CX3CR1, COL1A1, XCL1, WNT7A, TGFB1	1692	49	16792	2.02538	1	0.652891	64.7914
GOTERM_BP_DIRECT	GO:0002237~response to molecule of bacterial origin	4	0.2079	0.0538696	CD24, TNFAIP3, IL10, TLR9	1692	9	16792	4.41082	1	0.653696	65.0175
GOTERM_BP_DIRECT	GO:0035457~cellular response to interferon-alpha	4	0.2079	0.0538696	STAR, GATA3, OAS1, GAS6	1692	9	16792	4.41082	1	0.653696	65.0175
GOTERM_BP_DIRECT	GO:0070234~positive regulation of T cell apoptotic process	4	0.2079	0.0538696	LGALS17A, IDO1, CCL5, PDCD1	1692	9	16792	4.41082	1	0.653696	65.0175
GOTERM_BP_DIRECT	GO:0001973~adenosine receptor signaling pathway	4	0.2079	0.0538696	ADORA3, GNAI2, ADORA2A, ADCY5	1692	9	16792	4.41082	1	0.653696	65.0175
GOTERM_BP_DIRECT	GO:0006942~regulation of striated muscle contraction	4	0.2079	0.0538696	MYL2, MYL3, MYBPH, MYBPC3	1692	9	16792	4.41082	1	0.653696	65.0175
GOTERM_BP_DIRECT	GO:2000146~negative regulation of cell motility	4	0.2079	0.0538696	TACSTD2, SPINT2, GATA3, WAS	1692	9	16792	4.41082	1	0.653696	65.0175
GOTERM_BP_DIRECT	GO:0050764~regulation of phagocytosis	4	0.2079	0.0538696	FGR, BLK, HCK, SYK	1692	9	16792	4.41082	1	0.653696	65.0175
GOTERM_BP_DIRECT	GO:0007167~enzyme linked receptor protein signaling pathway	4	0.2079	0.0538696	CD4, JAK3, GAS6, SYK	1692	9	16792	4.41082	1	0.653696	65.0175
GOTERM_BP_DIRECT	GO:0090002~establishment of protein localization to plasma membrane	9	0.467775	0.0555529	PACSIN1, TNF, TSPAN33, TTC7A, PKP2, TSPAN15, SLC9A3R1, TSPAN17, GAK	1692	42	16792	2.12665	1	0.663861	66.1793
GOTERM_BP_DIRECT	GO:0016032~viral process	40	2.079	0.0557454	PACS1, PSMB10, CRTC2, IL16, GRB2, CD247, NFKBIA, VCAM1, CD93, PSMB3, KRT7, NUP210, IL2RG, ZYX, GFI1, CD200R1, PILRA, SYK, CEBPA, CFLAR, IL2RB, LYN, ACY3, HCK, HLA-A, HLA-C, HLA-B, TP73, PSMB8, CD1D, PSMB9, RAB11FIP4, FCGR2B, CCR3, CCR2, LCK, CX3CR1, BIN1, SEPT6, HLA-DRA	1692	299	16792	1.32767	1	0.663726	66.3099
GOTERM_BP_DIRECT	GO:0035666~TRIF-dependent toll-like receptor signaling pathway	7	0.363825	0.0564313	IKBKE, IRF7, IKBKG, TICAM2, UBC, IRF3, CD14	1692	28	16792	2.48109	1	0.666904	66.771
GOTERM_BP_DIRECT	GO:0030502~negative regulation of bone mineralization	5	0.259875	0.056685	CCL3, PTK2B, CCR1, GREM1, SRGN	1692	15	16792	3.30812	1	0.667168	66.9401
GOTERM_BP_DIRECT	GO:0002437~inflammatory response to antigenic stimulus	5	0.259875	0.056685	IL2RA, HLA-DRB1, CYSLTR1, RASGRP1, HLA-DRB5	1692	15	16792	3.30812	1	0.667168	66.9401
GOTERM_BP_DIRECT	GO:0034260~negative regulation of GTPase activity	9	0.467775	0.0624872	FZD10, ARRB2, GMIP, PTPRN2, KLRK1, RGN, TNK2, RASA4, RHOH	1692	43	16792	2.07719	1	0.702314	70.5912
GOTERM_BP_DIRECT	GO:0016477~cell migration	25	1.29938	0.0626007	FGR, CD248, RASGEF1A, TGFB1, S1PR1, PSTPIP1, CD24, CSK, PSTPIP2, MATK, FMNL3, ERG, GAS6, COL5A1, ELMO1, TYK2, PPP1R9B, STYK1, PDGFRB, DGKZ, TNK2, JAK3, IL12B, ENG, LCP1	1692	172	16792	1.44249	1	0.701595	70.6586
GOTERM_BP_DIRECT	GO:0038061~NIK/NF-kappaB signaling	12	0.623701	0.0643183	PSMB10, IKBKE, PSME1, PSME2, PSMB3, RELB, RIPK3, UBC, NFKB2, MAP3K14, PSMB8, PSMB9	1692	66	16792	1.80443	1	0.710276	71.6617
GOTERM_BP_DIRECT	GO:0010043~response to zinc ion	8	0.4158	0.0645741	VCAM1, CRIP1, S100A8, ASS1, HAMP, HAAO, HVCN1, SOD2	1692	36	16792	2.20541	1	0.710372	71.8083
GOTERM_BP_DIRECT	GO:0046627~negative regulation of insulin receptor signaling pathway	7	0.363825	0.0653408	PRKCQ, PTPRE, SOCS3, SOCS1, IL1B, CISH, PRKCB	1692	29	16792	2.39553	1	0.713378	72.2434
GOTERM_BP_DIRECT	GO:0002376~immune system process	7	0.363825	0.0653408	CD300A, IDO2, CD300LF, LRMP, CD300C, IDO1, TAPBPL	1692	29	16792	2.39553	1	0.713378	72.2434
GOTERM_BP_DIRECT	GO:0007584~response to nutrient	13	0.675676	0.0653569	SLC8A1, STAR, ASS1, GNAI2, CD3E, VCAM1, NOD2, CYBB, SSTR2, GIPR, ARSA, C2, LTA	1692	74	16792	1.74347	1	0.712104	72.2525
GOTERM_BP_DIRECT	GO:0006813~potassium ion transport	14	0.727651	0.0658228	KCNMA1, KCNK17, KCNJ15, KCND3, SLC12A8, KCNA3, ATP1A4, GJA5, KCNMB1, KCNJ5, SLC24A3, KCNK6, KCNF1, KCNH3	1692	82	16792	1.6944	1	0.713378	72.5136
GOTERM_BP_DIRECT	GO:0007568~aging	24	1.2474	0.0677968	CIITA, CCL2, LITAF, ASS1, GRB2, PAX5, ITGB2, SERPING1, NFKB2, IL10, KCNMB1, TGFB1, ADA, TIMP1, VCAM1, BAK1, PPP1R9B, TNFRSF1B, CD86, UCP2, HAMP, NTRK1, MPO, RGN	1692	165	16792	1.44354	1	0.722948	73.5946
GOTERM_BP_DIRECT	GO:0000187~activation of MAPK activity	17	0.883576	0.0695862	IRAK2, TNF, C5AR1, MAP2K3, FPR1, MAPKAPK2, PDE6G, CD74, TP73, GRM4, NOD2, NOD1, CXCR4, IKBKG, UBC, GHRL, IL1B	1692	107	16792	1.57677	1	0.731182	74.5396
GOTERM_BP_DIRECT	GO:0050995~negative regulation of lipid catabolic process	5	0.259875	0.0697672	TNF, ADRA2A, APOC1, IL1B, HCAR2	1692	16	16792	3.10136	1	0.730808	74.6334
GOTERM_BP_DIRECT	GO:0030949~positive regulation of vascular endothelial growth factor receptor signaling pathway	5	0.259875	0.0697672	PRKD2, ITGA5, IL1B, VTN, PRKCB	1692	16	16792	3.10136	1	0.730808	74.6334
GOTERM_BP_DIRECT	GO:0090280~positive regulation of calcium ion import	5	0.259875	0.0697672	CCL3, CCL2, PDGFB, PDGFRB, CXCL12	1692	16	16792	3.10136	1	0.730808	74.6334
GOTERM_BP_DIRECT	GO:0032012~regulation of ARF protein signal transduction	5	0.259875	0.0697672	CYTH1, CYTH4, PSD4, IQSEC3, IQSEC1	1692	16	16792	3.10136	1	0.730808	74.6334
GOTERM_BP_DIRECT	GO:0006879~cellular iron ion homeostasis	9	0.467775	0.0699377	ISCU, NUBP1, TTC7A, HAMP, HMOX1, HEPH, CP, TMPRSS6, FTL	1692	44	16792	2.02998	1	0.730382	74.7214
GOTERM_BP_DIRECT	GO:0043524~negative regulation of neuron apoptotic process	20	1.0395	0.0704044	CCL2, CEBPB, C5AR1, STAR, ADORA2A, LGMN, PINK1, EN1, TP73, SOD2, CORO1A, UNC5B, BTG2, PTK2B, APOE, NTRK1, HMOX1, ADAM8, AGAP2, FAIM2	1692	132	16792	1.50369	1	0.731503	74.9609
GOTERM_BP_DIRECT	GO:0002675~positive regulation of acute inflammatory response	4	0.2079	0.0713494	OSM, PIK3CG, ALOX5AP, ADAM8	1692	10	16792	3.96974	1	0.735072	75.4394
GOTERM_BP_DIRECT	GO:0019371~cyclooxygenase pathway	4	0.2079	0.0713494	TBXAS1, PTGDS, PTGES, PTGS1	1692	10	16792	3.96974	1	0.735072	75.4394
GOTERM_BP_DIRECT	GO:0008593~regulation of Notch signaling pathway	4	0.2079	0.0713494	DTX1, TSPAN15, LFNG, LLGL2	1692	10	16792	3.96974	1	0.735072	75.4394
GOTERM_BP_DIRECT	GO:0032691~negative regulation of interleukin-1 beta production	4	0.2079	0.0713494	MEFV, ARRB2, GHRL, TNFAIP3	1692	10	16792	3.96974	1	0.735072	75.4394
GOTERM_BP_DIRECT	GO:0002377~immunoglobulin production	4	0.2079	0.0713494	VPREB3, TMIGD2, IL7R, ITM2A	1692	10	16792	3.96974	1	0.735072	75.4394
GOTERM_BP_DIRECT	GO:0002726~positive regulation of T cell cytokine production	4	0.2079	0.0713494	TRAF2, HLA-A, XCL1, SASH3	1692	10	16792	3.96974	1	0.735072	75.4394
GOTERM_BP_DIRECT	GO:0033619~membrane protein proteolysis	4	0.2079	0.0713494	RET, NAPSA, TMPRSS6, CTSH	1692	10	16792	3.96974	1	0.735072	75.4394
GOTERM_BP_DIRECT	GO:0045597~positive regulation of cell differentiation	8	0.4158	0.0730317	INSM1, UTS2, RPS6KA1, SOCS3, SERPINF2, SOX17, PPP1R13L, JUNB	1692	37	16792	2.14581	1	0.742262	76.2697
GOTERM_BP_DIRECT	GO:0034097~response to cytokine	10	0.519751	0.0733803	PTGES, CXCL16, CD274, RELB, PML, TMEM102, NFKB2, MAPKAPK2, JUNB, TIMP1	1692	52	16792	1.90853	1	0.742704	76.4384
GOTERM_BP_DIRECT	GO:0030316~osteoclast differentiation	6	0.31185	0.0747639	GPR183, TNF, TNFSF11, CSF1, JUNB, CSF1R	1692	23	16792	2.58896	1	0.748189	77.0968
GOTERM_BP_DIRECT	GO:0009617~response to bacterium	6	0.31185	0.0747639	NLRP6, SERPINB9, CCL2, CCR4, IL27, CHIT1	1692	23	16792	2.58896	1	0.748189	77.0968
GOTERM_BP_DIRECT	GO:0090004~positive regulation of establishment of protein localization to plasma membrane	7	0.363825	0.0750244	RAMP3, PPP1R9B, STX4, NKD2, IFNG, RHOG, CIB1	1692	30	16792	2.31568	1	0.748175	77.2188
GOTERM_BP_DIRECT	GO:0060325~face morphogenesis	7	0.363825	0.0750244	SGPL1, CRISPLD2, CLDN5, RRAS, TBX1, COL1A1, TGFB1	1692	30	16792	2.31568	1	0.748175	77.2188
GOTERM_BP_DIRECT	GO:0007179~transforming growth factor beta receptor signaling pathway	15	0.779626	0.0762958	ACVRL1, CCL2, PDGFB, LTBP2, ARHGEF18, CLDN5, PML, TGFB1, CDH5, ARRB2, ID1, UBC, GDF10, ZYX, ENG	1692	92	16792	1.6181	1	0.752968	77.8055
GOTERM_BP_DIRECT	GO:0030324~lung development	13	0.675676	0.0769671	CEBPA, FGFR2, PPP1CA, EPAS1, PDPN, CRISPLD2, FOXF1, CHI3L1, HSD11B1, HEG1, NOS3, GLI2, ADAMTS2	1692	76	16792	1.69759	1	0.754862	78.1094
GOTERM_BP_DIRECT	GO:0008015~blood circulation	9	0.467775	0.0779073	C3AR1, ACVRL1, FLI1, ADORA2A, GUCY1A3, SERPING1, UTS2R, CXCL12, XCL2	1692	45	16792	1.98487	1	0.757968	78.5285
GOTERM_BP_DIRECT	GO:0001568~blood vessel development	8	0.4158	0.0821117	FOXF1, SPHK1, TBX1, COL1A1, GJA4, RAPGEF1, COL5A1, FOXS1	1692	38	16792	2.08934	1	0.775354	80.3113
GOTERM_BP_DIRECT	GO:0008625~extrinsic apoptotic signaling pathway via death domain receptors	8	0.4158	0.0821117	CASP10, TNFRSF9, TNF, TNFRSF18, FASLG, DEDD2, CD27, TRADD	1692	38	16792	2.08934	1	0.775354	80.3113
GOTERM_BP_DIRECT	GO:0070100~negative regulation of chemokine-mediated signaling pathway	3	0.155925	0.0824609	PADI2, CCL5, SLIT3	1692	5	16792	5.95461	1	0.775636	80.4529
GOTERM_BP_DIRECT	GO:0045063~T-helper 1 cell differentiation	3	0.155925	0.0824609	IL18R1, RELB, SEMA4A	1692	5	16792	5.95461	1	0.775636	80.4529
GOTERM_BP_DIRECT	GO:0097029~mature conventional dendritic cell differentiation	3	0.155925	0.0824609	CCR7, CCL19, LGALS9	1692	5	16792	5.95461	1	0.775636	80.4529
GOTERM_BP_DIRECT	GO:2001300~lipoxin metabolic process	3	0.155925	0.0824609	ALOX5AP, ALOX5, LTC4S	1692	5	16792	5.95461	1	0.775636	80.4529
GOTERM_BP_DIRECT	GO:1900028~negative regulation of ruffle assembly	3	0.155925	0.0824609	STAP1, TACSTD2, EVL	1692	5	16792	5.95461	1	0.775636	80.4529
GOTERM_BP_DIRECT	GO:0001915~negative regulation of T cell mediated cytotoxicity	3	0.155925	0.0824609	LILRB1, PTPRC, IL7R	1692	5	16792	5.95461	1	0.775636	80.4529
GOTERM_BP_DIRECT	GO:0008588~release of cytoplasmic sequestered NF-kappaB	3	0.155925	0.0824609	NLRP12, TNFSF14, CD27	1692	5	16792	5.95461	1	0.775636	80.4529
GOTERM_BP_DIRECT	GO:0010656~negative regulation of muscle cell apoptotic process	3	0.155925	0.0824609	PTK2B, HMOX1, ZC3H12A	1692	5	16792	5.95461	1	0.775636	80.4529
GOTERM_BP_DIRECT	GO:0030098~lymphocyte differentiation	3	0.155925	0.0824609	IKZF1, SPI1, FLT3LG	1692	5	16792	5.95461	1	0.775636	80.4529
GOTERM_BP_DIRECT	GO:1902430~negative regulation of beta-amyloid formation	3	0.155925	0.0824609	ABCA7, APOE, CLU	1692	5	16792	5.95461	1	0.775636	80.4529
GOTERM_BP_DIRECT	GO:0034123~positive regulation of toll-like receptor signaling pathway	3	0.155925	0.0824609	PIK3AP1, TLR5, TLR9	1692	5	16792	5.95461	1	0.775636	80.4529
GOTERM_BP_DIRECT	GO:0045085~negative regulation of interleukin-2 biosynthetic process	3	0.155925	0.0824609	ZFP36, FOXP3, LAG3	1692	5	16792	5.95461	1	0.775636	80.4529
GOTERM_BP_DIRECT	GO:0071225~cellular response to muramyl dipeptide	3	0.155925	0.0824609	NOD2, NOD1, PTPN22	1692	5	16792	5.95461	1	0.775636	80.4529
GOTERM_BP_DIRECT	GO:0032747~positive regulation of interleukin-23 production	3	0.155925	0.0824609	MYD88, IFNG, IL17RA	1692	5	16792	5.95461	1	0.775636	80.4529
GOTERM_BP_DIRECT	GO:0045602~negative regulation of endothelial cell differentiation	3	0.155925	0.0824609	ACVRL1, ID1, NOTCH4	1692	5	16792	5.95461	1	0.775636	80.4529
GOTERM_BP_DIRECT	GO:0072540~T-helper 17 cell lineage commitment	3	0.155925	0.0824609	BATF, SLAMF6, LY9	1692	5	16792	5.95461	1	0.775636	80.4529
GOTERM_BP_DIRECT	GO:2001236~regulation of extrinsic apoptotic signaling pathway	3	0.155925	0.0824609	TRAF1, DBH, ACSL5	1692	5	16792	5.95461	1	0.775636	80.4529
GOTERM_BP_DIRECT	GO:0045409~negative regulation of interleukin-6 biosynthetic process	3	0.155925	0.0824609	NLRP12, GHRL, INPP5D	1692	5	16792	5.95461	1	0.775636	80.4529
GOTERM_BP_DIRECT	GO:0002322~B cell proliferation involved in immune response	3	0.155925	0.0824609	GAPT, PLCL2, CD180	1692	5	16792	5.95461	1	0.775636	80.4529
GOTERM_BP_DIRECT	GO:0032722~positive regulation of chemokine production	5	0.259875	0.0842492	HAVCR2, TNF, LBP, TLR7, TLR9	1692	17	16792	2.91893	1	0.781922	81.163
GOTERM_BP_DIRECT	GO:0048265~response to pain	5	0.259875	0.0842492	RET, TACR1, DBH, GJA4, GCH1	1692	17	16792	2.91893	1	0.781922	81.163
GOTERM_BP_DIRECT	GO:0038096~Fc-gamma receptor signaling pathway involved in phagocytosis	19	0.987526	0.0860733	ACTB, CD3G, FGR, LYN, GRB2, LIMK1, HCK, CD247, MYO1G, NCKAP1L, ARPC4, VAV1, WAS, ELMO1, FCGR1A, PLCG2, CYFIP2, FCGR3A, SYK	1692	127	16792	1.48475	1	0.788147	81.8621
GOTERM_BP_DIRECT	GO:0007010~cytoskeleton organization	23	1.19543	0.0861	ACTB, FMNL1, FGD2, FMNL3, CCL3, CCL2, BLK, SIPA1, SIPA1L3, CAPZB, THY1, MAST3, ARHGAP4, ANK1, DES, APOE, TSPAN32, TUBA4A, CNN2, MICAL1, FGD5, FGD3, PSTPIP2	1692	161	16792	1.41776	1	0.787085	81.8722
GOTERM_BP_DIRECT	GO:0042981~regulation of apoptotic process	29	1.50728	0.0863521	TRAF2, TNFRSF25, TNFRSF4, TGFB1, CASP5, NOD2, TNFRSF1B, NLRC4, NOD1, ROBO4, BCL3, DEDD2, CFLAR, IKZF3, CARD9, BCL2L14, FLT3, CD3E, DAPK2, TP73, CARD11, TNFRSF9, CASP10, RASSF5, RELT, UMODL1, SDF2L1, GDF10, BIK	1692	213	16792	1.3512	1	0.786927	81.9668
GOTERM_BP_DIRECT	GO:0045165~cell fate commitment	9	0.467775	0.0863966	FGFR2, WNT10A, WNT1, WNT5B, GATA3, PML, ROR2, PRDM1, WNT7A	1692	46	16792	1.94172	1	0.785942	81.9834
GOTERM_BP_DIRECT	GO:0007187~G-protein coupled receptor signaling pathway, coupled to cyclic nucleotide second messenger	9	0.467775	0.0863966	SSTR2, PTGIR, CCL2, SSTR3, CCR1, CNR2, XCR1, VIPR1, TSHR	1692	46	16792	1.94172	1	0.785942	81.9834
GOTERM_BP_DIRECT	GO:0051924~regulation of calcium ion transport	6	0.31185	0.0869597	ORAI1, GNAI2, P2RX1, ADORA2A, CACNA2D3, CACNA2D4	1692	24	16792	2.48109	1	0.787025	82.1929
GOTERM_BP_DIRECT	GO:0045671~negative regulation of osteoclast differentiation	6	0.31185	0.0869597	CCL3, GPR55, MAFB, LILRB3, LILRB4, INPP5D	1692	24	16792	2.48109	1	0.787025	82.1929
GOTERM_BP_DIRECT	GO:0002092~positive regulation of receptor internalization	6	0.31185	0.0869597	ARRB2, HAMP, PLCG2, GREM1, SELE, SYK	1692	24	16792	2.48109	1	0.787025	82.1929
GOTERM_BP_DIRECT	GO:0046854~phosphatidylinositol phosphorylation	15	0.779626	0.0877585	PIK3CG, FGFR2, CD86, CD19, CD80, PDGFB, GRB2, PIK3C2B, LCK, PDGFRB, PIK3R5, PIK3R6, VAV1, TRAT1, CD28	1692	94	16792	1.58367	1	0.789022	82.4861
GOTERM_BP_DIRECT	GO:0070588~calcium ion transmembrane transport	18	0.935551	0.0881601	ORAI1, SLC8A1, CACNA1I, CACNG3, GRIN3A, CACNA2D3, TRPM2, GAS6, PKD2L1, CACNA2D4, TMEM37, PDE2A, SLC24A3, ATP2A3, CACNA1H, CACNA1E, TRPV6, CACNA1C	1692	119	16792	1.50116	1	0.789446	82.6317
GOTERM_BP_DIRECT	GO:0014066~regulation of phosphatidylinositol 3-kinase signaling	13	0.675676	0.0898107	FGFR2, CD86, PPP1R16B, CD19, CD80, PDGFB, GRB2, RASGRP1, LCK, PDGFRB, VAV1, TRAT1, CD28	1692	78	16792	1.65406	1	0.794659	83.2185
GOTERM_BP_DIRECT	GO:0001946~lymphangiogenesis	4	0.2079	0.0910015	ACVRL1, PDPN, FLT4, SOX18	1692	11	16792	3.60885	1	0.798013	83.6301
GOTERM_BP_DIRECT	GO:1901653~cellular response to peptide	4	0.2079	0.0910015	PPP1R9B, ID1, KLF2, KLF1	1692	11	16792	3.60885	1	0.798013	83.6301
GOTERM_BP_DIRECT	GO:0001775~cell activation	4	0.2079	0.0910015	CCL3, CST3, CD24, TIMP1	1692	11	16792	3.60885	1	0.798013	83.6301
GOTERM_BP_DIRECT	GO:0030278~regulation of ossification	4	0.2079	0.0910015	DHRS3, EGR2, PTGER4, CSF1	1692	11	16792	3.60885	1	0.798013	83.6301
GOTERM_BP_DIRECT	GO:2000178~negative regulation of neural precursor cell proliferation	4	0.2079	0.0910015	LIMS2, BTG2, SPINT2, RAPGEF1	1692	11	16792	3.60885	1	0.798013	83.6301
GOTERM_BP_DIRECT	GO:0001886~endothelial cell morphogenesis	4	0.2079	0.0910015	ID1, PECAM1, NOTCH4, HEG1	1692	11	16792	3.60885	1	0.798013	83.6301
GOTERM_BP_DIRECT	GO:0033628~regulation of cell adhesion mediated by integrin	4	0.2079	0.0910015	PIK3CG, LPXN, LYN, PLAU	1692	11	16792	3.60885	1	0.798013	83.6301
GOTERM_BP_DIRECT	GO:0000185~activation of MAPKKK activity	4	0.2079	0.0910015	TNF, GADD45G, MAP4K1, GADD45B	1692	11	16792	3.60885	1	0.798013	83.6301
GOTERM_BP_DIRECT	GO:0006707~cholesterol catabolic process	4	0.2079	0.0910015	CYP46A1, APOE, TRERF1, SCARF1	1692	11	16792	3.60885	1	0.798013	83.6301
GOTERM_BP_DIRECT	GO:0009743~response to carbohydrate	4	0.2079	0.0910015	LYN, P2RX2, CST3, IL1B	1692	11	16792	3.60885	1	0.798013	83.6301
GOTERM_BP_DIRECT	GO:0006953~acute-phase response	8	0.4158	0.0918104	APOL2, CEBPB, ASS1, HAMP, SERPINF2, SERPINA1, LBP, CD163	1692	39	16792	2.03576	1	0.799894	83.9042
GOTERM_BP_DIRECT	GO:0008277~regulation of G-protein coupled receptor protein signaling pathway	8	0.4158	0.0918104	RAMP3, RASGRP4, GRK6, USP20, RGS18, RGS9, RAMP1, RGS14	1692	39	16792	2.03576	1	0.799894	83.9042
GOTERM_BP_DIRECT	GO:0006468~protein phosphorylation	56	2.9106	0.092028	NRBP1, ACVRL1, PDGFB, NUAK2, PRKAG2, AURKC, PINK1, TGFB1, BTK, MAP3K8, MLKL, CSK, MATK, SYK, IRAK2, PIK3CG, RET, LYN, LIMK1, PIM1, MINK1, PRKCH, CDK9, PIM2, DAPK2, GAK, HCST, PRKCB, TYK2, PRKD2, C19ORF35, KSR2, LCK, CAMK1D, CCL2, FGR, MAP4K1, MAPKAPK2, EPHB6, PTK2B, ZAP70, LMTK3, FYB, ERG, ALPK2, HCK, NPR1, GAS6, GUCY2D, IKBKE, RPS6KA1, GMFG, NTRK1, RASSF2, GRK6, JAK3	1692	456	16792	1.21878	1	0.799586	83.9771
GOTERM_BP_DIRECT	GO:0010951~negative regulation of endopeptidase activity	18	0.935551	0.0991607	HMSD, C4A, SPOCK2, C3, SERPING1, VTN, PAPLN, TIMP1, SERPINB9, CPAMD8, CRB2, SPINT2, SERPINF2, ITIH1, COL6A3, SERPINA1, ITIH3, CSTA	1692	121	16792	1.47635	1	0.823198	86.2033

## Sheet: TFE3 top 2000 positively corr
Category	Term	Count	%	PValue	Genes	List Total	Pop Hits	Pop Total	Fold Enrichment	Bonferroni	Benjamini	FDR
GOTERM_BP_DIRECT	GO:0006954~inflammatory response	149	7.74831	2.06323e-51	RARRES2, S100A8, AIF1, IL18, S100A9, PTGS1, TLR2, IL15, TLR5, TLR7, CXCL12, ADORA1, IL10, TGFB1, TLR8, TLR9, S1PR3, NLRC4, PTGIR, MYD88, VNN1, MS4A2, IL1B, ADAM8, IL1A, CIITA, C5AR1, C4A, RELA, IL27, RELB, CCL4L2, CD40, TNFAIP6, CCR7, RELT, CCR5, CCR4, CD40LG, CCR2, IL36B, PLA2G2D, TNFRSF6B, TPST1, C3AR1, ITGAL, CCL3, CCL2, GSDMD, BDKRB1, ITGB2, MAPKAPK2, BDKRB2, IL34, CCL5, CCL4, CCL7, SLC11A1, …	1709	379	16792	3.86285	1.01986e-47	1.01986e-47	3.92171e-48
GOTERM_BP_DIRECT	GO:0006955~immune response	150	7.80031	1.59576e-45	AQP9, IL18, TLR2, TNFSF14, TNFSF13, IL15, TNFSF12, C1QC, CXCL12, IL10, TAPBP, CFP, S1PR4, MS4A2, IL1B, SPN, IL1A, CIITA, C5AR1, NCF4, HLA-C, CCL4L2, HLA-B, GEM, CD40, HLA-E, HLA-DQA2, HLA-DQA1, PDCD1LG2, LILRB2, CCR8, CCR7, CCR6, RELT, CCR5, CST7, CD40LG, CCR4, CCR2, IL36B, HLA-DPA1, KIR2DL3, GBP2, HLA-DRA, TNFRSF6B, IL1R2, IL1R1, CCL3, LST1, CCL2, HLA-DRB1, IFITM2, IFITM3, CD70, IL32, CCL5, CCL4…	1709	421	16792	3.50082	7.88782e-42	3.94391e-42	3.03315e-42
GOTERM_BP_DIRECT	GO:0007155~cell adhesion	119	6.18825	3.16565e-22	CXCL12, KIAA1462, S1PR1, CTGF, FAP, TGFBI, CLEC4A, CSF3R, COL12A1, CIB1, EFNB1, AJAP1, THY1, TNFAIP6, CCR8, SIRPG, HAS1, CD34, CD33, CX3CR1, LAMC2, COL1A1, TGFB1I1, MFAP4, ITGAL, ACHE, CYP1B1, SCN1B, CCL2, NINJ2, ITGA11, ITGB4, ITGB5, DSCAML1, IL32, ITGB2, CD72, CCL4, ITGAM, LAMB3, ITGAX, ITGB7, LRFN3, FN1, B4GALT1, COL18A1, PODXL, TINAGL1, EMILIN2, GAS6, EMILIN1, CASS4, LAMA3, ITGA5, CD300A, NLG…	1709	459	16792	2.54739	1.56478e-18	5.21593e-19	6.01714e-19
GOTERM_BP_DIRECT	GO:0006935~chemotaxis	51	2.65211	3.48875e-19	RARRES2, CXCR1, CXCR2, CXCR3, CXCL12, CCRL2, S1PR1, CXCR5, CXCR4, CXCR6, XCR1, SPN, CYR61, C5AR1, CMKLR1, PLAUR, CCR8, CCR7, CCR6, CCR5, CCR4, CCR2, CX3CR1, PTAFR, C3AR1, CCL3, CCL2, CXCL5, CCR1, CXCL2, FPR1, FPR2, CCL5, CCL7, CCL26, CCL24, DOCK2, TYMP, CCL22, RAC2, PLP2, RNASE2, CREB3, NCKAP1L, LGALS9, LSP1, CCL13, CXCL16, ECSCR, CMTM3, PLAU	1709	122	16792	4.10744	1.72449e-15	4.31123e-16	6.63129e-16
GOTERM_BP_DIRECT	GO:0030198~extracellular matrix organization	66	3.43214	8.98491e-19	GFAP, PDGFB, NPNT, PRDX4, NFKB2, FOXF1, SERPINE1, TGFBI, VWA1, LOXL1, CYR61, COL10A1, ICAM2, OLFML2B, ICAM3, EGFLAM, BGN, COL1A2, LAMC2, COL1A1, JAM2, ITGAL, TNF, ADAMTSL2, SPOCK2, ADAMTSL4, ELN, COL3A1, ITGB4, ITGA11, ITGB5, ITGB2, VIT, ITGAM, SMOC2, LAMB3, ITGAX, CRISPLD2, TNR, ITGB7, COL6A3, COL6A2, BCL3, COL6A1, THBS1, COL8A1, COL8A2, FN1, B4GALT1, COL18A1, COL4A4, COL4A2, COL4A1, COL13A1, FB…	1709	196	16792	3.30863	4.44124e-15	8.88248e-16	1.70782e-15
GOTERM_BP_DIRECT	GO:0050776~regulation of immune response	60	3.12012	3.67033e-17	CD8A, CD96, RAET1E, LILRA1, OSCAR, FCGR3A, KLRB1, LAIR1, CD3D, CD3E, ICAM2, LAIR2, SLA2, ICAM3, HLA-C, HLA-B, CD40, HLA-E, NCR3, HCST, LILRB1, LILRB2, CARD11, CD40LG, CD34, CD33, SIGLEC7, COL1A2, CD300LF, COL1A1, TREM1, KIR2DL3, TREM2, CD300LB, KIR3DL2, ITGAL, IFITM1, C3, CD247, COL3A1, ITGB2, SIGLEC9, COL17A1, ITGB7, FCGR1A, CLEC2B, BCL6, TYROBP, SELL, SLAMF6, CD1C, CD300E, CD300C, CD1A, CD1D, F…	1709	178	16792	3.31201	1.81424e-13	3.02374e-14	6.97642e-14
GOTERM_BP_DIRECT	GO:0050900~leukocyte migration	48	2.4961	7.48801e-17	GLG1, C3AR1, ITGAL, GRB2, MMP9, FPR1, FPR3, ITGB2, FPR2, CD74, MMP1, ITGAM, SLC7A7, CD48, ITGAX, CD177, TEK, CD2, FCER1G, ESAM, INPP5D, MSN, SELPLG, SPN, FN1, B4GALT1, PTPN6, SELP, C5AR1, OLR1, SELL, PODXL, MYH9, GAS6, CD84, SLC16A3, DOK2, SIRPG, THBD, ITGA5, CD34, LCK, PECAM1, COL1A2, COL1A1, TREM1, JAM2, SELE	1709	122	16792	3.86582	5.48783e-13	7.83817e-14	2.10942e-13
GOTERM_BP_DIRECT	GO:0001525~angiogenesis	67	3.48414	4.2924e-16	ACVRL1, NRP1, IL18, ANPEP, CXCR3, TNFSF12, GJA5, MMRN2, ARHGAP22, S1PR1, UNC5B, CTGF, ANG, FAP, HMOX1, TGFBI, SERPINE1, ROBO4, TGFA, NOS3, SOX18, SOX17, TIE1, TMEM100, ADAM8, CIB1, SLC12A6, FMNL3, NRXN3, MMP19, MYH9, PNPLA6, VASH1, THY1, VEGFC, PRKD2, EREG, JUN, PLXDC1, DLL4, TNFSF12-TNFSF13, TNFAIP2, SEMA4A, CCL2, CYP1B1, TNFRSF12A, EPHB2, TYMP, PTK2B, TEK, ZC3H12A, PIK3R6, COL8A1, COL8A2, FN1, …	1709	223	16792	2.95209	2.19513e-12	2.74447e-13	8.43769e-13
GOTERM_BP_DIRECT	GO:0007165~signal transduction	202	10.5044	7.21759e-15	S100A6, PPP2R5B, FST, S100A9, CD53, ADORA1, CD48, MYD88, LILRA2, CHRNA9, CHRNA1, C5AR1, PDPN, GEM, PLAUR, LILRB1, VEGFC, LILRB2, CCR6, CD34, CD33, LILRB4, CAMK1, ROR2, PDGFRB, CLEC5A, SH3GL1, GNAI2, NFKBIB, CD70, CD72, CD74, RAC2, HLA-DOA, HLA-DOB, TYROBP, IL1RL1, MAP2K3, LGALS1, SPHK1, CD300C, GAS6, APOL3, CD300A, GRK6, PLAU, NRP1, ACVRL1, KCNK10, FLT3LG, PTGES, IL4R, TICAM1, NR2F1, TLE3, ARRDC5…	1709	1161	16792	1.70954	3.56709e-11	3.96339e-12	1.37113e-11
GOTERM_BP_DIRECT	GO:0070098~chemokine-mediated signaling pathway	33	1.71607	3.9423e-14	CCL3, CCL2, CXCL5, CCR1, CXCL2, CXCR1, CXCR2, CXCR3, CCL5, CCL4, CXCL12, CCL7, CCL26, CCRL2, CCL24, CCL22, CXCR5, CXCR4, PTK2B, CCL21, CCL3L1, CXCR6, XCR1, CMKLR1, CCL4L2, CCR8, GPR35, CCL13, CCR6, CCR5, CCR4, CCR2, CX3CR1	1709	71	16792	4.56684	1.94818e-10	1.94817e-11	7.49178e-11
GOTERM_BP_DIRECT	GO:0045087~innate immune response	97	5.0442	6.17237e-14	S100A8, S100A9, TLR2, TLR5, TLR7, C1QC, TLR8, TLR9, MARCO, NLRC4, MYD88, CLEC4E, GATA3, LILRA5, CLEC4A, VNN1, CFI, MATK, NCF2, C4A, NCF1, IL27, RELB, SERPING1, HLA-C, HLA-B, HLA-E, C1QA, C1QB, IL36B, PRDM1, SSC5D, CD300LB, CLEC5A, TNFAIP8L2, FGR, BLK, GSDMD, CLU, UNC93B1, IL34, FCER1G, CSF1R, TYROBP, HAVCR2, CARD9, SLAMF6, CD300E, AIM2, CORO1A, APOL1, CD209, IKBKG, TNK2, CLEC7A, TREML1, ELF4, LY8…	1709	430	16792	2.21648	3.05123e-10	2.77385e-11	1.17328e-10
GOTERM_BP_DIRECT	GO:0019221~cytokine-mediated signaling pathway	45	2.34009	2.6642e-13	CSF3, IL1R2, CCL2, PODN, PODNL1, CCR1, LRRC4C, IL17RA, IL31RA, TNFRSF1A, IL12RB1, MYD88, IL10RB, CLCF1, IL10RA, TGM2, CSF3R, IL15RA, IL1B, SH2B2, GP1BA, IL13RA1, IL1A, CSF2RA, EBI3, CSF1R, CEBPA, PLP2, IL6, IL2RB, SOCS3, RELA, HCK, SOCS1, BAD, PTPRN, CISH, STAT3, TNFSF11, BGN, IRF5, EREG, F3, CCR2, IL36B	1709	131	16792	3.37522	1.31708e-09	1.09757e-10	5.06462e-10
GOTERM_BP_DIRECT	GO:0031663~lipopolysaccharide-mediated signaling pathway	21	1.09204	8.57607e-13	IRAK2, IRAK1, CCL3, TNF, CCL2, HCK, IL18, TLR2, NFKBIA, PTPN22, CCL5, TGFB1, MYD88, TICAM1, MAPK3, IL1B, IRF3, NOS3, CD6, CD14, PTAFR	1709	32	16792	6.44807	4.23935e-09	3.26104e-10	1.63018e-09
GOTERM_BP_DIRECT	GO:0030335~positive regulation of cell migration	54	2.80811	1.11993e-12	PDGFB, AIF1, FERMT3, LGR6, TGFB1, S1PR1, SEMA3G, SEMA3F, FOXF1, ILK, PDGFC, SEMA3B, CIB1, CYR61, EGFR, STX4, ACTN4, TNFAIP6, F3, PDGFRA, ROR2, PDGFRB, SEMA4B, LAMC2, COL1A1, SEMA4A, ACVR1, CCL3, WNT5B, FGR, CCR1, CSF1, CCL5, CCL7, CCL26, CCL24, PTK2B, THBS1, CSF1R, COL18A1, CREB3, PODXL, SPHK1, SUN2, HGF, EPHA1, NTRK3, CDH13, SEMA6B, CORO1A, ITGA5, CXCL16, PLAU, MYLK	1709	184	16792	2.88361	5.53558e-09	3.95398e-10	2.12863e-09
GOTERM_BP_DIRECT	GO:0045766~positive regulation of angiogenesis	40	2.08008	4.25063e-12	C3AR1, CYP1B1, ACVRL1, C3, CXCR2, ITGB2, CXCR3, TNFSF12, AQP1, GREM1, CCL24, GATA2, LRG1, PTK2B, HMOX1, TEK, SERPINE1, RRAS, IL1B, ZC3H12A, NOS3, PIK3R6, RUNX1, THBS1, IL1A, ANGPTL4, C5AR1, TGFBR2, SPHK1, CHI3L1, HGF, EPHA1, VEGFC, PRKD2, CYBB, CD34, F3, CX3CR1, TNFSF12-TNFSF13, ENG	1709	115	16792	3.41761	2.10107e-08	1.40071e-09	8.07937e-09
GOTERM_BP_DIRECT	GO:0060333~interferon-gamma-mediated signaling pathway	30	1.56006	1.26397e-11	HLA-DQB1, HLA-DQB2, HLA-DRB1, PML, IFI30, TRIM8, FCGR1A, FCGR1B, HLA-DRB5, HLA-DPB1, IFNGR2, CIITA, HCK, HLA-C, HLA-B, HLA-E, HLA-DQA2, HLA-DQA1, IRF9, IRF5, IRF8, MT2A, IRF1, JAK1, IRF2, HLA-DPA1, IRF3, GBP2, PTAFR, HLA-DRA	1709	71	16792	4.15167	6.24784e-08	3.9049e-09	2.40252e-08
GOTERM_BP_DIRECT	GO:0070374~positive regulation of ERK1 and ERK2 cascade	50	2.6001	2.456e-11	NRP1, PDGFB, NPNT, PTPN22, SCIMP, TGFB1, NOD2, CTGF, CCL3L1, PDGFC, CIB1, EGFR, C5AR1, PRKCDBP, CCL4L2, PRKD2, CCR7, ARRB2, GPR55, JUN, MAPK3, PDGFRA, PDGFRB, TREM2, PLA2G5, TNFAIP8L3, GPR183, CCL3, TNF, CCL2, CCR1, CCL5, CCL4, CCL7, CD74, CCL26, CCL24, GLIPR2, CCL22, PTK2B, CCL21, TEK, CSF1R, HAVCR2, IL6, FLT4, CHI3L1, LGALS9, GAS6, CCL13	1709	175	16792	2.80732	1.214e-07	7.14119e-09	4.66827e-08
GOTERM_BP_DIRECT	GO:0030574~collagen catabolic process	28	1.45606	2.60209e-11	ADAMTS14, MMP9, COL3A1, MMP1, COL6A3, COL6A2, COL6A1, COL12A1, COL8A1, COL8A2, COL10A1, COL18A1, COL4A4, COL4A2, COL4A1, COL13A1, MRC2, MMP19, CTSS, COL5A2, FURIN, COL5A1, MMP10, COL1A2, CTSD, COL1A1, CTSB, ADAMTS2	1709	64	16792	4.29871	1.28621e-07	7.14562e-09	4.94594e-08
GOTERM_BP_DIRECT	GO:0031295~T cell costimulation	31	1.61206	3.4462e-11	HLA-DQB1, HLA-DQB2, HLA-DRB1, GRB2, CD247, TNFSF14, PDCD1, CCL21, HLA-DRB5, CD4, HLA-DPB1, CD5, SPN, PTPN6, CD3D, CD3E, LGALS1, EFNB1, HLA-DQA2, VAV1, HLA-DQA1, PDCD1LG2, CARD11, CD86, TNFSF13B, CD40LG, LCK, HLA-DPA1, MAP3K14, ICOSLG, HLA-DRA	1709	78	16792	3.90506	1.70346e-07	8.96556e-09	6.5504e-08
GOTERM_BP_DIRECT	GO:0006952~defense response	28	1.45606	9.31083e-11	HP, IL32, PTPRCAP, CXCL12, CD74, IL31RA, CD48, NOD2, LILRA1, LILRA2, GATA3, CSF3R, TNIP1, CEBPE, RNASE6, CST3, HLA-B, NLRP3, WAS, SP140, INHBB, CD84, INHBA, KCNN4, LILRB3, MPO, TPSAB1, ICOSLG	1709	67	16792	4.10623	4.60234e-07	2.30117e-08	1.76977e-07
GOTERM_BP_DIRECT	GO:0032496~response to lipopolysaccharide	47	2.4441	9.33879e-11	ALPL, TNFRSF6B, OTUD5, S100A8, CXCL5, TNFRSF25, CXCL2, TLR2, TNFRSF8, PTPN22, BDKRB1, NFKB2, MAPKAPK2, TNFRSF4, SLC11A1, CD96, TNFRSF1A, PTGIR, CASP9, PTGES, IL10RA, TNFRSF18, CSF2RB, CD6, LOXL1, LTA, CD27, IRAK1, SELP, PTGER2, C5AR1, PTGER4, CD40, SPARC, JUNB, LGALS9, SOD2, CCR7, IL18BP, THBD, RELT, TNFRSF10D, JUN, PLCG2, MPO, NGFR, SELE	1709	164	16792	2.81588	4.61617e-07	2.19817e-08	1.77508e-07
GOTERM_BP_DIRECT	GO:0050729~positive regulation of inflammatory response	29	1.50806	1.67242e-10	CCL3, CCL2, S100A8, IL18, S100A9, TLR2, IL15, CCL5, TLR7, CCL4, CCL7, CCL26, TLR9, CCL24, TNFRSF1A, CCL3L1, SERPINE1, TGM2, TNIP1, EGFR, HYAL2, PTGER4, IL1RL1, CCL4L2, CCL13, MAPK13, CCR2, NLRP12, PLA2G7	1709	73	16792	3.90333	8.26675e-07	3.75762e-08	3.17886e-07
GOTERM_BP_DIRECT	GO:0071222~cellular response to lipopolysaccharide	36	1.87207	8.88317e-10	CSF3, CSF2, PPARD, CCL2, TNF, NFKBIB, TLR5, IL10, TNFRSF1B, HAMP, TICAM1, SERPINE1, TICAM2, ZC3H12A, TNIP2, NR1H3, HAVCR2, MRC1, ZFP36, IL6, CEBPB, CEBPE, RELA, AXL, CD40, NLRP3, CD180, LILRB1, LILRB2, CD86, CCR5, CXCL16, IRF8, PLSCR3, CX3CR1, CD14	1709	113	16792	3.13029	4.39094e-06	1.90911e-07	1.68848e-06
GOTERM_BP_DIRECT	GO:0042102~positive regulation of T cell proliferation	25	1.30005	1.22904e-09	AIF1, IL15, HLA-DMB, CCL5, IL1B, CD4, HLA-DPB1, CD6, SPN, HAVCR2, CCDC88B, IL6, CD3E, EFNB1, NCKAP1L, PDCD1LG2, CD1D, LILRB2, CARD11, CORO1A, TNFSF13B, CD40LG, HLA-DPA1, JAK3, SASH3	1709	60	16792	4.09401	6.07514e-06	2.53132e-07	2.33612e-06
GOTERM_BP_DIRECT	GO:0043123~positive regulation of I-kappaB kinase/NF-kappaB signaling	44	2.28809	2.01301e-09	S100A4, TNF, SLC44A2, AKAP13, PINK1, LPAR1, TLR9, TNFRSF1A, NOD2, MYD88, TRIM8, CCL21, HMOX1, TICAM1, SHISA5, PLEKHG5, TICAM2, TGM2, RHOA, CCDC22, RHOC, CC2D1A, TNIP2, IL1A, IRAK1, CFLAR, SECTM1, CARD9, LGALS1, RELA, PIM2, CD40, FLNA, LGALS9, TRADD, CASP10, CARD11, APOL3, CCR7, TNFSF11, IKBKG, UBC, IRF3, MAP3K14	1709	161	16792	2.68527	9.95024e-06	3.98012e-07	3.82624e-06
GOTERM_BP_DIRECT	GO:0051092~positive regulation of NF-kappaB transcription factor activity	39	2.02808	2.23321e-09	TRAF1, TNF, S100A8, NFKBIB, S100A9, CLU, TLR2, NFKBIA, ITGB2, NFKB2, GREM1, TGFB1, TLR9, NLRC4, NOD2, MYD88, TRIM8, TICAM1, IL1B, ADAM8, CIB1, IRAK2, IRAK1, CFLAR, IL6, RELA, SPHK1, CD40, NLRP3, LGALS9, AIM2, TRADD, CARD11, PRKD2, TNFSF11, CD40LG, IKBKG, RIPK3, UBC	1709	133	16792	2.8812	1.10387e-05	4.24567e-07	4.2448e-06
GOTERM_BP_DIRECT	GO:0006915~apoptotic process	104	5.40822	2.98691e-09	S100A8, S100A9, TLR2, TNFSF14, TNFSF12, NLRC4, MYD88, UNC5B, UNC5A, IL1B, DAP, IL1A, BCL7B, CIB1, C5AR1, NCF1, CST3, PIM1, PIM2, TNS4, NME3, ALOX15B, MAPK3, TRAF1, GSDMA, TMEM214, ADAMTSL4, TMEM219, NFKBIA, ITGB2, RFFL, GREM1, PLAGL1, PEA15, CFLAR, PTPN6, TAOK2, LGALS1, TGFBR2, SRA1, CHI3L1, CARD6, GAS6, AIM2, TRADD, PLK3, P2RX1, CSRNP1, IKBKG, ECSCR, CYFIP2, GRK5, ZNF385A, STEAP3, IER3, PPARD, N…	1709	567	16792	1.80223	1.47642e-05	5.46825e-07	5.67739e-06
GOTERM_BP_DIRECT	GO:0002504~antigen processing and presentation of peptide or polysaccharide antigen via MHC class II	13	0.676027	4.49406e-09	HLA-DQB1, HLA-DQB2, HLA-DRB1, HLA-DMB, HLA-DQA2, HLA-DMA, HLA-DQA1, HLA-DRB5, HLA-DPA1, HLA-DPB1, HLA-DOA, HLA-DOB, HLA-DRA	1709	17	16792	7.51372	2.22139e-05	7.93362e-07	8.54214e-06
GOTERM_BP_DIRECT	GO:0002407~dendritic cell chemotaxis	13	0.676027	4.49406e-09	TRPM4, GPR183, CCR7, CCR6, CCR5, CXCR4, CCL21, CCR1, CCR2, CXCR1, CXCR2, CCL5, TRPM2	1709	17	16792	7.51372	2.22139e-05	7.93362e-07	8.54214e-06
GOTERM_BP_DIRECT	GO:0007166~cell surface receptor signaling pathway	61	3.17213	7.12568e-09	MCHR1, IL27RA, CD8A, CXCR1, CXCR2, CD53, CXCR3, CD151, IL17RA, MARCO, ASGR2, LILRA1, MYD88, CLCF1, CLEC4A, IL13RA1, IFNGR2, SPN, LAG3, KLRB1, EGFR, CD3D, CD3E, GEM, DOK1, IFNAR2, INHBA, LILRB2, DOK2, CD37, CCR5, TACSTD2, LILRB3, CD82, IL1R1, CCL2, IFITM1, TNFRSF25, CCR1, CD247, BDKRB2, IL7R, SIGLEC9, TSPAN33, PTK2B, TSPAN32, CD2, CDA, CD4, GP1BA, CD27, IL2RA, DTX1, EVL, TSPAN18, EPHA1, TSPAN17, I…	1709	274	16792	2.18746	3.52216e-05	1.21456e-06	1.35442e-05
GOTERM_BP_DIRECT	GO:0007204~positive regulation of cytosolic calcium ion concentration	38	1.97608	1.00302e-08	MCHR1, C3AR1, GNA15, CCR1, FPR1, CXCR2, FPR3, BDKRB1, CD52, FPR2, CXCR3, BDKRB2, LPAR1, GATA2, S1PR3, PTGIR, CHRNA9, CXCR4, PTK2B, C1QTNF1, S1PR4, XCR1, TRPM4, PTGER2, C5AR1, PTGER4, CCR8, CCR7, GPR35, CCR6, CCR5, CCR4, CCR2, PTGDR, PDGFRA, GHRL, CACNA1C, ADRA1D	1709	134	16792	2.78637	4.9578e-05	1.65264e-06	1.9065e-05
GOTERM_BP_DIRECT	GO:0002250~adaptive immune response	40	2.08008	1.68141e-08	GPR183, TFEB, UNC93B1, CLEC10A, LILRA1, LILRA2, ZNF683, PTK2B, LILRA4, FCGR1B, LILRA6, CLEC4A, CD4, CD6, CD7, HAVCR2, TRPM4, DBNL, LAIR1, BTNL8, SIT1, CD1C, CD1A, CTSS, HLA-E, CD84, LILRB1, LAT, PRKD2, LILRB2, LAT2, CD86, LAMP3, LILRB3, CD209, LILRB4, CD79A, JAK3, PRDM1, ICOSLG	1709	148	16792	2.65558	8.31087e-05	2.68103e-06	3.19596e-05
GOTERM_BP_DIRECT	GO:0002576~platelet degranulation	32	1.66407	1.72048e-08	TLN1, RARRES2, PDGFB, F13A1, CLU, TGFB3, TGFB1, APLP2, TIMP1, ISLR, SERPINE1, SERPINA1, CFD, THBS1, QSOX1, SRGN, FN1, SELP, PLEK, ACTN4, PSAP, SERPING1, HGF, SPARC, FLNA, GAS6, CTSW, VWF, VEGFC, CLEC3B, PECAM1, TUBA4A	1709	103	16792	3.05262	8.50395e-05	2.65759e-06	3.27021e-05
GOTERM_BP_DIRECT	GO:0007267~cell-cell signaling	57	2.96412	1.74768e-08	INSL3, NRP1, IL18, S100A9, GDF5, IL15, GJA4, ADORA1, IL10, IL11, WNT1, PTGIR, CTGF, IL1B, SEMA3B, ZYX, LTB, LTA, CYR61, EFNB1, CHST4, C1QA, TNFAIP6, INHBA, LILRB2, SIRPG, CD86, SSTR3, EREG, CCR5, CD33, SH3KBP1, WNT9A, CCL3, GAL3ST4, CXCL5, GRB2, CCR1, NDP, CD70, ITGB2, CCL5, GREM1, CCL4, CCL7, CCL26, CCL24, CCL22, CCL21, TEK, TSPAN32, PCSK5, TNFSF8, CCL13, STAB1, AREG, ADRA1D	1709	254	16792	2.20496	8.6384e-05	2.61781e-06	3.32192e-05
GOTERM_BP_DIRECT	GO:0030168~platelet activation	34	1.76807	2.22369e-08	F2RL3, GNA15, COL3A1, GNA12, DGKA, RAC2, RHOA, FCER1G, GP1BA, PIK3R5, PIK3R6, RHOG, PTPN6, IL6, PDPN, AXL, CD40, VAV1, FLNA, GAS6, VWF, LAT, F8A1, ARRB2, P2RX1, CD40LG, PLCG2, LCK, MAPK3, COL1A2, DGKZ, COL1A1, TREML1, LCP2	1709	115	16792	2.90497	0.000109911	3.23284e-06	4.2267e-05
GOTERM_BP_DIRECT	GO:0060326~cell chemotaxis	24	1.24805	4.23697e-08	C3AR1, CCL3, CCL2, C5AR1, CXCL5, PDGFB, CXCL2, FPR1, FPR3, CCL4L2, FPR2, LPAR1, HGF, CCL5, CXCL12, CCL13, CCR6, ARRB2, CCL21, PDGFRA, PDGFRB, ENG, BIN2, RHOG	1709	65	16792	3.62792	0.000209411	5.98379e-06	8.05346e-05
GOTERM_BP_DIRECT	GO:0033209~tumor necrosis factor-mediated signaling pathway	34	1.76807	4.43232e-08	PSMB10, TNFRSF6B, TNF, TNFRSF25, TNFRSF12A, TNFSF14, TNFRSF8, CD70, TNFSF13, PLVAP, TNFSF12, TNFRSF4, TNFRSF1A, TNFRSF1B, PTK2B, TNFRSF18, LTB, LTA, CD27, CD40, AIM2, TRADD, PSMB9, TNFSF11, TNFSF13B, RELT, TNFRSF10D, PSMC3, CD40LG, PSME2, UBC, TNFSF12-TNFSF13, NGFR, MAP3K14	1709	118	16792	2.83111	0.000219065	6.0858e-06	8.42477e-05
GOTERM_BP_DIRECT	GO:0071407~cellular response to organic cyclic compound	22	1.14405	1.45299e-07	ALPL, CEBPA, CCL3, TNF, CCL2, CEBPB, CYP1B1, LGALS1, IL18, RGS19, NFKBIA, CCL5, GLI2, STAT3, TGFB1, P2RY13, CYBA, P2RY6, NOD2, TMEM173, FOXF1, IL1B	1709	59	16792	3.66379	0.000717957	1.9411e-05	0.000276179
GOTERM_BP_DIRECT	GO:0007169~transmembrane receptor protein tyrosine kinase signaling pathway	29	1.50806	1.7467e-07	FGR, CD8A, CSF1, BLK, BDKRB2, IL31RA, RASGRP4, TEK, CD4, ROS1, PILRA, MATK, CSF1R, CD7, BLNK, EGFR, CD3E, FLT4, HCK, TYK2, NTRK3, DOK1, DOK2, LCK, ROR2, JAK1, TNK2, GFRA2, LCP2	1709	96	16792	2.96816	0.000863024	2.27207e-05	0.000332006
GOTERM_BP_DIRECT	GO:0019882~antigen processing and presentation	21	1.09204	1.91257e-07	HLA-DQB1, CD8A, HLA-DRB1, RELB, HLA-C, FCGRT, HLA-B, CTSS, HLA-DMB, HLA-E, HLA-DQA2, CD74, HLA-DQA1, RAET1E, RAET1G, CD209, RAB35, HLA-DRB5, HLA-DPA1, HLA-DPB1, HLA-DRA	1709	55	16792	3.7516	0.000944938	2.42403e-05	0.000363534
GOTERM_BP_DIRECT	GO:0048661~positive regulation of smooth muscle cell proliferation	22	1.14405	2.02241e-07	EGFR, IRAK1, IL6, TNF, PDGFB, AIF1, IL18, TGFBR2, CCL5, NOTCH3, RETN, CYBA, CDH13, S1PR1, MYD88, EREG, JUN, HMOX1, TGM2, PDGFRB, THBS1, PTAFR	1709	60	16792	3.60273	0.000999175	2.49916e-05	0.00038441
GOTERM_BP_DIRECT	GO:0030593~neutrophil chemotaxis	23	1.19605	2.78857e-07	CCL3, CCL2, C5AR1, S100A8, S100A9, NCKAP1L, PIP5K1C, CXCR2, ITGB2, CCL4L2, CCL5, CCL4, VAV1, CCL7, CCL26, CCL24, CCL22, CCL13, CCL3L1, IL1B, FCER1G, CSF3R, TREM1	1709	66	16792	3.42408	0.00137744	3.36187e-05	0.00053004
GOTERM_BP_DIRECT	GO:0071356~cellular response to tumor necrosis factor	31	1.61206	3.27468e-07	CCL3, CCL2, NPNT, CCL5, CCL4, CCL7, CCL26, CCL24, ZFP36L1, CCL22, OCSTAMP, CCL3L1, HAMP, CCL21, GATA3, ZC3H12A, THBS1, CIB1, ZFP36, CEBPA, IL6, HYAL2, RELA, CHI3L1, CCL4L2, DCSTAMP, CYBA, CCL13, IL18BP, COL1A1, KLF2	1709	110	16792	2.76904	0.00161736	3.85391e-05	0.000622436
GOTERM_BP_DIRECT	GO:0007229~integrin-mediated signaling pathway	29	1.50806	3.54077e-07	ITGAL, FGR, FERMT3, COL3A1, ITGA11, ITGB4, ITGB5, ITGB2, ITGAM, ITGAX, PTK2B, CTGF, ITGB7, TSPAN32, ILK, FCER1G, ADAMTS10, ZYX, ADAM8, TYROBP, CCM2, PLEK, HCK, MYH9, VAV1, LAT, ITGA5, PRAM1, ADAMDEC1	1709	99	16792	2.87821	0.00174867	4.07016e-05	0.000673014
GOTERM_BP_DIRECT	GO:0051897~positive regulation of protein kinase B signaling	26	1.35205	5.16338e-07	CSF3, TNFAIP8L3, CCL3, TNF, IL18, PINK1, TGFB1, AKR1C3, CCL21, C1QTNF1, GATA3, TEK, ILK, PIK3R5, THBS1, ADAM8, EGFR, IL6, HCLS1, CHI3L1, AXL, GAS6, CCR7, TNFSF11, ARRB2, F3	1709	84	16792	3.04127	0.00254901	5.80042e-05	0.000981431
GOTERM_BP_DIRECT	GO:0032729~positive regulation of interferon-gamma production	18	0.936037	1.21034e-06	HAVCR2, TNF, IL27RA, CD3E, IL18, SLAMF6, SLC11A1, IL12RB1, CCR2, IRF8, TICAM2, IL1B, BCL3, HLA-DPA1, HLA-DPB1, CD14, SASH3, LTA	1709	46	16792	3.84481	0.00596486	0.00013294	0.00230054
GOTERM_BP_DIRECT	GO:0042130~negative regulation of T cell proliferation	16	0.832033	1.29623e-06	HAVCR2, PTPN6, IL2RA, CEBPB, HLA-DRB1, SDC4, FOXP3, IL10, TGFB1, LILRB1, LILRB2, CLEC4G, HLA-DRB5, VSIG4, PLA2G2D, SPN	1709	37	16792	4.24892	0.00638679	0.000139279	0.0024638
GOTERM_BP_DIRECT	GO:0002548~monocyte chemotaxis	17	0.884035	1.55223e-06	IL6, CCL3, CCL2, PDGFB, CCL4L2, CCL5, CCL4, PTPRO, CCL7, CCL26, CCL24, CCL22, CCL13, TNFSF11, FOLR2, CCL21, CCL3L1	1709	42	16792	3.97704	0.0076433	0.000163235	0.00295037
GOTERM_BP_DIRECT	GO:0006968~cellular defense response	21	1.09204	1.7334e-06	TCIRG1, PRF1, C5AR1, NCF2, NCF1, GNLY, RELA, CXCR2, CD300C, LSP1, LILRB2, CCR6, CCR5, PTK2B, CCR2, CX3CR1, MNDA, CLEC5A, SPN, TYROBP, KIR3DL2	1709	62	16792	3.32804	0.00853159	0.000178488	0.00329472
GOTERM_BP_DIRECT	GO:0006909~phagocytosis	18	0.936037	2.40844e-06	ITGAL, CEBPE, ICAM3, PLD4, AXL, PIP5K1C, ITGB2, ADORA1, GAS6, ELMO1, SLC11A1, GATA2, CORO1A, CD93, PECAM1, IRF8, CEACAM4, CD14	1709	48	16792	3.68461	0.0118343	0.000242928	0.00457776
GOTERM_BP_DIRECT	GO:0048146~positive regulation of fibroblast proliferation	19	0.98804	3.34024e-06	EGFR, S100A6, FOSL2, PDGFB, SPHK1, PML, AQP1, CD74, FBRS, GAS6, TGFB1, ANXA2, WNT1, EREG, JUN, PDGFRA, PDGFRB, PDGFC, FN1	1709	54	16792	3.45717	0.0163753	0.000330163	0.00634881
GOTERM_BP_DIRECT	GO:0032755~positive regulation of interleukin-6 production	17	0.884035	4.48298e-06	IL6, TNF, CARD9, TLR2, TLR7, TLR9, LILRB2, CYBA, NOD2, MYD88, MAPK13, TICAM1, TICAM2, IL36B, IL1B, FCER1G, IL1A	1709	45	16792	3.7119	0.0219157	0.000434404	0.00852073
GOTERM_BP_DIRECT	GO:0071260~cellular response to mechanical stimulus	22	1.14405	4.61704e-06	EGFR, PTGER4, TNFRSF8, TNFSF14, BAD, CD40, TLR5, AQP1, TLR7, TLR8, TGFB1, TNFRSF1A, CYBA, MYD88, MAPK3, IRF1, IL1B, CNN2, COL1A1, MAP3K14, ENG, SLC9A1	1709	71	16792	3.04456	0.0225637	0.00043879	0.00877553
GOTERM_BP_DIRECT	GO:0043066~negative regulation of apoptotic process	78	4.05616	4.97143e-06	IER3, PPARD, NUAK2, AIF1, MMP9, TP63, AQP1, GLI2, ADORA1, IL10, PDCD1, IL31RA, MYD88, TGFA, TWIST2, CYR61, CIB1, EGFR, IRAK1, SOCS3, RELA, PIM1, PIM2, FLNA, PLAUR, CCND2, CD40LG, TNFRSF10D, UBC, SERPINB2, GHRL, PDGFRB, NGFR, CLEC5A, FAIM2, CAMK1D, TNFRSF6B, BLK, NFKBIA, BCL2L1, GREM1, CD74, TIMP1, STK40, PTK2B, SQSTM1, BCL11B, TEK, TGM2, TNFRSF18, BCL3, THBS1, CD27, CSF1R, ANGPTL4, CFLAR, NAT8B, …	1709	455	16792	1.68439	0.0242744	0.00046355	0.00944908
GOTERM_BP_DIRECT	GO:0043547~positive regulation of GTPase activity	92	4.78419	5.85496e-06	PDGFB, RGL4, ARHGAP22, SMAP2, PTGIR, TBC1D17, S1PR1, CCL3L1, ARHGAP1, CSF2RB, AGAP2, CSF2RA, ARHGAP9, EGFR, ARHGEF3, ARHGEF6, ARHGEF18, PSD4, ARHGAP27, CCL4L2, ARHGEF15, CD40, ARHGAP25, ELMO1, THY1, RIC8A, ARHGAP30, SH2D3C, EREG, JUN, ACAP1, PDGFRA, PDGFRB, DENND3, FGD2, CSF2, ARFGAP2, CCL3, CCL2, GRB2, AGFG2, CYTH1, SIPA1, CYTH4, AKAP13, CCL5, CCL4, DENND2C, CCL7, CCL26, CCL24, DOCK2, CCL22, CDC…	1709	565	16792	1.59993	0.0285264	0.000535804	0.0111283
GOTERM_BP_DIRECT	GO:0048010~vascular endothelial growth factor receptor signaling pathway	22	1.14405	5.89921e-06	ACTB, NRP1, CCL2, NCF2, NCF1, FLT4, NCF4, AXL, NCKAP1L, MAPKAPK2, VAV1, ELMO1, VEGFC, CYBA, PRKD2, CYBB, MAPK13, PTK2B, SULF1, RHOA, CYFIP2, FOXC2	1709	72	16792	3.00228	0.0287388	0.000530039	0.0112124
GOTERM_BP_DIRECT	GO:0032689~negative regulation of interferon-gamma production	13	0.676027	7.57402e-06	HAVCR2, HLA-DRB1, IL1RL1, AXL, FOXP3, PDCD1LG2, LGALS9, GAS6, IL10, LILRB1, CD96, GATA3, HLA-DRB5	1709	28	16792	4.5619	0.0367464	0.000668322	0.0143954
GOTERM_BP_DIRECT	GO:0001934~positive regulation of protein phosphorylation	31	1.61206	8.30287e-06	RARRES2, TNF, AIF1, FAM20A, C3, MMP9, PINK1, IL34, TGFB1, FLT3LG, WNT1, SQSTM1, TEK, IL1B, SPN, CSF1R, CIB1, CYR61, EGFR, FLT4, CD40, PRR5L, GAS6, ANXA2, PLAUR, NTRK3, CCND3, CCND2, MAPK3, CLIP3, ENG	1709	127	16792	2.39838	0.0402105	0.000719763	0.0157806
GOTERM_BP_DIRECT	GO:0009611~response to wounding	20	1.04004	9.5057e-06	ZFP36, F2RL3, GFAP, ACHE, NRP1, CCL2, PDGFB, CCR1, ITGB4, ABHD2, VASH1, TGFB1, ZFP36L1, WNT1, VWF, CTGF, CCR2, CX3CR1, ID3, FN1	1709	63	16792	3.11925	0.0459001	0.000809791	0.0180665
GOTERM_BP_DIRECT	GO:0043491~protein kinase B signaling	14	0.728029	9.66695e-06	CCL3, TNF, CCL2, AXL, CD40, SESN2, CCL5, GAS6, TGFB1, ZFP36L1, PLK3, ILK, IL1B, TMEM100	1709	33	16792	4.16845	0.0466603	0.00080957	0.018373
GOTERM_BP_DIRECT	GO:0007179~transforming growth factor beta receptor signaling pathway	25	1.30005	1.10471e-05	ACVRL1, CCL2, LTBP2, PDGFB, ARHGEF18, COL3A1, CLDN5, TGFBR2, GDF5, PML, TGFB3, ITGB5, SKI, FURIN, TGFB1, CDH5, ARRB2, ID1, JUN, COL1A2, RHOA, UBC, ZYX, ENG, ACVR1	1709	92	16792	2.67001	0.053142	0.000909688	0.0209958
GOTERM_BP_DIRECT	GO:0050852~T cell receptor signaling pathway	34	1.76807	1.1169e-05	HLA-DQB1, PSMB10, HLA-DQB2, HLA-DRB1, CD247, NFKBIA, PTPN22, GATA3, HLA-DRB5, CD4, HLA-DPB1, INPP5D, CD3D, CD3E, RELA, RFTN1, FOXP3, HLA-DQA2, WAS, HLA-DQA1, THY1, PSMB9, CARD11, PRKD2, LAT, PSME2, PSMC3, PLCG2, LCK, IKBKG, UBC, HLA-DPA1, LCP2, HLA-DRA	1709	148	16792	2.25724	0.0537123	0.000904649	0.0212274
GOTERM_BP_DIRECT	GO:0007159~leukocyte cell-cell adhesion	12	0.624025	1.34609e-05	ITGAL, SELP, ITGA5, CD40LG, FERMT3, CD209, ITGB2, MSN, CCL5, NT5E, TNIP1, SELE	1709	25	16792	4.7163	0.0643726	0.00107262	0.0255829
GOTERM_BP_DIRECT	GO:0022617~extracellular matrix disassembly	22	1.14405	1.48934e-05	CAPNS1, MMP9, FBN1, ELN, MMP19, HSPG2, CTSS, FURIN, MMP1, TIMP1, MMP10, LAMB3, LAMA3, HTRA1, GSN, LAMC2, TPSAB1, ADAM8, ENG, LCP1, FN1, ADAMTS4	1709	76	16792	2.84426	0.0709743	0.00116787	0.0283051
GOTERM_BP_DIRECT	GO:0030199~collagen fibril organization	15	0.780031	1.55821e-05	FMOD, TNXB, CYP1B1, ADAMTS14, COL3A1, GREM1, COL5A2, COL5A1, ANXA2, COL1A2, FOXC2, COL12A1, COL1A1, LOXL2, ADAMTS2	1709	39	16792	3.77909	0.0741312	0.00120276	0.0296136
GOTERM_BP_DIRECT	GO:0097190~apoptotic signaling pathway	21	1.09204	1.7318e-05	TNFRSF6B, PPARD, TNFRSF25, CD3E, TNFRSF8, TNFSF12, CD40, ADORA1, TNFRSF4, CASP10, TNFRSF1B, RELT, TICAM1, RIPK3, TICAM2, DAP, TNFSF12-TNFSF13, NGFR, CD5, CD14, SPN	1709	71	16792	2.90617	0.0820418	0.00131611	0.0329122
GOTERM_BP_DIRECT	GO:0042127~regulation of cell proliferation	39	2.02808	1.88153e-05	TNFRSF6B, FXYD2, TNF, FGR, NUAK1, TNFRSF25, BLK, CXCL2, PTGS1, TGFB3, NFKBIA, TNFRSF4, TNFRSF1A, TNFRSF1B, PTK2B, IL4R, TNFRSF18, GRPR, BCL6, CNN2, CD27, CIB1, PTGER2, CREB3, TGFBR2, CD40, JUNB, TYK2, PPP1R9B, RELT, TNFRSF10D, JUN, LCK, JAK1, GHRL, TNK2, NGFR, ENG, PLAU	1709	185	16792	2.07135	0.0888111	0.00140818	0.0357574
GOTERM_BP_DIRECT	GO:0008360~regulation of cell shape	32	1.66407	2.35436e-05	FGD2, CCL3, CCL2, LST1, FGR, GNA12, ITGB2, LPAR1, CCL7, CCL24, CDC42EP2, PTK2B, PLEKHO1, MSN, WIPF1, FGD5, FGD3, CSF1R, FN1, FMNL1, IL6, FMNL3, TAOK2, PDPN, ARHGEF18, HCK, MYH9, CORO1A, CCL13, SH3KBP1, ARAP1, SEMA4A	1709	140	16792	2.24586	0.109861	0.00173547	0.0447412
GOTERM_BP_DIRECT	GO:0090023~positive regulation of neutrophil chemotaxis	11	0.572023	2.36467e-05	C3AR1, CCR7, C5AR1, RAC2, CCL21, CXCL2, NCKAP1L, CXCR2, DAPK2, CD74, CAMK1D	1709	22	16792	4.91281	0.110314	0.00171745	0.0449372
GOTERM_BP_DIRECT	GO:0010759~positive regulation of macrophage chemotaxis	8	0.416017	2.53798e-05	C3AR1, RARRES2, CCL2, C5AR1, CMKLR1, CSF1, THBS1, CCL5	1709	11	16792	7.14591	0.117904	0.00181652	0.0482299
GOTERM_BP_DIRECT	GO:0035987~endodermal cell differentiation	12	0.624025	3.2482e-05	INHBA, COL4A2, LAMB3, LAMA3, ITGA5, MMP9, COL12A1, ITGB5, COL6A1, ITGB2, COL8A1, FN1	1709	27	16792	4.36695	0.148334	0.0022911	0.0617224
GOTERM_BP_DIRECT	GO:0071346~cellular response to interferon-gamma	18	0.936037	3.25633e-05	MRC1, CIITA, CCL3, CCL2, AIF1, CCL4L2, CCL5, CCL4, LGALS9, CCL7, CCL26, CCL24, CCL22, CCL13, IL12RB1, CCL21, CCL3L1, HLA-DPA1	1709	57	16792	3.10283	0.148677	0.00226452	0.061877
GOTERM_BP_DIRECT	GO:0034162~toll-like receptor 9 signaling pathway	9	0.468019	3.76274e-05	HAVCR2, IRAK2, IRAK1, MYD88, UNC93B1, TNIP2, TLR7, TLR8, TLR9	1709	15	16792	5.89538	0.169723	0.00257994	0.0714965
GOTERM_BP_DIRECT	GO:0032760~positive regulation of tumor necrosis factor production	16	0.832033	3.89619e-05	CCL3, CARD9, CCL2, CLU, TLR2, HLA-E, TLR9, CYBA, NOD2, MYD88, TICAM1, CD2, FCER1G, CD14, SASH3, PTAFR	1709	47	16792	3.34489	0.175182	0.00263477	0.0740312
GOTERM_BP_DIRECT	GO:0042832~defense response to protozoan	10	0.520021	4.08199e-05	SLC11A1, IL6, CCDC88B, IL4R, IRF8, TSPAN32, BCL3, CLEC7A, CD40, IL10	1709	19	16792	5.17138	0.182723	0.002723	0.0775604
GOTERM_BP_DIRECT	GO:0001666~response to hypoxia	36	1.87207	4.84329e-05	CCL2, ACVRL1, TLR2, TGFB3, PML, PDLIM1, CBFA2T3, ADORA1, CXCL12, TGFB1, PLOD1, CXCR4, PTK2B, ANG, HMOX1, TEK, LOXL2, THBS1, LTA, ANGPTL4, KCNMA1, MUC1, EPAS1, ACTN4, TGFBR2, CST3, BAD, SOD3, SOD2, ASCL2, CYBA, VEGFC, UCP2, ENG, PLAU, ALKBH5	1709	172	16792	2.05653	0.212908	0.00318704	0.0920192
GOTERM_BP_DIRECT	GO:0032715~negative regulation of interleukin-6 production	12	0.624025	4.85989e-05	HAVCR2, BPI, TNF, ARRB2, NCKAP1L, ZC3H12A, HGF, KLF2, FOXP3, IL10, GAS6, TLR9	1709	28	16792	4.21098	0.213553	0.00315593	0.0923344
GOTERM_BP_DIRECT	GO:0050921~positive regulation of chemotaxis	8	0.416017	5.55434e-05	STX4, RARRES2, PDGFB, CCL21, PDGFRB, CXCR3, THBS1, TGFB1	1709	12	16792	6.55042	0.240093	0.00355935	0.105522
GOTERM_BP_DIRECT	GO:0034341~response to interferon-gamma	11	0.572023	5.9262e-05	CIITA, SLC11A1, KYNU, CD86, MEFV, IFITM1, NUB1, IFITM2, IFITM3, CXCL16, SEC61A1	1709	24	16792	4.50341	0.253934	0.00374861	0.112583
GOTERM_BP_DIRECT	GO:0007249~I-kappaB kinase/NF-kappaB signaling	18	0.936037	6.71846e-05	IRAK2, TNF, CARD9, RELB, NFKB2, TLR8, TRADD, TIFAB, TNFRSF1A, IKBKG, TICAM1, RIPK3, TICAM2, UBC, BCL3, MAP3K14, TNIP2, CD14	1709	60	16792	2.94769	0.282588	0.00419503	0.127625
GOTERM_BP_DIRECT	GO:0032753~positive regulation of interleukin-4 production	10	0.520021	6.75257e-05	HAVCR2, CEBPB, CD3E, CD40LG, GATA3, NLRP3, HLA-E, FOXP3, SASH3, LGALS9	1709	20	16792	4.91281	0.283797	0.00416369	0.128272
GOTERM_BP_DIRECT	GO:0090026~positive regulation of monocyte chemotaxis	9	0.468019	6.85384e-05	CCL2, CREB3, AIF1, CCR1, CCR2, SERPINE1, PLA2G7, CCL5, CXCL12	1709	16	16792	5.52692	0.287373	0.00417394	0.130195
GOTERM_BP_DIRECT	GO:0050715~positive regulation of cytokine secretion	11	0.572023	8.9796e-05	TNF, CLEC4E, PTGER4, FGR, RGCC, CLEC9A, IRF3, CLEC5A, IL10, CD14, IL1A	1709	25	16792	4.32328	0.358459	0.00539857	0.170543
GOTERM_BP_DIRECT	GO:0050728~negative regulation of inflammatory response	21	1.09204	9.2082e-05	ZFP36, TNFAIP8L2, PPARD, IL2RA, PTGER4, SOCS3, HGF, NLRP3, TNFRSF1A, TNFAIP6, TNFRSF1B, MEFV, AOAH, FOXF1, GATA3, TEK, NLRP12, GHRL, METRNL, NT5E, NR1H3	1709	79	16792	2.61188	0.365668	0.00546911	0.174881
GOTERM_BP_DIRECT	GO:0016525~negative regulation of angiogenesis	18	0.936037	0.000105399	COL4A2, CCL2, PML, SPARC, CXCR3, VASH1, GPR4, STAB1, CCR2, CX3CR1, TEK, RGCC, ECSCR, SULF1, GHRL, TIE1, THBS1, SEMA4A	1709	62	16792	2.8526	0.406083	0.00618337	0.200149
GOTERM_BP_DIRECT	GO:0042346~positive regulation of NF-kappaB import into nucleus	10	0.520021	0.000107527	TNF, IL18, SPHK1, RHOA, TLR2, IL1B, GREM1, TLR7, LGALS9, TLR9	1709	21	16792	4.67887	0.412296	0.00623381	0.204185
GOTERM_BP_DIRECT	GO:0045730~respiratory burst	8	0.416017	0.000109755	CYBA, SLC11A1, CYBB, NCF2, NCF1, NCF1C, NCF1B, CD52	1709	13	16792	6.04654	0.418736	0.00628886	0.208413
GOTERM_BP_DIRECT	GO:0042060~wound healing	21	1.09204	0.000111192	EGFR, IL6, PPARD, WNT5B, S100A8, COL3A1, TGFBR2, TGFB3, SPARC, SDC4, TIMP1, SLC11A1, EREG, PECAM1, SERPINB2, PDGFRA, TGFA, PDGFRB, CNN2, ENG, FN1	1709	80	16792	2.57923	0.422849	0.00629791	0.211137
GOTERM_BP_DIRECT	GO:0008284~positive regulation of cell proliferation	74	3.84815	0.000117739	PDGFB, OSMR, CXCR2, TNFSF13, IL15, CXCR3, TGFB1, IL11, FLT3LG, IL31RA, AKR1C3, S1PR3, WNT1, CLCF1, CTGF, ILK, TGFA, PDGFC, SERTAD1, RHOG, CIB1, MATK, EGFR, TRPM4, STX4, CAPNS1, RELA, CST3, OSM, VEGFC, CD86, SIRPG, TNFSF13B, EREG, CCND2, PDGFRA, PDGFRB, LAMC2, CSF3, CSF2, GNAI2, CXCL5, CD248, CSF1, BCL2L1, GREM1, IL34, TIMP1, LIF, FOLR2, RAC2, PTK2B, THBS1, RUNX2, FN1, CSF1R, TCIRG1, COL18A1, PTPN…	1709	466	16792	1.56029	0.441231	0.00659204	0.223557
GOTERM_BP_DIRECT	GO:0048535~lymph node development	9	0.468019	0.000117923	SPNS2, CXCR5, CD248, RIPK3, IL15, IL7R, LTB, TGFB1, LTA	1709	17	16792	5.2018	0.441737	0.00652833	0.223905
GOTERM_BP_DIRECT	GO:0006959~humoral immune response	17	0.884035	0.00012333	PSMB10, GPR183, POU2AF1, IL6, TNF, CCL2, LY86, TFEB, PDCD1, CCR6, GATA3, POU2F2, TREM1, TREM2, LTA, EBI3, BLNK	1709	57	16792	2.93045	0.456464	0.00675111	0.234162
GOTERM_BP_DIRECT	GO:0001938~positive regulation of endothelial cell proliferation	19	0.98804	0.000134684	NRP1, ACVRL1, CCL2, PDGFB, FLT4, TNFSF12, CXCL12, CCL26, CCL24, VEGFC, CYBA, CDH13, PRKD2, LRG1, ANG, F3, JUN, TEK, TNFSF12-TNFSF13	1709	69	16792	2.70561	0.486131	0.00728965	0.255692
GOTERM_BP_DIRECT	GO:0000165~MAPK cascade	47	2.4441	0.000161308	PSMB10, MEF2B, CSF2, CCL3, CCL2, TNF, PDGFB, GRB2, IL18, PLVAP, MAPKAPK2, CCL5, TGFB1, IL31RA, ZFP36L1, PEA15, PTK2B, RASGRP4, RASAL3, TEK, IL1B, CSF2RB, IL2RG, RASA4, CSF2RA, EGFR, ZFP36, IL2RB, IL2RA, MAP2K3, PSMB9, LAT, EREG, CCR5, PSMC3, PSME2, MAPK13, MAPK3, ARAF, UBC, PDGFRA, JAK1, PDGFRB, JAK3, MAP3K14, IL3RA, GFRA2	1709	262	16792	1.76261	0.549506	0.00863005	0.306163
GOTERM_BP_DIRECT	GO:0042110~T cell activation	15	0.780031	0.000161764	CD8A, CD3E, SLA2, TNFSF14, FOXP3, WAS, HSH2D, CD48, LAT, CD86, CD2, TREML2, CLEC7A, ICOSLG, CD7	1709	47	16792	3.13584	0.55052	0.00856168	0.307027
GOTERM_BP_DIRECT	GO:0016337~single organismal cell-cell adhesion	24	1.24805	0.00016372	EGFR, C10ORF54, COL13A1, PDPN, ICAM2, ICAM3, NLGN2, PIP5K1C, CDH5, THY1, SIGLEC1, CD93, SRPX2, CD34, FOXF1, CYFIP2, CD2, GPA33, VNN1, ESAM, CSTA, JAM2, ADAM8, COL8A2	1709	101	16792	2.3348	0.554845	0.00857296	0.310734
GOTERM_BP_DIRECT	GO:0051056~regulation of small GTPase mediated signal transduction	29	1.50806	0.000165877	FGD2, SIPA1, AKAP13, ARHGAP22, TAGAP, RAC2, GMIP, ARHGAP44, ARHGAP1, PLEKHG5, RHOA, RHOC, RHOF, RHOG, FGD3, ARHGDIB, RHOH, ARHGAP9, NGEF, ARHGEF3, GDI1, ARHGEF6, ARHGEF18, VAV1, ARHGAP25, ARHGAP30, SIPA1L1, CHN1, ARAP1	1709	134	16792	2.12644	0.559568	0.00859443	0.314823
GOTERM_BP_DIRECT	GO:0097191~extrinsic apoptotic signaling pathway	14	0.728029	0.000179599	INHBA, TNFRSF1B, TNF, TNFRSF12A, PML, CD70, G0S2, BAD, TNFSF12-TNFSF13, TNFSF12, CD27, TGFB1, CIB1, TRADD	1709	42	16792	3.27521	0.588455	0.00920568	0.340823
GOTERM_BP_DIRECT	GO:0002224~toll-like receptor signaling pathway	11	0.572023	0.00019161	IRAK2, IRAK1, MYD88, UNC93B1, MAPKAPK2, CTSS, CTSB, TLR7, TLR8, CD180, TLR9	1709	27	16792	4.00303	0.612183	0.00971764	0.363578
GOTERM_BP_DIRECT	GO:0030225~macrophage differentiation	9	0.468019	0.000193368	CEBPA, CASP10, CEBPE, GAB3, CSF1, MMP9, SPI1, CSF1R, IL31RA	1709	18	16792	4.91281	0.615538	0.00970676	0.366907
GOTERM_BP_DIRECT	GO:0050870~positive regulation of T cell activation	9	0.468019	0.000193368	SIRPG, CCDC88B, CCL2, TNFSF11, CCR2, LCK, HLA-DPA1, HLA-DPB1, THY1	1709	18	16792	4.91281	0.615538	0.00970676	0.366907
GOTERM_BP_DIRECT	GO:0006970~response to osmotic stress	9	0.468019	0.000193368	KCNMA1, EGFR, TSC22D3, PLK3, AQP9, LRRC8A, MAPK13, PTK2B, MARVELD3	1709	18	16792	4.91281	0.615538	0.00970676	0.366907
GOTERM_BP_DIRECT	GO:0014068~positive regulation of phosphatidylinositol 3-kinase signaling	18	0.936037	0.000198199	CSF3, PTPN6, SELP, PPARD, FGR, PDGFB, HCLS1, IL18, HGF, PRR5L, CCL5, HCST, UNC5B, TEK, PDGFRA, PDGFRB, PDGFC, AGAP2	1709	65	16792	2.72094	0.624611	0.00984809	0.376057
GOTERM_BP_DIRECT	GO:0071347~cellular response to interleukin-1	19	0.98804	0.000199436	IL6, HYAL2, CCL3, CCL2, CEBPB, RELA, CHI3L1, CCL4L2, CCL5, CCL4, CCL7, CCL26, CCL24, CCL22, CCL13, CCL21, CCL3L1, ZC3H12A, KLF2	1709	71	16792	2.62939	0.6269	0.00981065	0.3784
GOTERM_BP_DIRECT	GO:2000353~positive regulation of endothelial cell apoptotic process	8	0.416017	0.000200228	AKR1C3, COL18A1, CD40LG, CD248, ECSCR, RGCC, CD40, THBS1	1709	14	16792	5.61465	0.628358	0.00975239	0.3799
GOTERM_BP_DIRECT	GO:0042981~regulation of apoptotic process	40	2.08008	0.000203771	STEAP3, TNFRSF25, GDF5, TGFB3, TMEM219, TP63, BCL2L1, TNFRSF4, TGFB1, MAGED1, PEA15, TNFRSF1A, NLRC4, TNFRSF1B, NOD2, CASP9, ROBO4, BCL3, BCL6, RBM10, DEDD2, CFLAR, CARD9, ACTN4, CD3E, LGALS1, SRA1, CARD6, DAPK2, INHBB, CASP10, CARD11, RASSF5, NME3, DUSP1, VCP, RELT, TNFRSF10D, CTSB, NGFR	1709	213	16792	1.84519	0.634812	0.00982732	0.386611
GOTERM_BP_DIRECT	GO:0009615~response to virus	25	1.30005	0.000239138	BATF3, HYAL2, TNF, IFITM1, FGR, ACTA2, IFITM2, IFITM3, TBX21, CLU, PIM2, FOXP3, CCL5, CCL4, CXCL12, TLR8, LILRB1, IFNAR2, CCL22, MYD88, CXCR4, GATA3, IKBKG, BCL3, IFNGR2	1709	110	16792	2.2331	0.693397	0.0114121	0.453567
GOTERM_BP_DIRECT	GO:0006898~receptor-mediated endocytosis	36	1.87207	0.000246202	PDLIM7, SUSD2, HP, ILDR1, SCARF1, MARCO, ASGR1, ASGR2, FOLR2, FCGR1A, FCGR1B, APOBR, CLEC9A, CFI, LOXL2, CD6, CD5, MRC1, EGFR, DBNL, OLR1, TGFBR2, ARHGAP27, SPARC, TINAGL1, CD163, HYOU1, CD163L1, APOL1, LRP1, LRP10, STAB1, CXCL16, SCARA3, SSC5D, CD14	1709	186	16792	1.90173	0.70392	0.0116349	0.466935
GOTERM_BP_DIRECT	GO:0006928~movement of cell or subcellular component	21	1.09204	0.000317737	ACTB, ITGAL, TLN1, ABI3, FPR3, CHST4, FPR2, CXCR3, CCL4, STAT3, ELMO1, PLAUR, LSP1, CORO1A, CCR6, CXCR5, SPINT2, VNN1, MSN, VNN2, ARHGDIB	1709	86	16792	2.39928	0.792126	0.0148489	0.602217
GOTERM_BP_DIRECT	GO:0016064~immunoglobulin mediated immune response	7	0.364015	0.00032278	MYD88, IL4R, FCER1G, INPP5D, CD74, CD27, TLR8	1709	11	16792	6.25267	0.797246	0.0149416	0.611749
GOTERM_BP_DIRECT	GO:0002523~leukocyte migration involved in inflammatory response	7	0.364015	0.00032278	CCR6, CCL2, S100A8, S100A9, ITGB2, ADAM8, SELE	1709	11	16792	6.25267	0.797246	0.0149416	0.611749
GOTERM_BP_DIRECT	GO:0043542~endothelial cell migration	11	0.572023	0.000376287	CDH13, CYP1B1, FAP, PECAM1, RHOA, NOS3, ITGB2, TNFSF12-TNFSF13, TNFSF12, LOXL2, S100A2	1709	29	16792	3.72696	0.84438	0.0172361	0.712814
GOTERM_BP_DIRECT	GO:0050766~positive regulation of phagocytosis	11	0.572023	0.000376287	CYBA, SLC11A1, GATA2, DOCK2, TNF, C3, FCER1G, IL1B, LMAN2, GAS6, CAMK1D	1709	29	16792	3.72696	0.84438	0.0172361	0.712814
GOTERM_BP_DIRECT	GO:0008285~negative regulation of cell proliferation	63	3.27613	0.000378277	RARRES3, RARRES1, ACVRL1, IGFBP6, TLR2, TGFB3, CBFA2T3, ADORA1, IL10, TGFB1, CCL3L1, PTGES, GATA3, DLG3, IL1B, NOS3, RBM10, IL1A, CIB1, PIM2, SLIT3, OSM, VEGFC, INHBA, SIRPG, SSTR3, EREG, ALOX15B, JUN, CD33, DLL4, RGCC, ROR2, TGFB1I1, WNT9A, CYP1B1, PODN, IFITM1, PML, TNFRSF8, CDH5, LIF, TMEM127, PTK2B, BCL11B, TSPAN32, BCL6, QSOX1, CSF1R, B4GALT1, COL18A1, CEBPA, PTPN6, IL6, SKI, FOXP3, STAT3, S…	1709	396	16792	1.56317	0.845904	0.0171674	0.716571
GOTERM_BP_DIRECT	GO:0007507~heart development	35	1.82007	0.000382774	POU6F1, RBP4, PPARD, PDGFB, COL3A1, AKAP13, GLI2, TGFB1, ZFP36L1, APLNR, GATA2, ECE1, GATA3, FOXF1, TEK, HEG1, PCSK5, SMG9, CRIP1, FOXL1, ALPK3, MICAL2, TGFBR2, FBN1, SPARC, SOD2, NTRK3, ADAP2, ID1, HOPX, FOXC2, ADAM19, ID3, CACNA1C, ACVR1	1709	183	16792	1.87922	0.849292	0.0172118	0.72506
GOTERM_BP_DIRECT	GO:0034138~toll-like receptor 3 signaling pathway	6	0.312012	0.000465651	HAVCR2, CD86, UNC93B1, SCARA3, TNIP2, RFTN1	1709	8	16792	7.36922	0.899967	0.020712	0.881391
GOTERM_BP_DIRECT	GO:0030217~T cell differentiation	11	0.572023	0.000513409	CD3D, TBX21, DLL4, LCK, PTPN22, CD4, IL7R, RUNX2, LFNG, VAV1, RHOH	1709	30	16792	3.60273	0.92101	0.0226093	0.971371
GOTERM_BP_DIRECT	GO:0007568~aging	32	1.66407	0.000556432	CCL2, GRB2, COL3A1, TGFB3, ITGB2, NFKB2, IL15, IL10, TGFB1, KCNMB1, TIMP1, TNFRSF1B, CASP9, HAMP, CTGF, LOXL2, CIITA, IRAK1, IL6, RELA, TGFBR2, SERPING1, STAT3, PPP1R9B, RETN, CD86, LRP1, UCP2, JUN, MPO, CTSC, OGG1	1709	165	16792	1.90558	0.936149	0.0242651	1.05236
GOTERM_BP_DIRECT	GO:0070527~platelet aggregation	13	0.676027	0.000561135	ACTB, PTPN6, TLN1, PLEK, FERMT3, ILK, TSPAN32, PDGFRA, GP1BA, MYH9, FLNA, GAS6, MYL9	1709	41	16792	3.11544	0.937617	0.0242539	1.06121
GOTERM_BP_DIRECT	GO:0050710~negative regulation of cytokine secretion	7	0.364015	0.000590017	IL6, PTGER4, LRRC32, RGCC, NLRP12, FOXP3, SRGN	1709	12	16792	5.73162	0.945921	0.0252658	1.11554
GOTERM_BP_DIRECT	GO:0097028~dendritic cell differentiation	7	0.364015	0.000590017	LILRB1, BATF3, CSF2, AXL, TREM2, GAS6, TRPM2	1709	12	16792	5.73162	0.945921	0.0252658	1.11554
GOTERM_BP_DIRECT	GO:0043206~extracellular fibril organization	7	0.364015	0.000590017	LTBP2, COL3A1, ILK, CST3, MFAP4, B4GALT7, COL5A1	1709	12	16792	5.73162	0.945921	0.0252658	1.11554
GOTERM_BP_DIRECT	GO:0031581~hemidesmosome assembly	7	0.364015	0.000590017	COL17A1, LAMB3, LAMA3, ITGB4, LAMC2, CD151, PLEC	1709	12	16792	5.73162	0.945921	0.0252658	1.11554
GOTERM_BP_DIRECT	GO:0003376~sphingosine-1-phosphate signaling pathway	7	0.364015	0.000590017	S1PR3, SPNS2, SPNS3, S1PR1, S1PR4, S1PR5, SPHK1	1709	12	16792	5.73162	0.945921	0.0252658	1.11554
GOTERM_BP_DIRECT	GO:0007160~cell-matrix adhesion	21	1.09204	0.000596508	PARVG, ITGAL, LYPD3, COL13A1, NPNT, COL3A1, ITGA11, ITGB4, ITGB5, BCAM, ITGB2, SIGLEC1, CD96, COL17A1, SNED1, CTGF, CD34, FBLN5, ITGB7, ILK, ZYX	1709	90	16792	2.29265	0.94763	0.025321	1.12775
GOTERM_BP_DIRECT	GO:0009612~response to mechanical stimulus	16	0.832033	0.000641042	CCL2, PTGER4, COL3A1, TGFBR2, CHI3L1, BDKRB1, BDKRB2, GLI2, CXCL12, JUNB, INHBB, RETN, PTK2B, JUN, MPO, THBS1	1709	59	16792	2.66458	0.957983	0.0269549	1.21146
GOTERM_BP_DIRECT	GO:0030097~hemopoiesis	16	0.832033	0.000641042	PDGFB, TTC7A, CSF1, ROGDI, IL10, SOD2, GATA2, CD34, NOTCH4, LCK, SH2B3, CNN2, RUNX1, RUNX2, KIRREL3, CSF1R	1709	59	16792	2.66458	0.957983	0.0269549	1.21146
GOTERM_BP_DIRECT	GO:0043552~positive regulation of phosphatidylinositol 3-kinase activity	11	0.572023	0.000689455	TNFAIP8L3, NOD2, CCR7, PDGFB, FGR, CCL21, PTK2B, TEK, PDGFRA, PDGFRB, TGFB1	1709	31	16792	3.48651	0.966931	0.0287176	1.30239
GOTERM_BP_DIRECT	GO:0045669~positive regulation of osteoblast differentiation	16	0.832033	0.000775549	CEBPA, IL6, CEBPB, PDLIM7, IFITM1, CEBPD, NPNT, FAM20C, TP63, HGF, WNT7B, ILK, TMEM119, RUNX2, ACVR1, CYR61	1709	60	16792	2.62017	0.978399	0.0319778	1.46389
GOTERM_BP_DIRECT	GO:0009887~organ morphogenesis	21	1.09204	0.000802032	COL18A1, NRP1, CCL2, FOXL1, RELA, ELN, TLE3, EVL, PNPLA6, APLP1, SLIT3, VEGFC, GATA2, TNFSF11, FLI1, ITGAX, EREG, GATA3, PDGFC, LFNG, TMEM176B	1709	92	16792	2.24281	0.981052	0.0327788	1.51351
GOTERM_BP_DIRECT	GO:0001974~blood vessel remodeling	11	0.572023	0.000912388	LIF, ACE, ACVRL1, BGN, EPAS1, DLL4, CCR2, AXL, TGM2, FOXC2, NOS3	1709	32	16792	3.37756	0.989023	0.0369019	1.72006
GOTERM_BP_DIRECT	GO:0048245~eosinophil chemotaxis	6	0.312012	0.000959843	CCL24, CCL13, CCL3, HRH1, CCL5, CCL7	1709	9	16792	6.55042	0.99132	0.0384701	1.80875
GOTERM_BP_DIRECT	GO:0071345~cellular response to cytokine stimulus	9	0.468019	0.00097459	CSF3, CD86, CCR7, CXCR4, HCLS1, FOXF1, NLRP12, NFKBIA, CSF1R	1709	22	16792	4.01958	0.991931	0.0387359	1.8363
GOTERM_BP_DIRECT	GO:0001954~positive regulation of cell-matrix adhesion	9	0.468019	0.00097459	CDH13, VEGFC, CCR7, CCL21, PTK2B, CSF1, ILK, EPHA1, CIB1	1709	22	16792	4.01958	0.991931	0.0387359	1.8363
GOTERM_BP_DIRECT	GO:2000573~positive regulation of DNA biosynthetic process	7	0.364015	0.00100167	PRKD2, PDGFB, ARRB2, PTK2B, RGCC, PDGFRB, HGF	1709	13	16792	5.29072	0.992943	0.0394741	1.88686
GOTERM_BP_DIRECT	GO:0002526~acute inflammatory response	7	0.364015	0.00100167	B4GALT1, IL6, S100A8, PTGES, VNN1, OGG1, ACVR1	1709	13	16792	5.29072	0.992943	0.0394741	1.88686
GOTERM_BP_DIRECT	GO:0032740~positive regulation of interleukin-17 production	7	0.364015	0.00100167	NOD2, MYD88, IL18, SLAMF6, IL15, LY9, TGFB1	1709	13	16792	5.29072	0.992943	0.0394741	1.88686
GOTERM_BP_DIRECT	GO:0043065~positive regulation of apoptotic process	49	2.5481	0.00103202	TGFB3, LPAR1, TGFB1, PDCD1, NLRC4, HMOX1, ATG7, LTA, KCNMA1, ARHGEF3, GZMA, ARHGEF18, ARHGEF6, SLIT2, LILRB1, GADD45G, MNDA, UBC, PDGFRB, CLIP3, NGFR, GADD45B, CAMK1D, FGD2, TNF, CYP1B1, TNFRSF12A, ADAMTSL4, CLU, TNFRSF8, AKAP13, BCL2L1, SQSTM1, PLEKHG5, TGM2, BCL6, INPP5D, FGD3, NGEF, IL6, BAD, VAV1, TRADD, NTRK3, DUSP1, IRF5, SMPD1, ID3, SLC9A1	1709	300	16792	1.60485	0.993927	0.040325	1.9435
GOTERM_BP_DIRECT	GO:0010628~positive regulation of gene expression	44	2.28809	0.00109936	CSF2, CCL3, PPARD, TNF, TADA3, PDGFB, LRRC32, CSF1, TLR2, PTPN22, IL7R, TGFB1, TLR9, SLC11A1, ZNF683, CTGF, GSN, C1QTNF1, ZC3H12A, IL1B, CNN2, MSN, IL1A, FN1, WNT10A, NAT8B, IL6, ACTA2, CD3E, STAT3, GAS6, LGALS9, NTRK3, LILRB1, INHBA, LAMP3, ARRB2, ID1, CD34, DLL4, SLC26A9, RGCC, PRDM1, ENG	1709	262	16792	1.65011	0.995648	0.0425646	2.06907
GOTERM_BP_DIRECT	GO:0045944~positive regulation of transcription from RNA polymerase II promoter	130	6.76027	0.00118517	AKNA, MEF2B, PPP2R5B, LMO2, IL18, TGFB3, TLR2, IL10, TGFB1, IL11, TLR9, GATA2, WNT1, S1PR1, FLI1, GATA3, FOXF1, SERPINE1, IL1B, CREB3L1, PITX1, IL1A, EGFR, CIITA, CD3D, MTA2, RELA, RELB, CD40, PTPRN, JUNB, LILRB1, JUN, RGCC, MAPK3, CAMK1, CAMTA2, TFEB, ELK1, NFKBIA, GREM1, LIF, PLAGL1, SLC11A1, ARNTL2, RUNX1, NR1H3, EPAS1, IKZF1, MAFB, SKI, EN1, HGF, MAFK, FOXP3, NOTCH3, ATF5, TNFSF11, EBF4, CSRN…	1709	981	16792	1.30207	0.997154	0.0454566	2.22885
GOTERM_BP_DIRECT	GO:0002755~MyD88-dependent toll-like receptor signaling pathway	11	0.572023	0.00119113	IRAK2, IRAK1, MYD88, UBC, TLR2, TLR5, TLR7, TNIP1, CD14, TLR8, TLR9	1709	33	16792	3.27521	0.997237	0.0453285	2.23994
GOTERM_BP_DIRECT	GO:0050731~positive regulation of peptidyl-tyrosine phosphorylation	19	0.98804	0.00127482	CSF3, IL6, NRP1, PDGFB, CD3E, HCLS1, HGF, CD74, TGFB1, IL11, LIF, OSM, VEGFC, ARRB2, ITGA5, PTK2B, CD4, TNK2, TREM2	1709	82	16792	2.27667	0.998174	0.0480678	2.39552
GOTERM_BP_DIRECT	GO:0030036~actin cytoskeleton organization	26	1.35205	0.00129769	FGD2, NUAK2, PDLIM7, ABLIM3, PIP5K1C, ITPKA, CDC42EP2, DOCK2, RAC2, RHOA, SH2B2, BCL6, FGD5, MKL1, FGD3, RHOG, IQSEC2, FMNL3, TNXB, TAOK2, LIMK1, ARHGEF18, TMSB10, ELMO1, CORO1A, ADD1	1709	130	16792	1.96513	0.998369	0.0485395	2.438
GOTERM_BP_DIRECT	GO:0048247~lymphocyte chemotaxis	10	0.520021	0.00130932	CCL24, CCL13, CCL22, CCL3, CCL2, CCL21, CCL3L1, CCL4L2, ADAM8, CCL26	1709	28	16792	3.50915	0.99846	0.0485966	2.45959
GOTERM_BP_DIRECT	GO:0032570~response to progesterone	12	0.624025	0.00132612	PTGER2, CCL2, CLDN4, RELA, CATSPER1, TGFB3, TLR2, ABHD2, BAD, THBS1, TGFB1, NR1H3	1709	39	16792	3.02327	0.998583	0.0488385	2.49077
GOTERM_BP_DIRECT	GO:0032494~response to peptidoglycan	5	0.26001	0.00135158	IL6, CARD9, MYD88, C5AR1, IRF5	1709	6	16792	8.18802	0.998751	0.0493857	2.53801
GOTERM_BP_DIRECT	GO:0030838~positive regulation of actin filament polymerization	13	0.676027	0.00139294	CSF3, GRB2, HCK, NCKAP1L, EVL, VASP, CCL26, CCL24, CCR7, CDC42EP2, CCL21, PTK2B, LMOD1	1709	45	16792	2.83852	0.998982	0.0504863	2.6147
GOTERM_BP_DIRECT	GO:0019722~calcium-mediated signaling	14	0.728029	0.00140692	TRPM4, CCL3, SPHK1, CXCR3, PPP1R9B, LAT, LAT2, TNFSF11, CCR6, CCR5, CXCR4, PLCG2, TREML1, SELE	1709	51	16792	2.69723	0.99905	0.0506094	2.6406
GOTERM_BP_DIRECT	GO:0018108~peptidyl-tyrosine phosphorylation	29	1.50806	0.00152198	CSF2, PDGFB, FGR, ABI3, EPHB2, IL12RB1, PTK2B, TEK, CSF2RB, TIE1, CSF2RA, CSF1R, EGFR, PTPN6, HCK, MAP2K3, FLT4, EFEMP1, AXL, EPHA1, NTRK3, EREG, PDGFRA, TESK1, ROR2, PDGFRB, JAK3, CUX1, IL3RA	1709	153	16792	1.86237	0.999463	0.054243	2.85363
GOTERM_BP_DIRECT	GO:0060337~type I interferon signaling pathway	16	0.832033	0.00157755	IFITM1, IFITM2, IFITM3, HLA-C, HLA-B, HLA-E, IRF9, TYK2, IFNAR2, IRF5, IRF8, IRF1, JAK1, IRF2, IRF3, GBP2	1709	64	16792	2.45641	0.999592	0.055767	2.95633
GOTERM_BP_DIRECT	GO:0038083~peptidyl-tyrosine autophosphorylation	12	0.624025	0.00166342	TYK2, FGR, PTK2B, BLK, HCK, MAPK3, LCK, JAK1, TNK2, JAK3, ROS1, MATK	1709	40	16792	2.94769	0.999733	0.0582981	3.11484
GOTERM_BP_DIRECT	GO:0034097~response to cytokine	14	0.728029	0.00170407	OSMR, RELB, COL3A1, PML, SPARC, MAPKAPK2, BCL2L1, NFKB2, JUNB, TIMP1, PTGES, CXCL16, JUN, PLA2G5	1709	52	16792	2.64536	0.999782	0.0592612	3.18981
GOTERM_BP_DIRECT	GO:0051591~response to cAMP	13	0.676027	0.00171283	THBD, DUSP1, PTK2B, JUN, RELA, MMP19, TEK, COL1A1, AREG, SPARC, PTPRN, JUNB, PLA2G5	1709	46	16792	2.77681	0.999791	0.0591415	3.20596
GOTERM_BP_DIRECT	GO:0043011~myeloid dendritic cell differentiation	8	0.416017	0.00186089	BATF3, CSF2, CD86, RELB, TGFBR2, SPI1, TGFB1, DCSTAMP	1709	19	16792	4.13711	0.9999	0.0636482	3.47847
GOTERM_BP_DIRECT	GO:0046330~positive regulation of JNK cascade	16	0.832033	0.00186147	TNF, CARD9, TAOK2, FLT4, TLR9, NOD2, CCR7, MYD88, CCL21, CTGF, PTK2B, GADD45G, IL1B, GADD45B, IL1A, CD27	1709	65	16792	2.41862	0.9999	0.0632305	3.47954
GOTERM_BP_DIRECT	GO:0045600~positive regulation of fat cell differentiation	13	0.676027	0.00209068	ZFP36, CEBPA, TRPM4, RARRES2, PPARD, CEBPB, WNT5B, ZBTB7C, CMKLR1, ZFP36L1, CCDC3, ZC3H12A, ZNF385A	1709	47	16792	2.71773	0.999968	0.0702621	3.89996
GOTERM_BP_DIRECT	GO:0045860~positive regulation of protein kinase activity	13	0.676027	0.00209068	LAT, CCR7, TNF, EREG, PTK2B, CCL21, MAP2K3, CSF1, CD4, SDC4, GAS6, LCP2, CYR61	1709	47	16792	2.71773	0.999968	0.0702621	3.89996
GOTERM_BP_DIRECT	GO:0071230~cellular response to amino acid stimulus	13	0.676027	0.00209068	EGFR, TNF, CEBPB, COL4A1, SOCS1, COL3A1, BCL2L1, SESN2, COL5A2, COL1A2, COL6A1, PDGFC, COL1A1	1709	47	16792	2.71773	0.999968	0.0702621	3.89996
GOTERM_BP_DIRECT	GO:0000187~activation of MAPK activity	22	1.14405	0.00235486	IRAK2, IRAK1, TNF, C5AR1, MAP2K3, FPR1, TGFB3, LPAR1, MAPKAPK2, HGF, CD74, NTRK3, PEA15, NOD2, CXCR4, MAPK3, IKBKG, UBC, TGFA, GHRL, IL1B, THBS1	1709	107	16792	2.02022	0.999991	0.0782628	4.38238
GOTERM_BP_DIRECT	GO:0051607~defense response to virus	30	1.56006	0.00239212	PRF1, IFITM1, CD8A, IFITM2, IFITM3, PML, UNC93B1, TLR7, TLR8, TMEM173, ITGAX, IL10RB, FCN3, ATG7, TICAM1, ZC3H12A, IL6, HYAL2, CARD9, RELA, CD40, NLRP3, LILRB1, IRF9, IFNAR2, CD86, IRF5, IRF1, IRF3, SLFN11	1709	165	16792	1.78648	0.999993	0.0789225	4.45023
GOTERM_BP_DIRECT	GO:0045582~positive regulation of T cell differentiation	7	0.364015	0.00244292	IL2RA, GATA3, IL36B, BAD, PIK3R6, CD74, CD27	1709	15	16792	4.58529	0.999994	0.0799986	4.54267
GOTERM_BP_DIRECT	GO:0046718~viral entry into host cell	18	0.936037	0.00248284	MRC1, CR1, HYAL2, SLC52A1, AXL, ITGB5, ANPEP, TNFRSF4, GAS6, CD86, LAMP3, ITGA5, ITGB7, CD209, CLEC4G, CTSB, SELPLG, CLEC5A	1709	80	16792	2.21077	0.999995	0.0807194	4.61525
GOTERM_BP_DIRECT	GO:0045740~positive regulation of DNA replication	12	0.624025	0.00254798	EGFR, CSF2, IL6, PDGFB, EREG, JUN, PDGFRA, CST3, TGFB3, PDGFC, AREG, GLI2	1709	42	16792	2.80732	0.999997	0.0822105	4.73358
GOTERM_BP_DIRECT	GO:0001892~embryonic placenta development	8	0.416017	0.00261405	CEBPA, EGFR, CSF2, GATA2, CEBPB, PDGFB, EPAS1, TFEB	1709	20	16792	3.93025	0.999998	0.0837079	4.85345
GOTERM_BP_DIRECT	GO:0009967~positive regulation of signal transduction	15	0.780031	0.00275009	GRB2, SLA2, SLA, HSH2D, SH2D3C, LAT, LASP1, GATA3, ARHGAP1, CHN1, SH2B3, SH2B2, MAPK8IP1, HDAC6, BLNK	1709	61	16792	2.41614	0.999999	0.0873095	5.09982
GOTERM_BP_DIRECT	GO:0045657~positive regulation of monocyte differentiation	5	0.26001	0.00289949	ZFP36L1, CSF1, JUN, IL34, DCSTAMP	1709	7	16792	7.01831	0.999999	0.0912511	5.36969
GOTERM_BP_DIRECT	GO:0002606~positive regulation of dendritic cell antigen processing and presentation	5	0.26001	0.00289949	SLC11A1, NOD2, CCR7, CCL21, CD74	1709	7	16792	7.01831	0.999999	0.0912511	5.36969
GOTERM_BP_DIRECT	GO:0043305~negative regulation of mast cell degranulation	5	0.26001	0.00289949	CD84, CD300A, FOXF1, HMOX1, LGALS9	1709	7	16792	7.01831	0.999999	0.0912511	5.36969
GOTERM_BP_DIRECT	GO:0042535~positive regulation of tumor necrosis factor biosynthetic process	6	0.312012	0.00295608	CYBB, CCR2, TNFRSF8, MAPKAPK2, THBS1, SPN	1709	11	16792	5.35943	1	0.092363	5.47172
GOTERM_BP_DIRECT	GO:0030278~regulation of ossification	6	0.312012	0.00295608	DHRS3, EGR2, PTGER4, CSF1, MAPK3, ACVR1	1709	11	16792	5.35943	1	0.092363	5.47172
GOTERM_BP_DIRECT	GO:0032495~response to muramyl dipeptide	6	0.312012	0.00295608	NOD2, CARD9, IRF5, RELA, NFKBIA, NLRP1	1709	11	16792	5.35943	1	0.092363	5.47172
GOTERM_BP_DIRECT	GO:0007162~negative regulation of cell adhesion	11	0.572023	0.00307604	CDH13, LPXN, ACVRL1, RND1, PODXL, TGFBI, SIPA1, JAM2, ADAMDEC1, SPN, ARHGDIB	1709	37	16792	2.92113	1	0.0953311	5.68768
GOTERM_BP_DIRECT	GO:0045429~positive regulation of nitric oxide biosynthetic process	12	0.624025	0.00311461	EGFR, IL6, TNF, AIF1, PTK2B, TICAM1, CLU, IL1B, ITGB2, TLR5, KLF2, SOD2	1709	43	16792	2.74204	1	0.0958694	5.75701
GOTERM_BP_DIRECT	GO:0000902~cell morphogenesis	15	0.780031	0.00322635	PSMB10, LST1, PDPN, CLU, HGF, UPK3A, IL7R, GREM1, SIDT2, PTPRO, BCL6, GP1BA, ADAM8, KLF2, ADD1	1709	62	16792	2.37717	1	0.0985267	5.95759
GOTERM_BP_DIRECT	GO:0008283~cell proliferation	55	2.86011	0.00328925	PPARD, LY86, GLI2, CBFA2T3, TGFBI, ILK, TGFA, IL15RA, ROS1, IL1A, MATK, CYR61, EGFR, PDXK, PDPN, PIM1, PIM2, OSM, IFNAR2, TNFSF13B, TACSTD2, CD34, PELO, BCAT1, ACHE, GNAI2, CSF1, NDP, SIPA1, ELN, CD70, EHF, BCL2L1, CD74, ZFP36L1, RASGRP4, GRPR, CD5, CSF1R, PTPN6, CRIP1, IL2RA, SRA1, SKI, FURIN, GAS6, STAT3, TNFSF8, LRP1, NAA60, IRF2, AREG, FPGS, ADRA1D, IGFBP4	1709	366	16792	1.47653	1	0.0997369	6.07033
GOTERM_BP_DIRECT	GO:0032757~positive regulation of interleukin-8 production	9	0.468019	0.00329158	PRKD2, NOD2, TNF, SERPINE1, TLR2, IL1B, TLR5, TLR7, TLR9	1709	26	16792	3.40118	1	0.0991971	6.07451
GOTERM_BP_DIRECT	GO:0007202~activation of phospholipase C activity	9	0.468019	0.00329158	EGFR, GNA15, C5AR1, GPR55, RASGRP4, ANG, S1PR4, LPAR1, SELE	1709	26	16792	3.40118	1	0.0991971	6.07451
GOTERM_BP_DIRECT	GO:0035025~positive regulation of Rho protein signal transduction	9	0.468019	0.00329158	P2RY8, F2RL3, GPR35, GPR55, COL3A1, PDGFRB, AKAP13, LPAR1, GPR4	1709	26	16792	3.40118	1	0.0991971	6.07451
GOTERM_BP_DIRECT	GO:0007264~small GTPase mediated signal transduction	40	2.08008	0.0034152	ARFRP1, RRAD, RAB1B, RGL4, ARF5, DOCK2, ARL11, RAB43, RAC2, RASGRP4, HMOX1, ARHGAP1, RASGRP2, RAB11B, RHOA, RRAS, RHOC, AGAP2, RHOF, RHOG, RHOH, GDI1, RAB8A, RSG1, ARHGEF18, RAB4B, RGS19, GEM, RASL12, VAV1, ARHGAP30, SH2D3C, RAB31, RASL11A, RND1, RAB37, RAB35, REM1, TNK2, ARL4C	1709	246	16792	1.59766	1	0.102111	6.29569
GOTERM_BP_DIRECT	GO:0044130~negative regulation of growth of symbiont in host	7	0.364015	0.00357532	TNF, MYD88, SQSTM1, IRF8, MPO, IL10, LTA	1709	16	16792	4.29871	1	0.106004	6.58143
GOTERM_BP_DIRECT	GO:0046677~response to antibiotic	10	0.520021	0.0036621	CIITA, ALPL, HYAL2, IL6, CCL2, CASP9, ID1, CCR4, JAK1, AOC3	1709	32	16792	3.07051	1	0.107792	6.73595
GOTERM_BP_DIRECT	GO:0002479~antigen processing and presentation of exogenous peptide antigen via MHC class I, TAP-dependent	15	0.780031	0.00376795	PSMB10, NCF2, NCF1, NCF4, ITGB5, HLA-C, HLA-B, HLA-E, PSMB9, CYBA, CYBB, PSMC3, PSME2, FCGR1A, FCGR1B	1709	63	16792	2.33944	1	0.110082	6.9241
GOTERM_BP_DIRECT	GO:0032720~negative regulation of tumor necrosis factor production	11	0.572023	0.00380068	HAVCR2, BPI, ARRB2, CD34, AXL, ZC3H12A, PTPN22, FOXP3, IL10, GAS6, LGALS9	1709	38	16792	2.84426	1	0.110335	6.98222
GOTERM_BP_DIRECT	GO:0072676~lymphocyte migration	4	0.208008	0.00388262	SPNS2, CCR6, TBX21, GATA3	1709	4	16792	9.82563	1	0.111924	7.12753
GOTERM_BP_DIRECT	GO:0038110~interleukin-2-mediated signaling pathway	4	0.208008	0.00388262	IL2RB, IL2RA, JAK1, IL2RG	1709	4	16792	9.82563	1	0.111924	7.12753
GOTERM_BP_DIRECT	GO:0010575~positive regulation of vascular endothelial growth factor production	9	0.468019	0.00426674	C3AR1, CYP1B1, C5AR1, C3, FLT4, SULF1, IL1B, TGFB1, IL1A	1709	27	16792	3.27521	1	0.121611	7.80589
GOTERM_BP_DIRECT	GO:0043029~T cell homeostasis	9	0.468019	0.00426674	SPNS2, CORO1A, SIT1, RIPK3, NCKAP1L, TNFSF14, JAK3, FOXP3, TGFB1	1709	27	16792	3.27521	1	0.121611	7.80589
GOTERM_BP_DIRECT	GO:0016477~cell migration	30	1.56006	0.00445217	FGR, CD248, BDKRB1, CD151, SDC4, TGFB1, S1PR1, ANG, CTGF, RHOA, PSTPIP1, THBS1, MATK, FMNL3, TAOK2, PODXL, GAS6, COL5A1, ELMO1, TYK2, PPP1R9B, SH3KBP1, JAK1, PDGFRB, DGKZ, TNK2, JAK3, ENG, LCP1, SLC9A1	1709	172	16792	1.71377	1	0.125837	8.13168
GOTERM_BP_DIRECT	GO:0071526~semaphorin-plexin signaling pathway	10	0.520021	0.00458871	PLXNA3, SEMA6B, NRP1, PLXNA4, SEMA3G, SEMA3F, SEMA4B, SEMA3B, FLNA, SEMA4A	1709	33	16792	2.97746	1	0.128712	8.37089
GOTERM_BP_DIRECT	GO:0045747~positive regulation of Notch signaling pathway	10	0.520021	0.00458871	WNT1, MFNG, NOD2, TSPAN33, DLL4, TSPAN5, TP63, LFNG, TSPAN17, STAT3	1709	33	16792	2.97746	1	0.128712	8.37089
GOTERM_BP_DIRECT	GO:0032695~negative regulation of interleukin-12 production	6	0.312012	0.00464612	MEFV, ARRB2, CMKLR1, JAK3, THBS1, IL10	1709	12	16792	4.91281	1	0.129485	8.47128
GOTERM_BP_DIRECT	GO:0045086~positive regulation of interleukin-2 biosynthetic process	6	0.312012	0.00464612	CARD11, CD86, CD3E, IL1B, CD4, IL1A	1709	12	16792	4.91281	1	0.129485	8.47128
GOTERM_BP_DIRECT	GO:0043032~positive regulation of macrophage activation	6	0.312012	0.00464612	HAVCR2, IL1RL1, IL4R, THBS1, TNIP2, IL10	1709	12	16792	4.91281	1	0.129485	8.47128
GOTERM_BP_DIRECT	GO:0042088~T-helper 1 type immune response	6	0.312012	0.00464612	IL18BP, HLA-DRB1, IL18, HLA-DRB5, BCL3, EBI3	1709	12	16792	4.91281	1	0.129485	8.47128
GOTERM_BP_DIRECT	GO:0001774~microglial cell activation	6	0.312012	0.00464612	AIF1, JUN, CLU, TLR2, TLR7, TLR8	1709	12	16792	4.91281	1	0.129485	8.47128
GOTERM_BP_DIRECT	GO:0030890~positive regulation of B cell proliferation	11	0.572023	0.00465398	CARD11, GPR183, TNFSF13B, CLCF1, TICAM1, NCKAP1L, BCL6, CD40, TNFRSF4, CD74, SASH3	1709	39	16792	2.77133	1	0.128966	8.48503
GOTERM_BP_DIRECT	GO:0050718~positive regulation of interleukin-1 beta secretion	8	0.416017	0.00479713	NOD2, CCL3, GSDMD, NLRP12, NLRP3, NLRP1, LGALS9, AIM2	1709	22	16792	3.57296	1	0.131931	8.73487
GOTERM_BP_DIRECT	GO:0002230~positive regulation of defense response to virus by host	8	0.416017	0.00479713	LILRB1, TMEM173, IL12RB1, CREB3, PML, ZC3H12A, PTPN22, AIM2	1709	22	16792	3.57296	1	0.131931	8.73487
GOTERM_BP_DIRECT	GO:0032825~positive regulation of natural killer cell differentiation	5	0.26001	0.00533332	AXL, IL15RA, IL15, GAS6, FLT3LG	1709	8	16792	6.14102	1	0.144791	9.66498
GOTERM_BP_DIRECT	GO:0010544~negative regulation of platelet activation	5	0.26001	0.00533332	THBD, PDGFB, C1QTNF1, PDGFRA, NOS3	1709	8	16792	6.14102	1	0.144791	9.66498
GOTERM_BP_DIRECT	GO:0045630~positive regulation of T-helper 2 cell differentiation	5	0.26001	0.00533332	IL6, CD86, IL4R, IL18, NLRP3	1709	8	16792	6.14102	1	0.144791	9.66498
GOTERM_BP_DIRECT	GO:0019064~fusion of virus membrane with host plasma membrane	5	0.26001	0.00533332	HYAL2, CCR5, CXCR4, CD4, GAS6	1709	8	16792	6.14102	1	0.144791	9.66498
GOTERM_BP_DIRECT	GO:0050862~positive regulation of T cell receptor signaling pathway	5	0.26001	0.00533332	KCNN4, PRKD2, CCR7, LCK, TESPA1	1709	8	16792	6.14102	1	0.144791	9.66498
GOTERM_BP_DIRECT	GO:0050919~negative chemotaxis	10	0.520021	0.00568784	PLXNA3, SEMA6B, SEMA3G, SEMA3F, RHOA, SEMA4B, SEMA3B, SEMA4A, SLIT2, SLIT3	1709	34	16792	2.88989	1	0.15283	10.275
GOTERM_BP_DIRECT	GO:0032733~positive regulation of interleukin-10 production	8	0.416017	0.00629987	NOD2, CD34, CD40LG, TLR2, FCER1G, HGF, SASH3, TLR9	1709	23	16792	3.41761	1	0.166968	11.319
GOTERM_BP_DIRECT	GO:0032967~positive regulation of collagen biosynthetic process	8	0.416017	0.00629987	CCL2, CTGF, RGCC, TGFB3, PDGFRB, CREB3L1, ENG, TGFB1	1709	23	16792	3.41761	1	0.166968	11.319
GOTERM_BP_DIRECT	GO:0048839~inner ear development	11	0.572023	0.00680673	CEBPA, C1QB, CCM2, LRP10, CEBPD, TGFB3, PDGFRB, MAPKAPK2, SPARC, KCNQ1, TGFB1	1709	41	16792	2.63614	1	0.17822	12.1748
GOTERM_BP_DIRECT	GO:0001937~negative regulation of endothelial cell proliferation	9	0.468019	0.00686704	ACVRL1, RGCC, SULF1, GHRL, CXCR3, SPARC, THBS1, ENG, VASH1	1709	29	16792	3.04933	1	0.178714	12.2761
GOTERM_BP_DIRECT	GO:0002376~immune system process	9	0.468019	0.00686704	KCNN4, CD300A, SQSTM1, VSTM1, CD300LF, LRMP, HP, CD300C, TAPBPL	1709	29	16792	3.04933	1	0.178714	12.2761
GOTERM_BP_DIRECT	GO:0043410~positive regulation of MAPK cascade	17	0.884035	0.00692183	TNFRSF6B, IL6, PDGFB, TNFRSF25, PSAP, FLT4, LPAR1, TNFRSF4, IL11, LIF, OSM, TNFRSF1B, RELT, C1QTNF1, NGFR, IGFBP4, CD27	1709	81	16792	2.06217	1	0.179072	12.3681
GOTERM_BP_DIRECT	GO:0016045~detection of bacterium	6	0.312012	0.0069239	NLRC4, NOD2, HLA-DRB1, HLA-DRB5, HLA-B, CD1D	1709	13	16792	4.53491	1	0.178194	12.3716
GOTERM_BP_DIRECT	GO:2000249~regulation of actin cytoskeleton reorganization	7	0.364015	0.00693929	GMFG, PTK2B, PDGFRA, TGFB1, TRPM2, CSF1R, ARHGDIB	1709	18	16792	3.82108	1	0.177635	12.3974
GOTERM_BP_DIRECT	GO:0034142~toll-like receptor 4 signaling pathway	7	0.364015	0.00693929	IRAK1, TICAM2, NFKBIA, ITGB2, ITGAM, CD14, LGALS9	1709	18	16792	3.82108	1	0.177635	12.3974
GOTERM_BP_DIRECT	GO:0046597~negative regulation of viral entry into host cell	7	0.364015	0.00693929	IFITM1, TRIM8, GSN, FCN3, IFITM2, IFITM3, FCN1	1709	18	16792	3.82108	1	0.177635	12.3974
GOTERM_BP_DIRECT	GO:0034765~regulation of ion transmembrane transport	21	1.09204	0.00798215	KCNMA1, KCNJ15, KCNC3, KCND1, CACNA1I, HVCN1, CACNA2D3, KCNK13, KCNK12, CACNA2D4, KCNK10, KCNJ5, TMEM37, TMEM109, CYBB, CLIC3, KCNK6, CLIC6, CATSPER1, CACNA1G, KCNF1	1709	111	16792	1.8589	1	0.200532	14.1295
GOTERM_BP_DIRECT	GO:0030099~myeloid cell differentiation	8	0.416017	0.00812674	CEBPA, RASGRP4, IRF8, BCL6B, PML, BCL6, RUNX1, CLEC5A	1709	24	16792	3.27521	1	0.20276	14.3671
GOTERM_BP_DIRECT	GO:0051496~positive regulation of stress fiber assembly	11	0.572023	0.00813759	LIMK1, CTGF, RGCC, TGFB3, RHOA, EVL, LPAR1, ARHGEF15, SDC4, EPHA1, ARHGEF10L	1709	42	16792	2.57338	1	0.201991	14.3849
GOTERM_BP_DIRECT	GO:0048469~cell maturation	10	0.520021	0.00848398	CEBPA, GATA2, EPAS1, CCL21, GATA3, POU2F2, AXL, SOX18, IL15, RUNX2	1709	36	16792	2.72934	1	0.208617	14.9515
GOTERM_BP_DIRECT	GO:0006887~exocytosis	17	0.884035	0.00878445	RSG1, CCL3, CCR1, MYO1G, LIN7B, CCL5, EXOC3L4, ANK1, ARHGAP44, EXOC3L1, SYTL4, VAMP5, DNAJC5, SYTL3, CDK16, TNFAIP2, SYT17	1709	83	16792	2.01248	1	0.214125	15.44
GOTERM_BP_DIRECT	GO:0030324~lung development	16	0.832033	0.00882794	CEBPA, EGFR, RBP4, EPAS1, PDPN, CHI3L1, SPARC, GLI2, WNT7B, CTGF, CRISPLD2, FOXF1, HSD11B1, HEG1, NOS3, ADAMTS2	1709	76	16792	2.06855	1	0.214021	15.5105
GOTERM_BP_DIRECT	GO:0007184~SMAD protein import into nucleus	5	0.26001	0.0088321	JUN, GDF5, TGFB3, PML, TGFB1	1709	9	16792	5.45868	1	0.213076	15.5173
GOTERM_BP_DIRECT	GO:0021612~facial nerve structural organization	5	0.26001	0.0088321	PLXNA3, NRP1, EGR2, PLXNA4, SEMA3F	1709	9	16792	5.45868	1	0.213076	15.5173
GOTERM_BP_DIRECT	GO:2001199~negative regulation of dendritic cell differentiation	4	0.208008	0.00897127	LILRB1, ZBTB46, TMEM176B, TMEM176A	1709	5	16792	7.8605	1	0.215017	15.7424
GOTERM_BP_DIRECT	GO:0002381~immunoglobulin production involved in immunoglobulin mediated immune response	4	0.208008	0.00897127	GAPT, HLA-DQB1, HLA-DRB1, HLA-DRB5	1709	5	16792	7.8605	1	0.215017	15.7424
GOTERM_BP_DIRECT	GO:0002503~peptide antigen assembly with MHC class II protein complex	4	0.208008	0.00897127	HLA-DRB1, HLA-DMB, HLA-DMA, HLA-DRA	1709	5	16792	7.8605	1	0.215017	15.7424
GOTERM_BP_DIRECT	GO:0021637~trigeminal nerve structural organization	4	0.208008	0.00897127	PLXNA3, NRP1, PLXNA4, SEMA3F	1709	5	16792	7.8605	1	0.215017	15.7424
GOTERM_BP_DIRECT	GO:0002223~stimulatory C-type lectin receptor signaling pathway	20	1.04004	0.0091335	PSMB10, CARD9, ICAM2, RELA, ICAM3, RELB, NFKBIA, PSMB9, CARD11, CLEC4E, PSME2, PSMC3, CD209, PLCG2, IKBKG, CLEC4A, UBC, FCER1G, PRKACA, CLEC7A	1709	105	16792	1.87155	1	0.217419	16.0042
GOTERM_BP_DIRECT	GO:0007275~multicellular organism development	71	3.69215	0.00930267	PLXNA3, PRR15, PDLIM7, LMO2, TBX21, PRRX2, PDCD1, WNT1, OLFML3, PBXIP1, GPX4, SPRED3, CREB3L1, TWIST2, PHC2, WNT10A, CHST2, CECR1, PIM1, CD40, OSM, ADAMTS9, TXNDC2, EYA2, RELT, TNFRSF10D, GADD45G, CATSPER1, ROR2, WNT9A, GADD45B, CUX1, SSC5D, CSF3, TNFRSF6B, NANOS3, TSHZ3, WNT5B, TNFRSF25, TNFRSF8, VENTX, EHF, RTL1, TNFRSF4, PCOLCE, MFRP, HIC1, LIF, TNFRSF1B, TNFRSF18, ANGPTL2, MN1, ARHGDIB, CSF1R…	1709	521	16792	1.339	1	0.219935	16.2764
GOTERM_BP_DIRECT	GO:0001570~vasculogenesis	13	0.676027	0.00950385	CCM2, TGFBR2, JUNB, TGFB1, ZFP36L1, FOXF1, HEG1, SOX18, TIE1, TMEM100, SOX17, ENG, HDAC7	1709	56	16792	2.28095	1	0.22308	16.599
GOTERM_BP_DIRECT	GO:0045785~positive regulation of cell adhesion	11	0.572023	0.0096597	PRKD2, STX4, CCR7, TNF, TNFRSF18, TGM2, CCL5, ADAM8, APBB1IP, CXCL12, CHRD	1709	43	16792	2.51353	1	0.225248	16.848
GOTERM_BP_DIRECT	GO:0070498~interleukin-1-mediated signaling pathway	6	0.312012	0.00988009	IRAK2, IRAK1, IL1R1, MAPK3, TNIP2, IL1A	1709	14	16792	4.21098	1	0.228704	17.1991
GOTERM_BP_DIRECT	GO:0033138~positive regulation of peptidyl-serine phosphorylation	15	0.780031	0.00996009	CSF3, OSM, LIF, NTRK3, PRKD2, IL6, TNF, ARRB2, HCLS1, ARAF, PINK1, CAMK1, TGFB1, GAS6, IL11	1709	70	16792	2.10549	1	0.229271	17.3261
GOTERM_BP_DIRECT	GO:0030308~negative regulation of cell growth	22	1.14405	0.0102221	PPARD, HYAL2, ACVRL1, SIPA1, PML, FBP1, BDKRB1, SESN2, GREM1, DCSTAMP, SLIT2, TGFB1, SLIT3, INHBA, PPP1R9B, SERTAD3, CDA, BCL6, DNAJB2, SOX17, SERTAD1, ZC3H12D	1709	121	16792	1.78648	1	0.233488	17.741
GOTERM_BP_DIRECT	GO:0002040~sprouting angiogenesis	8	0.416017	0.0103155	CDH13, NRP1, PTK2B, FLT4, TEK, THBS1, LOXL2, ENG	1709	25	16792	3.1442	1	0.234288	17.8884
GOTERM_BP_DIRECT	GO:0042327~positive regulation of phosphorylation	8	0.416017	0.0103155	EGFR, EREG, ANG, ILK, NCKAP1L, AREG, THBS1, CCL5	1709	25	16792	3.1442	1	0.234288	17.8884
GOTERM_BP_DIRECT	GO:0030206~chondroitin sulfate biosynthetic process	8	0.416017	0.0103155	BGN, CHST7, CHPF, CHST12, CHST13, CHPF2, CHST15, DSE	1709	25	16792	3.1442	1	0.234288	17.8884
GOTERM_BP_DIRECT	GO:0019886~antigen processing and presentation of exogenous peptide antigen via MHC class II	18	0.936037	0.0107678	HLA-DQB1, HLA-DQB2, HLA-DRB1, IFI30, CTSS, HLA-DMB, HLA-DMA, HLA-DQA2, CD74, HLA-DQA1, FCER1G, HLA-DRB5, CTSD, HLA-DPA1, HLA-DPB1, HLA-DOA, HLA-DOB, HLA-DRA	1709	92	16792	1.92241	1	0.242153	18.5988
GOTERM_BP_DIRECT	GO:0001501~skeletal system development	24	1.24805	0.0110362	ALPL, HAPLN3, CMKLR1, MMP9, COL3A1, FBN1, TP63, ACP2, EN1, GLI2, ANKH, COL5A2, GJA5, ACD, COL1A2, COL12A1, COL1A1, CHRD, PAPSS2, IGFBP4, PITX1, ADAMTS4, CDH11, COL10A1	1709	137	16792	1.72128	1	0.246298	19.0175
GOTERM_BP_DIRECT	GO:0030512~negative regulation of transforming growth factor beta receptor signaling pathway	14	0.728029	0.0112077	GLG1, ADAMTSL2, TGFBR2, TGFB3, SKI, TGFB1, WNT1, HTRA1, UBC, BCL9L, TGFB1I1, ENG, PMEPA1, FAM89B	1709	64	16792	2.14936	1	0.248516	19.2841
GOTERM_BP_DIRECT	GO:0050850~positive regulation of calcium-mediated signaling	7	0.364015	0.0121414	CDH13, CCL3, CD8A, CD3E, CD4, TREM2, CCL4	1709	20	16792	3.43897	1	0.265138	20.7205
GOTERM_BP_DIRECT	GO:1902895~positive regulation of pri-miRNA transcription from RNA polymerase II promoter	7	0.364015	0.0121414	PDGFB, RELA, JUN, SPI1, NGFR, TGFB1, STAT3	1709	20	16792	3.43897	1	0.265138	20.7205
GOTERM_BP_DIRECT	GO:0006801~superoxide metabolic process	7	0.364015	0.0121414	CYBA, CYBB, NCF2, NCF1, NCF1C, NCF1B, SOD2	1709	20	16792	3.43897	1	0.265138	20.7205
GOTERM_BP_DIRECT	GO:0010811~positive regulation of cell-substrate adhesion	10	0.520021	0.0122151	SMOC2, EGFLAM, ITGA5, SPOCK2, FOXF1, NPNT, COL8A1, VIT, EMILIN1, CYR61	1709	38	16792	2.58569	1	0.265365	20.833
GOTERM_BP_DIRECT	GO:0042517~positive regulation of tyrosine phosphorylation of Stat3 protein	10	0.520021	0.0122151	OSM, LIF, IL6, SOCS3, CLCF1, IL18, IL15, STAT3, CSF1R, IL31RA	1709	38	16792	2.58569	1	0.265365	20.833
GOTERM_BP_DIRECT	GO:0051592~response to calcium ion	13	0.676027	0.0125668	KCNMA1, EGFR, PEF1, GDI1, IL6, S100A16, DUSP1, PTGES, PTK2B, BAD, SPARC, THBS1, AQP3	1709	58	16792	2.2023	1	0.270733	21.367
GOTERM_BP_DIRECT	GO:0007259~JAK-STAT cascade	9	0.468019	0.0127974	IFNAR2, CCL2, SOCS3, CLCF1, CCR2, SOCS1, IL15RA, STAT3, IL31RA	1709	32	16792	2.76346	1	0.273799	21.7153
GOTERM_BP_DIRECT	GO:0048843~negative regulation of axon extension involved in axon guidance	8	0.416017	0.0129032	PLXNA3, SEMA6B, NRP1, SEMA3G, SEMA3F, SEMA4B, SEMA3B, SEMA4A	1709	26	16792	3.02327	1	0.274561	21.8747
GOTERM_BP_DIRECT	GO:0030041~actin filament polymerization	8	0.416017	0.0129032	MICALL2, AIF1, ANG, GSN, HCLS1, MSRB1, ARPC4, WAS	1709	26	16792	3.02327	1	0.274561	21.8747
GOTERM_BP_DIRECT	GO:0008015~blood circulation	11	0.572023	0.0133438	C3AR1, ACVRL1, FLI1, OLR1, HTR7, DLL4, ELN, SERPING1, BDKRB2, MYOF, CXCL12	1709	45	16792	2.40182	1	0.281335	22.5347
GOTERM_BP_DIRECT	GO:0046888~negative regulation of hormone secretion	5	0.26001	0.0135474	OSM, LIF, IL6, ADORA1, IL11	1709	10	16792	4.91281	1	0.283785	22.8381
GOTERM_BP_DIRECT	GO:0033089~positive regulation of T cell differentiation in thymus	5	0.26001	0.0135474	VNN1, GLI2, ADAM8, IL7R, TESPA1	1709	10	16792	4.91281	1	0.283785	22.8381
GOTERM_BP_DIRECT	GO:0031953~negative regulation of protein autophosphorylation	5	0.26001	0.0135474	JUN, NLRP12, ENG, GFRA2, MVP	1709	10	16792	4.91281	1	0.283785	22.8381
GOTERM_BP_DIRECT	GO:0035455~response to interferon-alpha	5	0.26001	0.0135474	IFNAR2, LAMP3, IFITM1, IFITM2, IFITM3	1709	10	16792	4.91281	1	0.283785	22.8381
GOTERM_BP_DIRECT	GO:0001771~immunological synapse formation	5	0.26001	0.0135474	PRF1, DOCK2, CORO1A, CCL21, CD6	1709	10	16792	4.91281	1	0.283785	22.8381
GOTERM_BP_DIRECT	GO:0006884~cell volume homeostasis	5	0.26001	0.0135474	KCNN4, LRRC8A, SLC12A4, AQP1, ADD1	1709	10	16792	4.91281	1	0.283785	22.8381
GOTERM_BP_DIRECT	GO:0045080~positive regulation of chemokine biosynthetic process	5	0.26001	0.0135474	TNF, MYD88, HMOX1, TICAM1, IL1B	1709	10	16792	4.91281	1	0.283785	22.8381
GOTERM_BP_DIRECT	GO:0002430~complement receptor mediated signaling pathway	5	0.26001	0.0135474	C3AR1, CR1, FPR1, FPR3, FPR2	1709	10	16792	4.91281	1	0.283785	22.8381
GOTERM_BP_DIRECT	GO:0010762~regulation of fibroblast migration	5	0.26001	0.0135474	MTA2, GNA12, RFFL, SDC4, PRR5L	1709	10	16792	4.91281	1	0.283785	22.8381
GOTERM_BP_DIRECT	GO:0002675~positive regulation of acute inflammatory response	5	0.26001	0.0135474	OSM, IL6, OSMR, ALOX5AP, ADAM8	1709	10	16792	4.91281	1	0.283785	22.8381
GOTERM_BP_DIRECT	GO:0043277~apoptotic cell clearance	6	0.312012	0.0135987	MARCO, LRP1, AXL, TGM2, GAS6, NR1H3	1709	15	16792	3.93025	1	0.283514	22.9143
GOTERM_BP_DIRECT	GO:0006691~leukotriene metabolic process	6	0.312012	0.0135987	GGT5, ALOX5AP, TLR2, ALOX5, LTC4S, MAPKAPK2	1709	15	16792	3.93025	1	0.283514	22.9143
GOTERM_BP_DIRECT	GO:0030502~negative regulation of bone mineralization	6	0.312012	0.0135987	TRPM4, CCL3, PTK2B, CCR1, GREM1, SRGN	1709	15	16792	3.93025	1	0.283514	22.9143
GOTERM_BP_DIRECT	GO:0043524~negative regulation of neuron apoptotic process	23	1.19605	0.0138013	NRP1, CCL2, CEBPB, C5AR1, GDF5, AXL, TGFB3, PINK1, EN1, BCL2L1, SOD2, CORO1A, LRP1, UNC5B, CLCF1, PTK2B, JUN, HMOX1, ILK, DNAJC5, ADAM8, AGAP2, FAIM2	1709	132	16792	1.71204	1	0.285906	23.2147
GOTERM_BP_DIRECT	GO:0001558~regulation of cell growth	16	0.832033	0.0140556	FXYD2, TAOK2, CREB3, CLSTN3, IGFBP6, CLSTN1, CISH, FAM107A, CTGF, HTRA1, FBLN5, RASGRP2, OGFR, CRIM1, IGFBP4, CYR61	1709	80	16792	1.96513	1	0.289165	23.5902
GOTERM_BP_DIRECT	GO:0043406~positive regulation of MAP kinase activity	13	0.676027	0.0143565	EGFR, IRAK1, TNF, PDGFB, CD40, TGFB1, MAGED1, TNFSF11, ILK, PDGFRB, PIK3R5, PDGFC, PIK3R6	1709	59	16792	2.16497	1	0.293182	24.0322
GOTERM_BP_DIRECT	GO:0006953~acute-phase response	10	0.520021	0.0144835	APOL2, IL6, CEBPB, HAMP, IL1RN, HP, SERPINA1, STAT3, FN1, CD163	1709	39	16792	2.51939	1	0.294172	24.218
GOTERM_BP_DIRECT	GO:0030336~negative regulation of cell migration	18	0.936037	0.0146679	ACVRL1, CYP1B1, PODN, IFITM1, ABHD2, MIIP, EPHA1, SLIT2, THY1, ALOX15B, SULF1, CX3CR1, SERPINE1, RRAS, CNN2, TIE1, CHRD, ENG	1709	95	16792	1.8617	1	0.296126	24.4871
GOTERM_BP_DIRECT	GO:0006914~autophagy	23	1.19605	0.0149976	GABARAPL1, S100A8, PLEKHM1, CHMP4B, ATG13, S100A9, ITGB4, TFEB, RGS19, PTPN22, RAB1B, UBQLN2, SESN2, TBC1D25, TBC1D17, SRPX, VCP, SQSTM1, ATG7, ARSA, CTSD, DAP, WDR45	1709	133	16792	1.69917	1	0.300501	24.9659
GOTERM_BP_DIRECT	GO:0070555~response to interleukin-1	9	0.468019	0.0154242	IRAK2, IRAK1, CYBA, IL1R1, MYD88, RELA, CHI3L1, SELE, LGALS9	1709	33	16792	2.67972	1	0.306417	25.5812
GOTERM_BP_DIRECT	GO:1902042~negative regulation of extrinsic apoptotic signaling pathway via death domain receptors	9	0.468019	0.0154242	CFLAR, PEA15, HMOX1, SERPINE1, NOS3, TMBIM1, RFFL, HGF, TRADD	1709	33	16792	2.67972	1	0.306417	25.5812
GOTERM_BP_DIRECT	GO:0010718~positive regulation of epithelial to mesenchymal transition	9	0.468019	0.0154242	GLIPR2, CRB2, RGCC, TGFBR2, TGFB3, BCL9L, TGFB1I1, COL1A1, TGFB1	1709	33	16792	2.67972	1	0.306417	25.5812
GOTERM_BP_DIRECT	GO:0048844~artery morphogenesis	7	0.364015	0.0155656	NOTCH3, NRP1, PRRX1, FOXC2, PRDM1, ENG, GJA5	1709	21	16792	3.27521	1	0.307547	25.784
GOTERM_BP_DIRECT	GO:0019835~cytolysis	7	0.364015	0.0155656	PRF1, APOL1, GZMA, GSDMD, LYZ, GZMB, GZMH	1709	21	16792	3.27521	1	0.307547	25.784
GOTERM_BP_DIRECT	GO:0042730~fibrinolysis	7	0.364015	0.0155656	SERPINE1, SERPINB2, SERPING1, GP1BA, PLAU, ANXA2, PLAUR	1709	21	16792	3.27521	1	0.307547	25.784
GOTERM_BP_DIRECT	GO:0042536~negative regulation of tumor necrosis factor biosynthetic process	4	0.208008	0.016591	LILRB1, BCL3, GHRL, IL10	1709	6	16792	6.55042	1	0.322997	27.2397
GOTERM_BP_DIRECT	GO:0034134~toll-like receptor 2 signaling pathway	4	0.208008	0.016591	IRAK1, TLR2, TNIP2, LGALS9	1709	6	16792	6.55042	1	0.322997	27.2397
GOTERM_BP_DIRECT	GO:0035773~insulin secretion involved in cellular response to glucose stimulus	4	0.208008	0.016591	RAB11FIP5, PTPRN2, RAB11B, PTPRN	1709	6	16792	6.55042	1	0.322997	27.2397
GOTERM_BP_DIRECT	GO:0036006~cellular response to macrophage colony-stimulating factor stimulus	4	0.208008	0.016591	CCL2, PDE1B, DCSTAMP, CSF1R	1709	6	16792	6.55042	1	0.322997	27.2397
GOTERM_BP_DIRECT	GO:2000107~negative regulation of leukocyte apoptotic process	4	0.208008	0.016591	CCR7, CCL21, HCLS1, CXCL12	1709	6	16792	6.55042	1	0.322997	27.2397
GOTERM_BP_DIRECT	GO:0001768~establishment of T cell polarity	4	0.208008	0.016591	DOCK2, CCR7, CCL21, MYH9	1709	6	16792	6.55042	1	0.322997	27.2397
GOTERM_BP_DIRECT	GO:0045577~regulation of B cell differentiation	4	0.208008	0.016591	ZFP36L1, CARD11, PTPN6, NFAM1	1709	6	16792	6.55042	1	0.322997	27.2397
GOTERM_BP_DIRECT	GO:0008630~intrinsic apoptotic signaling pathway in response to DNA damage	11	0.572023	0.0179912	TNFRSF1A, CRIP1, TNFRSF1B, TNF, CASP9, HMOX1, PML, BAD, BCL2L1, HIC1, SOD2	1709	47	16792	2.29962	1	0.343817	29.1838
GOTERM_BP_DIRECT	GO:0031100~organ regeneration	11	0.572023	0.0179912	WNT1, CCL2, C5AR1, TGFBR2, AXL, HGF, FPGS, CXCL12, GAS6, LCP1, NNMT	1709	47	16792	2.29962	1	0.343817	29.1838
GOTERM_BP_DIRECT	GO:0030322~stabilization of membrane potential	6	0.312012	0.0181547	KCNN4, KCNK6, KCNK13, KCNK12, KCNK3, KCNK10	1709	16	16792	3.68461	1	0.345048	29.4077
GOTERM_BP_DIRECT	GO:0001932~regulation of protein phosphorylation	9	0.468019	0.01842	PPP1R9B, TADA3, SOCS3, SOCS1, PML, SESN2, TLR7, TLR8, FN1	1709	34	16792	2.6009	1	0.347822	29.7693
GOTERM_BP_DIRECT	GO:0006919~activation of cysteine-type endopeptidase activity involved in apoptotic process	16	0.832033	0.0193474	TNF, S100A8, S100A9, PML, BAD, NLRP3, NLRP1, TRADD, NLRC4, VCP, P2RX1, F3, LCK, NLRP12, DAP, NGFR	1709	83	16792	1.8941	1	0.360513	31.0199
GOTERM_BP_DIRECT	GO:2000352~negative regulation of endothelial cell apoptotic process	8	0.416017	0.0194181	GATA3, SERPINE1, TEK, TNIP2, IL10, GAS6, IL11, ANGPTL4	1709	28	16792	2.80732	1	0.360246	31.1144
GOTERM_BP_DIRECT	GO:0001569~patterning of blood vessels	8	0.416017	0.0194181	NRP1, COL4A1, DLL4, NOTCH4, TGFBR2, FOXC2, ENG, ACVR1	1709	28	16792	2.80732	1	0.360246	31.1144
GOTERM_BP_DIRECT	GO:0051482~positive regulation of cytosolic calcium ion concentration involved in phospholipase C-activating G-protein coupled signaling pathway	8	0.416017	0.0194181	P2RY8, F2RL3, GPR35, S1PR1, GPR55, TGM2, LPAR1, GPR4	1709	28	16792	2.80732	1	0.360246	31.1144
GOTERM_BP_DIRECT	GO:0050707~regulation of cytokine secretion	5	0.26001	0.0195996	SOCS1, TLR2, TLR5, TLR8, TLR9	1709	11	16792	4.4662	1	0.361619	31.3563
GOTERM_BP_DIRECT	GO:0001946~lymphangiogenesis	5	0.26001	0.0195996	ACVRL1, PDPN, FLT4, FOXC2, SOX18	1709	11	16792	4.4662	1	0.361619	31.3563
GOTERM_BP_DIRECT	GO:0051024~positive regulation of immunoglobulin secretion	5	0.26001	0.0195996	RBP4, STX4, IL6, HLA-E, TNFRSF4	1709	11	16792	4.4662	1	0.361619	31.3563
GOTERM_BP_DIRECT	GO:0032703~negative regulation of interleukin-2 production	5	0.26001	0.0195996	HAVCR2, GATA3, VSIG4, FOXP3, HDAC7	1709	11	16792	4.4662	1	0.361619	31.3563
GOTERM_BP_DIRECT	GO:0001886~endothelial cell morphogenesis	5	0.26001	0.0195996	COL18A1, ID1, PECAM1, NOTCH4, HEG1	1709	11	16792	4.4662	1	0.361619	31.3563
GOTERM_BP_DIRECT	GO:0045060~negative thymic T cell selection	5	0.26001	0.0195996	DOCK2, CCR7, CD3E, CD74, SPN	1709	11	16792	4.4662	1	0.361619	31.3563
GOTERM_BP_DIRECT	GO:0050927~positive regulation of positive chemotaxis	5	0.26001	0.0195996	NTRK3, CDH13, S1PR1, CCR4, F3	1709	11	16792	4.4662	1	0.361619	31.3563
GOTERM_BP_DIRECT	GO:0034113~heterotypic cell-cell adhesion	7	0.364015	0.0196037	LILRB2, ITGAX, ITGA5, ITGB7, CD2, ITGB2, CD1D	1709	22	16792	3.12634	1	0.36037	31.3618
GOTERM_BP_DIRECT	GO:0007596~blood coagulation	29	1.50806	0.0197091	F2RL3, F13A1, GNA12, GATA2, CD177, GATA3, SH2B3, FCER1G, PRKACA, GP1BA, SH2B2, SERPINA1, PDGFC, EHD1, PAPSS2, EHD2, CYP4F11, MAFK, WAS, PLAUR, VWF, THBD, P2RX1, F3, COL1A2, IRF1, IRF2, COL1A1, PLAU	1709	184	16792	1.5486	1	0.360615	31.5018
GOTERM_BP_DIRECT	GO:0042742~defense response to bacterium	24	1.24805	0.0208613	CEBPB, S100A8, CEBPE, GNLY, S100A9, HP, TLR5, IL10, NLRP1, TLR9, PLAC8, CFP, SLC11A1, TNFRSF1A, NLRC4, NOD2, CLEC4E, STAB1, HAMP, IRF8, BCL3, MPO, FCER1G, SPN	1709	145	16792	1.62631	1	0.375954	33.0161
GOTERM_BP_DIRECT	GO:0035556~intracellular signal transduction	55	2.86011	0.0213565	ADCY4, NRBP1, NUAK2, NUAK1, PLEKHM1, PINK1, STAC3, NOD2, GCOM1, CTGF, HMOX1, DEDD2, ZFP36, ARHGEF3, NFAM1, DAPK2, MARK2, TYK2, PRKD2, SIRPG, LAT2, TREM1, LCP2, CARHSP1, GNAI2, BLK, SIPA1, AKAP13, DGKA, GMIP, SQSTM1, SH2B3, SH2B2, INPP5D, RASA4, TYROBP, BLNK, PTPN6, HCLS1, SPHK1, CISH, LAT, RASSF5, RPS6KA1, DUSP1, MAPK13, CD209, RASSF1, PLCG2, ARAF, CHN1, JAK1, DGKZ, JAK3, RGS9	1709	403	16792	1.34097	1	0.38163	33.657
GOTERM_BP_DIRECT	GO:0048565~digestive tract development	9	0.468019	0.0218098	GATA2, FOXF1, GATA3, COL3A1, TGFBR2, TGFB3, ITGB4, PDGFC, TGFB1	1709	35	16792	2.52659	1	0.386628	34.2387
GOTERM_BP_DIRECT	GO:0006508~proteolysis	66	3.43214	0.0228951	MMP9, ANPEP, MMP28, C1QC, MMP1, MMP25, CASP9, TPP1, PAPPA, HTRA1, FAP, CPA3, CFI, CFD, PRSS36, TPSB2, ADAM8, TNIP1, DPEP2, CAPNS1, C4A, MMP19, CPXM2, CTSS, TPSD1, RHBDD2, C1QA, MMP10, C1QB, ADAMTS9, GZMK, CHMP1A, ST14, CTSD, CTSC, CTSB, ADAMTS4, ADAMTSL1, ADAMTS14, ADAMTSL2, C3, ADAMTSL4, CTSA, C1R, C1S, NAALADL1, PCOLCE, CPZ, PEF1, FCN3, FCN1, ADAMTS10, RHBDF2, ADAM28, CFLAR, CPA4, OLR1, CFB, HG…	1709	500	16792	1.29698	1	0.400164	35.6118
GOTERM_BP_DIRECT	GO:0060348~bone development	10	0.520021	0.0231437	WNT1, SPNS2, PTGER4, PPIB, SULF1, AKAP13, PDGFC, SPARC, ENG, PAPSS2	1709	42	16792	2.33944	1	0.402151	35.9225
GOTERM_BP_DIRECT	GO:0045909~positive regulation of vasodilation	8	0.416017	0.0234116	EGFR, PPARD, HMOX1, PTGDR, NOS3, GJA5, PTAFR, KCNMB1	1709	29	16792	2.71052	1	0.404373	36.2557
GOTERM_BP_DIRECT	GO:0097421~liver regeneration	8	0.416017	0.0234116	EGFR, CEBPB, HAMP, UCP2, HMOX1, NFKBIA, TGFB1, IL10	1709	29	16792	2.71052	1	0.404373	36.2557
GOTERM_BP_DIRECT	GO:0071310~cellular response to organic substance	6	0.312012	0.0236128	CD68, EGR2, CLEC3B, PSAP, TBX21, IL1B	1709	17	16792	3.46787	1	0.405685	36.5049
GOTERM_BP_DIRECT	GO:0032722~positive regulation of chemokine production	6	0.312012	0.0236128	HAVCR2, IL6, TNF, TLR2, TLR7, TLR9	1709	17	16792	3.46787	1	0.405685	36.5049
GOTERM_BP_DIRECT	GO:0030224~monocyte differentiation	6	0.312012	0.0236128	CSF2, PDE1B, JUN, MYH9, CSF1R, IL31RA	1709	17	16792	3.46787	1	0.405685	36.5049
GOTERM_BP_DIRECT	GO:1901741~positive regulation of myoblast fusion	6	0.312012	0.0236128	IL4R, TNFSF14, CD53, EHD1, EHD2, FLT3LG	1709	17	16792	3.46787	1	0.405685	36.5049
GOTERM_BP_DIRECT	GO:0042789~mRNA transcription from RNA polymerase II promoter	6	0.312012	0.0236128	C5AR1, LMO2, SOX18, SOX17, FLNA, STAT3	1709	17	16792	3.46787	1	0.405685	36.5049
GOTERM_BP_DIRECT	GO:0031589~cell-substrate adhesion	6	0.312012	0.0236128	VWF, PPARD, CORO1A, ITGA5, MYO1G, GAS6	1709	17	16792	3.46787	1	0.405685	36.5049
GOTERM_BP_DIRECT	GO:0050830~defense response to Gram-positive bacterium	16	0.832033	0.0236364	HAVCR2, IL6, TNF, CARD9, C5AR1, IL27RA, FGR, GSDMD, LYZ, TLR2, HLA-E, TNFSF8, MYD88, ANG, SSC5D, LTA	1709	85	16792	1.84953	1	0.404639	36.5341
GOTERM_BP_DIRECT	GO:0007254~JNK cascade	11	0.572023	0.0237311	IRAK2, IRAK1, SH2D3C, NOD2, TNF, MYD88, PTGER4, ARHGEF6, IKBKG, UBC, ROR2	1709	49	16792	2.20575	1	0.404536	36.6509
GOTERM_BP_DIRECT	GO:0030316~osteoclast differentiation	7	0.364015	0.0242992	GPR183, TNF, TNFSF11, CSF1, JUNB, DCSTAMP, CSF1R	1709	23	16792	2.99041	1	0.410612	37.348
GOTERM_BP_DIRECT	GO:0032088~negative regulation of NF-kappaB transcription factor activity	14	0.728029	0.025568	HAVCR2, IRAK2, IRAK1, CYP1B1, CMKLR1, NFKBIA, NLRP3, FOXP3, AIM2, TLR9, ARRB2, NLRP12, ZC3H12A, DAP	1709	71	16792	1.93745	1	0.425484	38.8786
GOTERM_BP_DIRECT	GO:0050714~positive regulation of protein secretion	9	0.468019	0.0256171	VEGFC, KCNN4, ACHE, ANG, TGFB3, SYTL4, ADAM8, TGFB1, IL1A	1709	36	16792	2.45641	1	0.424728	38.9371
GOTERM_BP_DIRECT	GO:0031623~receptor internalization	10	0.520021	0.026713	RAMP3, LILRB1, ACHE, RAB31, ARRB2, GRB2, CXCR1, FCER1G, CXCR2, ITGB2	1709	43	16792	2.28503	1	0.436964	40.2293
GOTERM_BP_DIRECT	GO:2000510~positive regulation of dendritic cell chemotaxis	4	0.208008	0.0268596	CCR7, CCR6, GAS6, LGALS9	1709	7	16792	5.61465	1	0.437373	40.4002
GOTERM_BP_DIRECT	GO:0061298~retina vasculature development in camera-type eye	4	0.208008	0.0268596	ACVRL1, PDGFRA, PDGFRB, ROM1	1709	7	16792	5.61465	1	0.437373	40.4002
GOTERM_BP_DIRECT	GO:0072678~T cell migration	4	0.208008	0.0268596	CCR6, S1PR1, ITGB7, MYO1G	1709	7	16792	5.61465	1	0.437373	40.4002
GOTERM_BP_DIRECT	GO:0048251~elastic fiber assembly	4	0.208008	0.0268596	TNXB, FBLN5, MYH11, MFAP4	1709	7	16792	5.61465	1	0.437373	40.4002
GOTERM_BP_DIRECT	GO:0002315~marginal zone B cell differentiation	4	0.208008	0.0268596	MFNG, PTK2B, BCL3, LFNG	1709	7	16792	5.61465	1	0.437373	40.4002
GOTERM_BP_DIRECT	GO:0090050~positive regulation of cell migration involved in sprouting angiogenesis	4	0.208008	0.0268596	SRPX2, FOXC2, HDAC7, CIB1	1709	7	16792	5.61465	1	0.437373	40.4002
GOTERM_BP_DIRECT	GO:0043031~negative regulation of macrophage activation	4	0.208008	0.0268596	BPI, ZC3H12A, NR1H3, IL31RA	1709	7	16792	5.61465	1	0.437373	40.4002
GOTERM_BP_DIRECT	GO:0045359~positive regulation of interferon-beta biosynthetic process	4	0.208008	0.0268596	TICAM1, TLR7, TLR8, TLR9	1709	7	16792	5.61465	1	0.437373	40.4002
GOTERM_BP_DIRECT	GO:2000503~positive regulation of natural killer cell chemotaxis	4	0.208008	0.0268596	CCL3, CCL5, CCL4, CCL7	1709	7	16792	5.61465	1	0.437373	40.4002
GOTERM_BP_DIRECT	GO:0038066~p38MAPK cascade	4	0.208008	0.0268596	ZFP36, ZFP36L1, MAPKAPK2, LGALS9	1709	7	16792	5.61465	1	0.437373	40.4002
GOTERM_BP_DIRECT	GO:0002455~humoral immune response mediated by circulating immunoglobulin	4	0.208008	0.0268596	HLA-DQB1, HLA-DRB1, HLA-DRB5, BCL3	1709	7	16792	5.61465	1	0.437373	40.4002
GOTERM_BP_DIRECT	GO:0045650~negative regulation of macrophage differentiation	4	0.208008	0.0268596	INHBA, GATA2, ZBTB46, C1QC	1709	7	16792	5.61465	1	0.437373	40.4002
GOTERM_BP_DIRECT	GO:0007266~Rho protein signal transduction	11	0.572023	0.0270492	CDH13, ARHGEF3, CDC42EP2, LIMK1, PECAM1, GNA12, ARHGAP1, RHOA, COL1A2, BCL6, RHOG	1709	50	16792	2.16164	1	0.438301	40.6205
GOTERM_BP_DIRECT	GO:0048846~axon extension involved in axon guidance	5	0.26001	0.0270764	FMOD, NRP1, SEMA3F, SLIT2, SLIT3	1709	12	16792	4.09401	1	0.437257	40.6521
GOTERM_BP_DIRECT	GO:0045078~positive regulation of interferon-gamma biosynthetic process	5	0.26001	0.0270764	IL27, TLR7, TLR8, EBI3, TLR9	1709	12	16792	4.09401	1	0.437257	40.6521
GOTERM_BP_DIRECT	GO:0043616~keratinocyte proliferation	5	0.26001	0.0270764	CDH13, PPARD, EREG, TP63, KRT2	1709	12	16792	4.09401	1	0.437257	40.6521
GOTERM_BP_DIRECT	GO:0008154~actin polymerization or depolymerization	5	0.26001	0.0270764	GHRL, EVL, WIPF1, WAS, VASP	1709	12	16792	4.09401	1	0.437257	40.6521
GOTERM_BP_DIRECT	GO:0030595~leukocyte chemotaxis	5	0.26001	0.0270764	GPR183, CORO1A, S1PR1, CXCR5, IL10	1709	12	16792	4.09401	1	0.437257	40.6521
GOTERM_BP_DIRECT	GO:0044319~wound healing, spreading of cells	5	0.26001	0.0270764	RHOA, RHOC, FLNA, LCP1, CYR61	1709	12	16792	4.09401	1	0.437257	40.6521
GOTERM_BP_DIRECT	GO:0050777~negative regulation of immune response	5	0.26001	0.0270764	LILRB2, IL2RA, COL3A1, INPP5D, FOXP3	1709	12	16792	4.09401	1	0.437257	40.6521
GOTERM_BP_DIRECT	GO:0036066~protein O-linked fucosylation	5	0.26001	0.0270764	CFP, ADAMTSL1, ADAMTSL4, POFUT2, THBS1	1709	12	16792	4.09401	1	0.437257	40.6521
GOTERM_BP_DIRECT	GO:0060325~face morphogenesis	8	0.416017	0.027936	CRISPLD2, CSRNP1, CLDN5, TGFB3, RRAS, SKI, COL1A1, TGFB1	1709	30	16792	2.62017	1	0.446194	41.6409
GOTERM_BP_DIRECT	GO:0010803~regulation of tumor necrosis factor-mediated signaling pathway	8	0.416017	0.027936	TRAF1, TNFRSF1A, TNF, IKBKG, SPHK1, UBC, CLIP3, TRADD	1709	30	16792	2.62017	1	0.446194	41.6409
GOTERM_BP_DIRECT	GO:0055072~iron ion homeostasis	8	0.416017	0.027936	STEAP3, SLC11A1, EPAS1, HMOX1, SLC25A28, SFXN5, FTL, SOD2	1709	30	16792	2.62017	1	0.446194	41.6409
GOTERM_BP_DIRECT	GO:0030449~regulation of complement activation	8	0.416017	0.027936	CFP, C3AR1, CR1, C5AR1, C4A, C3, CFB, CFI	1709	30	16792	2.62017	1	0.446194	41.6409
GOTERM_BP_DIRECT	GO:2000379~positive regulation of reactive oxygen species metabolic process	8	0.416017	0.027936	AKR1C3, PDGFB, GRB2, TGFBR2, RIPK3, PDGFRB, ZC3H12A, THBS1	1709	30	16792	2.62017	1	0.446194	41.6409
GOTERM_BP_DIRECT	GO:0070278~extracellular matrix constituent secretion	3	0.156006	0.0289202	CTGF, CREB3L1, ENG	1709	3	16792	9.82563	1	0.456376	42.7538
GOTERM_BP_DIRECT	GO:0072011~glomerular endothelium development	3	0.156006	0.0289202	CD34, PECAM1, FOXC2	1709	3	16792	9.82563	1	0.456376	42.7538
GOTERM_BP_DIRECT	GO:0045058~T cell selection	3	0.156006	0.0289202	CD4, CD74, CD1D	1709	3	16792	9.82563	1	0.456376	42.7538
GOTERM_BP_DIRECT	GO:0002361~CD4-positive, CD25-positive, alpha-beta regulatory T cell differentiation	3	0.156006	0.0289202	FUT7, FOXP3, PLA2G2D	1709	3	16792	9.82563	1	0.456376	42.7538
GOTERM_BP_DIRECT	GO:0030886~negative regulation of myeloid dendritic cell activation	3	0.156006	0.0289202	HAVCR2, TSPAN32, IL10	1709	3	16792	9.82563	1	0.456376	42.7538
GOTERM_BP_DIRECT	GO:2000669~negative regulation of dendritic cell apoptotic process	3	0.156006	0.0289202	LILRB1, AXL, GAS6	1709	3	16792	9.82563	1	0.456376	42.7538
GOTERM_BP_DIRECT	GO:0002374~cytokine secretion involved in immune response	3	0.156006	0.0289202	NOD2, TLR2, TREM1	1709	3	16792	9.82563	1	0.456376	42.7538
GOTERM_BP_DIRECT	GO:2000391~positive regulation of neutrophil extravasation	3	0.156006	0.0289202	IL1R1, ADAM8, IL1A	1709	3	16792	9.82563	1	0.456376	42.7538
GOTERM_BP_DIRECT	GO:0045671~negative regulation of osteoclast differentiation	7	0.364015	0.02969	CCL3, GPR55, MAFB, LILRB3, LILRB4, FBN1, INPP5D	1709	24	16792	2.86581	1	0.463855	43.6103
GOTERM_BP_DIRECT	GO:0001819~positive regulation of cytokine production	7	0.364015	0.02969	CARD11, SLC11A1, CCDC88B, TNF, EREG, NFAM1, TLR5	1709	24	16792	2.86581	1	0.463855	43.6103
GOTERM_BP_DIRECT	GO:0030866~cortical actin cytoskeleton organization	7	0.364015	0.02969	FMNL1, TLN1, TNF, PLEK, NCKAP1L, PRKCDBP, EHD2	1709	24	16792	2.86581	1	0.463855	43.6103
GOTERM_BP_DIRECT	GO:0045597~positive regulation of cell differentiation	9	0.468019	0.029864	RPS6KA1, SOCS3, CTGF, JUN, SOX17, WNT9A, PPP1R13L, JUNB, CYR61	1709	37	16792	2.39002	1	0.464442	43.8022
GOTERM_BP_DIRECT	GO:2001240~negative regulation of extrinsic apoptotic signaling pathway in absence of ligand	9	0.468019	0.029864	CSF2, TNF, EYA2, UNC5B, CX3CR1, IL1B, BCL2L1, AGAP2, IL1A	1709	37	16792	2.39002	1	0.464442	43.8022
GOTERM_BP_DIRECT	GO:0007043~cell-cell junction assembly	6	0.312012	0.0300257	TLN1, CLDN5, HEG1, GJA4, HDAC7, CDH5	1709	18	16792	3.27521	1	0.464885	43.98
GOTERM_BP_DIRECT	GO:0001503~ossification	15	0.780031	0.0300505	EGFR, IFITM1, PDLIM7, MMP9, SPARC, COL5A2, CHRDL2, TNFSF11, CLEC3B, CTGF, FOXC2, TMEM119, RUNX1, RUNX2, CDH11	1709	80	16792	1.84231	1	0.46378	44.0071
GOTERM_BP_DIRECT	GO:0010977~negative regulation of neuron projection development	10	0.520021	0.0306533	GFAP, LRP1, LGALS1, IL15RA, NGFR, LPAR1, STX1B, PTPRO, CIB1, NR2F1	1709	44	16792	2.2331	1	0.469159	44.6649
GOTERM_BP_DIRECT	GO:0006879~cellular iron ion homeostasis	10	0.520021	0.0306533	SLC22A17, SLC11A1, NUBP1, TTC7A, HAMP, HMOX1, CYBRD1, HEPH, CP, FTL	1709	44	16792	2.2331	1	0.469159	44.6649
GOTERM_BP_DIRECT	GO:0042542~response to hydrogen peroxide	11	0.572023	0.0306852	SLC8A1, DUSP1, PTK2B, JUN, HMOX1, PDGFRB, HP, BAD, COL1A1, AREG, SOD2	1709	51	16792	2.11925	1	0.468134	44.6995
GOTERM_BP_DIRECT	GO:0008625~extrinsic apoptotic signaling pathway via death domain receptors	9	0.468019	0.0345704	CASP10, TNFRSF1A, TNF, TNFRSF10D, TNFRSF18, BAD, DEDD2, CD27, TRADD	1709	38	16792	2.32712	1	0.508265	48.764
GOTERM_BP_DIRECT	GO:0071363~cellular response to growth factor stimulus	10	0.520021	0.0349807	TNFRSF1B, TWF2, PDGFB, PPP2R5B, SPARC, THBS1, EMD, GAS6, CIB1, FEZ1	1709	45	16792	2.18347	1	0.511039	49.1763
GOTERM_BP_DIRECT	GO:0032735~positive regulation of interleukin-12 production	7	0.364015	0.0358083	CCR7, IRF5, CD40LG, IRF8, TLR2, CD40, TLR9	1709	25	16792	2.75118	1	0.517969	49.9984
GOTERM_BP_DIRECT	GO:0045471~response to ethanol	18	0.936037	0.0359051	CSF3, RBP4, CCL2, TBXAS1, S100A8, BAD, SPARC, STAT3, NTRK3, G6PD, HAMP, PTK2B, GATA3, ARSA, OGG1, SDF4, CD14, CD27	1709	105	16792	1.68439	1	0.517514	50.0937
GOTERM_BP_DIRECT	GO:0019372~lipoxygenase pathway	5	0.26001	0.036033	ALOX15B, ALOX5AP, GPX4, ALOX5, LTC4S	1709	13	16792	3.77909	1	0.517373	50.2195
GOTERM_BP_DIRECT	GO:0006957~complement activation, alternative pathway	5	0.26001	0.036033	CFP, C3, CFB, CFD, VSIG4	1709	13	16792	3.77909	1	0.517373	50.2195
GOTERM_BP_DIRECT	GO:0033630~positive regulation of cell adhesion mediated by integrin	5	0.26001	0.036033	PTPN6, CCL21, NCKAP1L, FOXC2, CIB1	1709	13	16792	3.77909	1	0.517373	50.2195
GOTERM_BP_DIRECT	GO:0071805~potassium ion transmembrane transport	20	1.04004	0.0366411	SLC9A9, SLC12A6, KCNMA1, KCNMB4, SLC9A7, KCNC3, KCND1, SLC12A4, KCNK13, AQP1, KCNK12, KCNK3, KCNMB1, KCNK10, KCNN4, KCNN3, KCNK6, KCNF1, KCNQ1, SLC9A1	1709	121	16792	1.62407	1	0.521966	50.8129
GOTERM_BP_DIRECT	GO:0051493~regulation of cytoskeleton organization	6	0.312012	0.0374338	S100A8, MAPK3, S100A9, NEXN, AFAP1, MARK2	1709	19	16792	3.10283	1	0.528268	51.5766
GOTERM_BP_DIRECT	GO:0042098~T cell proliferation	6	0.312012	0.0374338	PSMB10, CCND3, TNFSF14, CD151, TNFRSF4, EBI3	1709	19	16792	3.10283	1	0.528268	51.5766
GOTERM_BP_DIRECT	GO:0050873~brown fat cell differentiation	8	0.416017	0.0386791	CEBPA, RARRES2, LAMB3, CEBPB, LRG1, SH2B2, METRNL, PLAC8	1709	32	16792	2.45641	1	0.538723	52.7536
GOTERM_BP_DIRECT	GO:0030154~cell differentiation	60	3.12012	0.0393364	PPARD, PDLIM7, ELF4, GNA12, ANPEP, TNFSF12, ARHGAP22, FLI1, PBXIP1, CTGF, ROBO4, SPIB, ROS1, TWIST2, MATK, BCL7B, MMP19, TYK2, INHBB, INHBA, CHRDL2, TXNDC2, HUWE1, CATSPER1, GADD45G, VAMP5, TNFSF12-TNFSF13, TGFB1I1, GADD45B, TNFAIP2, FGR, GRB2, BLK, CSF1, ELK1, NHS, PLAGL1, TYMP, SQSTM1, SMOC1, SH2B3, ZC3H12A, ETV6, ANGPTL4, ZBTB7A, PTPN6, COL13A1, HCK, SRA1, TGFBR2, RGS19, CSRP2, GGN, MICALCL, N…	1709	462	16792	1.27606	1	0.543452	53.3639
GOTERM_BP_DIRECT	GO:0010595~positive regulation of endothelial cell migration	10	0.520021	0.0397098	PRKD2, NRP1, PTK2B, FLT4, GATA3, TEK, ZC3H12A, FOXC2, SPARC, THBS1	1709	46	16792	2.13601	1	0.545492	53.7072
GOTERM_BP_DIRECT	GO:0000302~response to reactive oxygen species	9	0.468019	0.0397541	CYBA, P4HB, CYBB, HYAL2, PLK3, GPX3, PTPRN, SOD3, SOD2	1709	39	16792	2.26745	1	0.544492	53.7477
GOTERM_BP_DIRECT	GO:0045668~negative regulation of osteoblast differentiation	9	0.468019	0.0397541	TRPM4, TNF, ID1, SKI, ID3, AREG, CHRD, HDAC7, TWIST2	1709	39	16792	2.26745	1	0.544492	53.7477
GOTERM_BP_DIRECT	GO:0001763~morphogenesis of a branching structure	4	0.208008	0.0397753	COL13A1, FOXF1, NOTCH4, PRDM1	1709	8	16792	4.91281	1	0.543285	53.7672
GOTERM_BP_DIRECT	GO:0050863~regulation of T cell activation	4	0.208008	0.0397753	LAT, SIT1, CD4, CCL5	1709	8	16792	4.91281	1	0.543285	53.7672
GOTERM_BP_DIRECT	GO:0070723~response to cholesterol	4	0.208008	0.0397753	CCL3, CCR5, TGFBR2, TGFB1	1709	8	16792	4.91281	1	0.543285	53.7672
GOTERM_BP_DIRECT	GO:0045576~mast cell activation	4	0.208008	0.0397753	CD48, FCER1G, LCP2, RHOH	1709	8	16792	4.91281	1	0.543285	53.7672
GOTERM_BP_DIRECT	GO:1904706~negative regulation of vascular smooth muscle cell proliferation	4	0.208008	0.0397753	HMOX1, TGFB3, CNN1, IL10	1709	8	16792	4.91281	1	0.543285	53.7672
GOTERM_BP_DIRECT	GO:0001955~blood vessel maturation	4	0.208008	0.0397753	ACVRL1, S1PR1, LYL1, CDH5	1709	8	16792	4.91281	1	0.543285	53.7672
GOTERM_BP_DIRECT	GO:0002827~positive regulation of T-helper 1 type immune response	4	0.208008	0.0397753	SLC11A1, IL12RB1, IL27RA, CCR2	1709	8	16792	4.91281	1	0.543285	53.7672
GOTERM_BP_DIRECT	GO:0010818~T cell chemotaxis	4	0.208008	0.0397753	GPR183, CCL3, CXCL16, CXCR3	1709	8	16792	4.91281	1	0.543285	53.7672
GOTERM_BP_DIRECT	GO:0045580~regulation of T cell differentiation	4	0.208008	0.0397753	CARD11, CD2, IL15, HLA-DOA	1709	8	16792	4.91281	1	0.543285	53.7672
GOTERM_BP_DIRECT	GO:0045840~positive regulation of mitotic nuclear division	7	0.364015	0.0426798	PDGFB, EREG, RGCC, TGFA, PDGFRB, IL1B, IL1A	1709	26	16792	2.64536	1	0.56782	56.3542
GOTERM_BP_DIRECT	GO:2001238~positive regulation of extrinsic apoptotic signaling pathway	7	0.364015	0.0426798	HYAL2, TNFRSF12A, PML, G0S2, TNFSF12-TNFSF13, TNFSF12, DEDD2	1709	26	16792	2.64536	1	0.56782	56.3542
GOTERM_BP_DIRECT	GO:0061098~positive regulation of protein tyrosine kinase activity	7	0.364015	0.0426798	ACE, PDGFB, GHRL, GREM1, CCL5, GAS6, CSF1R	1709	26	16792	2.64536	1	0.56782	56.3542
GOTERM_BP_DIRECT	GO:0001958~endochondral ossification	7	0.364015	0.0426798	ALPL, COL13A1, TEK, PHOSPHO1, COL1A1, RUNX2, COL10A1	1709	26	16792	2.64536	1	0.56782	56.3542
GOTERM_BP_DIRECT	GO:0051928~positive regulation of calcium ion transport	7	0.364015	0.0426798	CCL3, CREB3, ARRB2, CCR1, CCL5, CCL4, MYLK	1709	26	16792	2.64536	1	0.56782	56.3542
GOTERM_BP_DIRECT	GO:0043154~negative regulation of cysteine-type endopeptidase activity involved in apoptotic process	13	0.676027	0.0443281	IL6, TNFSF14, HGF, AQP1, GAS6, LAMP3, RPS6KA1, ARRB2, WNT9A, NGFR, THBS1, MKL1, CD27	1709	69	16792	1.85121	1	0.580494	57.7606
GOTERM_BP_DIRECT	GO:0051781~positive regulation of cell division	10	0.520021	0.0448537	OSM, VEGFC, PDGFB, EREG, TGFB3, TGFA, IL1B, PDGFC, TGFB1, IL1A	1709	47	16792	2.09056	1	0.58348	58.2
GOTERM_BP_DIRECT	GO:0007193~adenylate cyclase-inhibiting G-protein coupled receptor signaling pathway	10	0.520021	0.0448537	MCHR1, S1PR3, ADCY4, S1PR1, GNAI2, PSAP, LPAR1, ADORA1, APLP1, RIC8A	1709	47	16792	2.09056	1	0.58348	58.2
GOTERM_BP_DIRECT	GO:0019370~leukotriene biosynthetic process	6	0.312012	0.0458646	GGTA1P, GGT5, ALOX5AP, ALOX5, LTC4S, PLA2G5	1709	20	16792	2.94769	1	0.590405	59.0329
GOTERM_BP_DIRECT	GO:0014911~positive regulation of smooth muscle cell migration	6	0.312012	0.0458646	RETN, P2RY6, NRP1, PDGFB, PDGFRB, CCL5	1709	20	16792	2.94769	1	0.590405	59.0329
GOTERM_BP_DIRECT	GO:0043113~receptor clustering	6	0.312012	0.0458646	ITGAL, ITGB7, DLG3, ITGB2, PIGR, FLNA	1709	20	16792	2.94769	1	0.590405	59.0329
GOTERM_BP_DIRECT	GO:0045454~cell redox homeostasis	14	0.728029	0.0460326	P4HB, IL6, NCF2, NCF1, NCF4, PRDX4, SLC11A1, CYBA, CYBB, TXNDC2, NOS3, SH3BGRL3, QSOX1, GLRX	1709	77	16792	1.78648	1	0.59037	59.1698
GOTERM_BP_DIRECT	GO:0019079~viral genome replication	5	0.26001	0.0464942	CCL2, VCP, CD209, CXCR6, GAS6	1709	14	16792	3.50915	1	0.592708	59.5437
GOTERM_BP_DIRECT	GO:0070208~protein heterotrimerization	5	0.26001	0.0464942	C1QTNF1, COL1A2, COL6A2, COL6A1, COL1A1	1709	14	16792	3.50915	1	0.592708	59.5437
GOTERM_BP_DIRECT	GO:0043537~negative regulation of blood vessel endothelial cell migration	5	0.26001	0.0464942	ACVRL1, RGCC, THBS1, TGFB1, VASH1	1709	14	16792	3.50915	1	0.592708	59.5437
GOTERM_BP_DIRECT	GO:0009607~response to biotic stimulus	5	0.26001	0.0464942	SYNDIG1, IFITM1, IFITM2, IFITM3, SYNDIG1L	1709	14	16792	3.50915	1	0.592708	59.5437
GOTERM_BP_DIRECT	GO:0042554~superoxide anion generation	5	0.26001	0.0464942	CYBA, CYBB, NCF2, NCF1, SOD2	1709	14	16792	3.50915	1	0.592708	59.5437
GOTERM_BP_DIRECT	GO:0071361~cellular response to ethanol	5	0.26001	0.0464942	CYBB, SPI1, CCL7, KCNMB1, SOD2	1709	14	16792	3.50915	1	0.592708	59.5437
GOTERM_BP_DIRECT	GO:0014912~negative regulation of smooth muscle cell migration	5	0.26001	0.0464942	PPARD, LRP1, ILK, SERPINE1, SLIT2	1709	14	16792	3.50915	1	0.592708	59.5437
GOTERM_BP_DIRECT	GO:0030889~negative regulation of B cell proliferation	5	0.26001	0.0464942	CD300A, MNDA, PRDM1, INPP5D, IL10	1709	14	16792	3.50915	1	0.592708	59.5437
GOTERM_BP_DIRECT	GO:0045579~positive regulation of B cell differentiation	5	0.26001	0.0464942	NCKAP1L, PRDM1, INPP5D, BAD, CD27	1709	14	16792	3.50915	1	0.592708	59.5437
GOTERM_BP_DIRECT	GO:0035729~cellular response to hepatocyte growth factor stimulus	5	0.26001	0.0464942	IL6, NRP1, RELA, HGF, IL10	1709	14	16792	3.50915	1	0.592708	59.5437
GOTERM_BP_DIRECT	GO:0006629~lipid metabolic process	24	1.24805	0.0468781	HSD17B10, PPARD, PLA2G15, PLB1, NAAA, PTPRN2, SLC16A11, IL1RN, CLU, PTGS1, ABCA2, MID1IP1, DAGLB, APOL2, PITPNM1, G6PD, LRP10, ALOX15B, TPP1, AOAH, CH25H, PLCG2, MGLL, LIPC	1709	157	16792	1.50201	1	0.594396	59.8522
GOTERM_BP_DIRECT	GO:0050829~defense response to Gram-negative bacterium	11	0.572023	0.0486612	SLC11A1, SELP, IL6, BPI, GSDMD, SERPINE1, LYZ, CD4, TLR5, SSC5D, TLR9	1709	55	16792	1.96513	1	0.60703	61.256
GOTERM_BP_DIRECT	GO:0042476~odontogenesis	7	0.364015	0.0503238	WNT10A, INHBA, TGFB3, COL1A2, ID3, AQP1, AQP3	1709	27	16792	2.54739	1	0.618301	62.523
GOTERM_BP_DIRECT	GO:0050832~defense response to fungus	7	0.364015	0.0503238	S100A8, HAMP, GNLY, S100A9, MPO, COTL1, IL17RA	1709	27	16792	2.54739	1	0.618301	62.523
GOTERM_BP_DIRECT	GO:0051603~proteolysis involved in cellular protein catabolic process	10	0.520021	0.0504237	PSMB10, GZMA, FAP, CTSA, CTSC, CTSS, CTSB, TINAGL1, PSMB9, CTSW	1709	48	16792	2.04701	1	0.617665	62.5979
GOTERM_BP_DIRECT	GO:0043588~skin development	8	0.416017	0.0518157	WNT10A, COL3A1, GJB3, ITGB4, ADAMTS2, COL5A2, LTB, COL5A1	1709	34	16792	2.31191	1	0.626566	63.6264
GOTERM_BP_DIRECT	GO:0045893~positive regulation of transcription, DNA-templated	65	3.38014	0.052799	PPARD, ACVRL1, PDGFB, ELF4, TBX21, TGFB3, SPI1, TP63, GLI2, IL10, TGFB1, IL31RA, MAGED1, WNT1, GATA3, FOXF1, ILK, SERTAD3, IL1B, SOX18, SOX17, RHOG, CIITA, IRAK1, EGR2, FOXJ2, RELA, PIM2, INHBA, CD86, JUN, MAPK3, FOXC2, ROR2, TGFB1I1, COL1A1, MAPRE3, ACVR1, TNF, TADA3, GLIS2, NDP, TFEB, ELK1, EHF, ZBTB17, LYL1, BCL3, ARNTL2, RUNX1, RUNX2, NR1H3, IL6, CREB3, MAP2K3, FZD2, FOXP3, STAT3, TNNI2, ATF5…	1709	515	16792	1.24013	1	0.632296	64.3367
GOTERM_BP_DIRECT	GO:0038094~Fc-gamma receptor signaling pathway	3	0.156006	0.0539578	CLEC4E, FCER1G, FCGRT	1709	4	16792	7.36922	1	0.639135	65.1569
GOTERM_BP_DIRECT	GO:0045953~negative regulation of natural killer cell mediated cytotoxicity	3	0.156006	0.0539578	LILRB1, ARRB2, LGALS9	1709	4	16792	7.36922	1	0.639135	65.1569
GOTERM_BP_DIRECT	GO:0003006~developmental process involved in reproduction	3	0.156006	0.0539578	ALPL, PPP1R9B, CSF1	1709	4	16792	7.36922	1	0.639135	65.1569
GOTERM_BP_DIRECT	GO:0001845~phagolysosome assembly	3	0.156006	0.0539578	CORO1A, SRPX, MYO7A	1709	4	16792	7.36922	1	0.639135	65.1569
GOTERM_BP_DIRECT	GO:0010638~positive regulation of organelle organization	3	0.156006	0.0539578	ANK1, SURF4, TMED9	1709	4	16792	7.36922	1	0.639135	65.1569
GOTERM_BP_DIRECT	GO:0046464~acylglycerol catabolic process	3	0.156006	0.0539578	MGLL, ABHD2, ABHD12	1709	4	16792	7.36922	1	0.639135	65.1569
GOTERM_BP_DIRECT	GO:0045356~positive regulation of interferon-alpha biosynthetic process	3	0.156006	0.0539578	TLR7, TLR8, TLR9	1709	4	16792	7.36922	1	0.639135	65.1569
GOTERM_BP_DIRECT	GO:0043415~positive regulation of skeletal muscle tissue regeneration	3	0.156006	0.0539578	PPARD, TGFBR2, HOPX	1709	4	16792	7.36922	1	0.639135	65.1569
GOTERM_BP_DIRECT	GO:0034154~toll-like receptor 7 signaling pathway	3	0.156006	0.0539578	HAVCR2, UNC93B1, TLR7	1709	4	16792	7.36922	1	0.639135	65.1569
GOTERM_BP_DIRECT	GO:0072574~hepatocyte proliferation	3	0.156006	0.0539578	CEBPB, RPS6KA1, TGFA	1709	4	16792	7.36922	1	0.639135	65.1569
GOTERM_BP_DIRECT	GO:0050859~negative regulation of B cell receptor signaling pathway	3	0.156006	0.0539578	PTPN6, LPXN, CD300A	1709	4	16792	7.36922	1	0.639135	65.1569
GOTERM_BP_DIRECT	GO:0060708~spongiotrophoblast differentiation	3	0.156006	0.0539578	LIF, ASCL2, SOCS3	1709	4	16792	7.36922	1	0.639135	65.1569
GOTERM_BP_DIRECT	GO:0035771~interleukin-4-mediated signaling pathway	3	0.156006	0.0539578	IL4R, IL2RG, JAK3	1709	4	16792	7.36922	1	0.639135	65.1569
GOTERM_BP_DIRECT	GO:0010716~negative regulation of extracellular matrix disassembly	3	0.156006	0.0539578	FAP, CST3, TGFB1	1709	4	16792	7.36922	1	0.639135	65.1569
GOTERM_BP_DIRECT	GO:0030260~entry into host cell	3	0.156006	0.0539578	CCR5, CXCR4, CD4	1709	4	16792	7.36922	1	0.639135	65.1569
GOTERM_BP_DIRECT	GO:0038001~paracrine signaling	3	0.156006	0.0539578	TNFSF11, PDGFB, CD34	1709	4	16792	7.36922	1	0.639135	65.1569
GOTERM_BP_DIRECT	GO:0032673~regulation of interleukin-4 production	3	0.156006	0.0539578	HLA-DRB1, HLA-DRB5, LGALS9	1709	4	16792	7.36922	1	0.639135	65.1569
GOTERM_BP_DIRECT	GO:0010574~regulation of vascular endothelial growth factor production	3	0.156006	0.0539578	IL6, CCL2, CCR2	1709	4	16792	7.36922	1	0.639135	65.1569
GOTERM_BP_DIRECT	GO:2000660~negative regulation of interleukin-1-mediated signaling pathway	3	0.156006	0.0539578	IL1R2, IL6, IL1RN	1709	4	16792	7.36922	1	0.639135	65.1569
GOTERM_BP_DIRECT	GO:0002793~positive regulation of peptide secretion	3	0.156006	0.0539578	S100A8, S100A9, ADORA1	1709	4	16792	7.36922	1	0.639135	65.1569
GOTERM_BP_DIRECT	GO:0050878~regulation of body fluid levels	3	0.156006	0.0539578	APLNR, HEG1, EPHB2	1709	4	16792	7.36922	1	0.639135	65.1569
GOTERM_BP_DIRECT	GO:0072144~glomerular mesangial cell development	3	0.156006	0.0539578	ACTA2, FOXC2, GPR4	1709	4	16792	7.36922	1	0.639135	65.1569
GOTERM_BP_DIRECT	GO:0090630~activation of GTPase activity	14	0.728029	0.054851	TBC1D2B, TBC1D10C, TBC1D10B, EPHA1, TBC1D25, NTRK3, CCR7, CCL21, PTK2B, SIPA1L1, EVI5L, RHOG, TBC1D2, TBC1D9B	1709	79	16792	1.74125	1	0.643981	65.777
GOTERM_BP_DIRECT	GO:0002237~response to molecule of bacterial origin	4	0.208008	0.0552469	CXCL2, TLR2, IL10, TLR9	1709	9	16792	4.36695	1	0.645342	66.0484
GOTERM_BP_DIRECT	GO:0002544~chronic inflammatory response	4	0.208008	0.0552469	S100A8, PTGES, VNN1, THBS1	1709	9	16792	4.36695	1	0.645342	66.0484
GOTERM_BP_DIRECT	GO:0010469~regulation of receptor activity	4	0.208008	0.0552469	PPP2R5B, SERPINE1, PLAU, HDAC6	1709	9	16792	4.36695	1	0.645342	66.0484
GOTERM_BP_DIRECT	GO:0021785~branchiomotor neuron axon guidance	4	0.208008	0.0552469	PLXNA3, NRP1, PLXNA4, SEMA3F	1709	9	16792	4.36695	1	0.645342	66.0484
GOTERM_BP_DIRECT	GO:0035456~response to interferon-beta	4	0.208008	0.0552469	IFNAR2, IFITM1, IFITM2, IFITM3	1709	9	16792	4.36695	1	0.645342	66.0484
GOTERM_BP_DIRECT	GO:2000146~negative regulation of cell motility	4	0.208008	0.0552469	TACSTD2, SPINT2, GATA3, WAS	1709	9	16792	4.36695	1	0.645342	66.0484
GOTERM_BP_DIRECT	GO:0090197~positive regulation of chemokine secretion	4	0.208008	0.0552469	IL1RL1, ALOX15B, IL4R, CSF1R	1709	9	16792	4.36695	1	0.645342	66.0484
GOTERM_BP_DIRECT	GO:0046007~negative regulation of activated T cell proliferation	4	0.208008	0.0552469	LRRC32, FOXP3, LGALS9, PDCD1LG2	1709	9	16792	4.36695	1	0.645342	66.0484
GOTERM_BP_DIRECT	GO:0071560~cellular response to transforming growth factor beta stimulus	10	0.520021	0.0564296	ZFP36L1, WNT10A, COL4A2, HYAL2, ACVRL1, CLEC3B, CX3CR1, FBN1, COL1A1, TGFB1	1709	49	16792	2.00523	1	0.652	66.8472
GOTERM_BP_DIRECT	GO:2000251~positive regulation of actin cytoskeleton reorganization	5	0.26001	0.0584562	CSF3, NTRK3, HCLS1, HCK, TEK	1709	15	16792	3.27521	1	0.663991	68.1748
GOTERM_BP_DIRECT	GO:0042993~positive regulation of transcription factor import into nucleus	5	0.26001	0.0584562	CSF3, TMEM173, HCLS1, PTPN22, FLNA	1709	15	16792	3.27521	1	0.663991	68.1748
GOTERM_BP_DIRECT	GO:0043149~stress fiber assembly	5	0.26001	0.0584562	PTK2B, ELN, RHOA, ITGB5, ZYX	1709	15	16792	3.27521	1	0.663991	68.1748
GOTERM_BP_DIRECT	GO:0051044~positive regulation of membrane protein ectodomain proteolysis	5	0.26001	0.0584562	TNFRSF1B, TNF, IL1B, ADAM8, FURIN	1709	15	16792	3.27521	1	0.663991	68.1748
GOTERM_BP_DIRECT	GO:0022408~negative regulation of cell-cell adhesion	5	0.26001	0.0584562	WNT1, SPINT2, TNR, PODXL, TGFB1	1709	15	16792	3.27521	1	0.663991	68.1748
GOTERM_BP_DIRECT	GO:0032270~positive regulation of cellular protein metabolic process	5	0.26001	0.0584562	INHBA, CSF1, NFKBIA, TGFB1, NR1H3	1709	15	16792	3.27521	1	0.663991	68.1748
GOTERM_BP_DIRECT	GO:0016485~protein processing	13	0.676027	0.0584797	RHBDF2, CPXM2, GZMB, CTSS, GZMH, FURIN, CPZ, ECE1, F3, PCSK7, ADAMTS2, PCSK5, SRGN	1709	72	16792	1.77407	1	0.662803	68.1899
GOTERM_BP_DIRECT	GO:0000060~protein import into nucleus, translocation	7	0.364015	0.0587526	AKR1C3, SLC11A1, TNF, BCL3, NFKBIA, BCL6, TGFB1	1709	28	16792	2.45641	1	0.663227	68.3647
GOTERM_BP_DIRECT	GO:0050690~regulation of defense response to virus by virus	7	0.364015	0.0587526	PACS1, DOCK2, HCK, CD247, LCK, CD4, ELMO1	1709	28	16792	2.45641	1	0.663227	68.3647
GOTERM_BP_DIRECT	GO:0009314~response to radiation	7	0.364015	0.0587526	PLK3, CCR4, JUN, COL3A1, OGG1, CXCL12, JUNB	1709	28	16792	2.45641	1	0.663227	68.3647
GOTERM_BP_DIRECT	GO:0086091~regulation of heart rate by cardiac conduction	8	0.416017	0.0593172	TRPM4, KCNJ5, SCN1B, CACNA1G, DSC2, CACNA1C, KCNQ1, GJA5	1709	35	16792	2.24586	1	0.66551	68.7234
GOTERM_BP_DIRECT	GO:0050918~positive chemotaxis	8	0.416017	0.0593172	VEGFC, CORO1A, CCL3, NRP1, PDGFB, HGF, CCL5, CXCL12	1709	35	16792	2.24586	1	0.66551	68.7234
GOTERM_BP_DIRECT	GO:0006911~phagocytosis, engulfment	8	0.416017	0.0593172	AIF1, GSN, FCGR1A, FCER1G, MYH9, TREM2, BIN2, ELMO1	1709	35	16792	2.24586	1	0.66551	68.7234
GOTERM_BP_DIRECT	GO:0071456~cellular response to hypoxia	16	0.832033	0.0606667	IRAK1, P4HB, PPARD, SLC8A1, EPAS1, PINK1, BAD, AQP1, KCNK3, KCNMB1, ZFP36L1, HYOU1, HMOX1, RGCC, ADAM8, SLC9A1	1709	96	16792	1.6376	1	0.672679	69.5654
GOTERM_BP_DIRECT	GO:0043087~regulation of GTPase activity	12	0.624025	0.0622265	FGD2, NGEF, PLXNA3, TBC1D10B, SIPA1L1, RASAL3, BCL6, FGD5, RASA4, EPHA1, VAV1, FGD3	1709	65	16792	1.81396	1	0.68093	70.5118
GOTERM_BP_DIRECT	GO:0051384~response to glucocorticoid	12	0.624025	0.0622265	ALPL, WNT7B, IL6, TNF, DUSP1, AIF1, PAPPA, IL1RN, BAD, AREG, SPARC, IL10	1709	65	16792	1.81396	1	0.68093	70.5118
GOTERM_BP_DIRECT	GO:0043627~response to estrogen	12	0.624025	0.0622265	IL4R, HMOX1, GATA3, TGFBR2, TEK, TGFB3, ARSA, PDGFRB, GHRL, ZNF366, RGS9, PTPRN	1709	65	16792	1.81396	1	0.68093	70.5118
GOTERM_BP_DIRECT	GO:0007157~heterophilic cell-cell adhesion via plasma membrane cell adhesion molecules	10	0.520021	0.0628789	ITGAL, SELP, CADM3, AMIGO3, ITGA5, CD209, SMAGP, CD6, SELE, NCR3	1709	50	16792	1.96513	1	0.683547	70.8993
GOTERM_BP_DIRECT	GO:0045444~fat cell differentiation	13	0.676027	0.0637972	CEBPA, EGR2, WNT5B, CEBPD, SOCS1, IL11, INHBB, ATF5, RETN, METRNL, GRK5, CLIP3, SDF4	1709	73	16792	1.74977	1	0.687697	71.4366
GOTERM_BP_DIRECT	GO:0010951~negative regulation of endopeptidase activity	19	0.98804	0.0640732	C4A, SPOCK2, C3, SERPING1, FURIN, APLP2, TIMP1, CPAMD8, CRB2, SPINT2, SERPINB8, COL6A3, SERPINE1, PI3, SERPINB2, SERPINA1, CSTA, CRIM1, WFDC3	1709	121	16792	1.54287	1	0.688023	71.5962
GOTERM_BP_DIRECT	GO:0034260~negative regulation of GTPase activity	9	0.468019	0.0655343	FICD, FZD10, ARRB2, GMIP, PTPRN2, TNK2, RASA4, SLIT2, RHOH	1709	43	16792	2.05653	1	0.695194	72.4273
GOTERM_BP_DIRECT	GO:0030155~regulation of cell adhesion	9	0.468019	0.0655343	LAMA3, S1PR1, CYTIP, CYTH1, NUAK1, PTK2B, IL18, PML, ENG	1709	43	16792	2.05653	1	0.695194	72.4273
GOTERM_BP_DIRECT	GO:0008037~cell recognition	6	0.312012	0.0658417	CADM3, PECAM1, SMAGP, CLEC7A, CD5, NCR3	1709	22	16792	2.67972	1	0.695665	72.5991
GOTERM_BP_DIRECT	GO:0048662~negative regulation of smooth muscle cell proliferation	7	0.364015	0.067972	PPARD, PTGIR, AIF1, ANG, HMOX1, ILK, IL15	1709	29	16792	2.3717	1	0.706294	73.7628
GOTERM_BP_DIRECT	GO:0035774~positive regulation of insulin secretion involved in cellular response to glucose stimulus	7	0.364015	0.067972	TRPM4, STX4, HLA-DRB1, HLA-DRB5, BAD, GPR68, C2CD2L	1709	29	16792	2.3717	1	0.706294	73.7628
GOTERM_BP_DIRECT	GO:0048873~homeostasis of number of cells within a tissue	7	0.364015	0.067972	GATA2, CORO1A, CSF1, SASH3, CD7, ADD1, FLT3LG	1709	29	16792	2.3717	1	0.706294	73.7628
GOTERM_BP_DIRECT	GO:0030334~regulation of cell migration	13	0.676027	0.0694231	PLXNA3, PLXNA4, ABI3, NEXN, TGFB1, FLNA, THY1, MMP10, LAMA3, CXCR4, PECAM1, RHOA, ROBO4	1709	74	16792	1.72612	1	0.712893	74.5284
GOTERM_BP_DIRECT	GO:0032481~positive regulation of type I interferon production	10	0.520021	0.0697776	IRAK1, TMEM173, MYD88, RELA, PLCG2, IRF1, PTPN22, IRF3, NFKB2, CD14	1709	51	16792	1.92659	1	0.71353	74.7123
GOTERM_BP_DIRECT	GO:0035994~response to muscle stretch	5	0.26001	0.07189	SLC8A1, RELA, JUN, NFKBIA, SLC9A1	1709	16	16792	3.07051	1	0.723328	75.7817
GOTERM_BP_DIRECT	GO:0090280~positive regulation of calcium ion import	5	0.26001	0.07189	CCL3, CCL2, PDGFB, PDGFRB, CXCL12	1709	16	16792	3.07051	1	0.723328	75.7817
GOTERM_BP_DIRECT	GO:0007158~neuron cell-cell adhesion	5	0.26001	0.07189	NRXN3, TNR, NLGN4X, NINJ2, NLGN2	1709	16	16792	3.07051	1	0.723328	75.7817
GOTERM_BP_DIRECT	GO:0006790~sulfur compound metabolic process	5	0.26001	0.07189	GAL3ST4, CHST7, CHST2, CHST4, CHST1	1709	16	16792	3.07051	1	0.723328	75.7817
GOTERM_BP_DIRECT	GO:0016486~peptide hormone processing	5	0.26001	0.07189	ECE1, SCG5, PCSK7, PCSK5, FURIN	1709	16	16792	3.07051	1	0.723328	75.7817
GOTERM_BP_DIRECT	GO:2000406~positive regulation of T cell migration	4	0.208008	0.0731181	AIF1, CCL21, CCL5, CXCL12	1709	10	16792	3.93025	1	0.728335	76.3836
GOTERM_BP_DIRECT	GO:0043534~blood vessel endothelial cell migration	4	0.208008	0.0731181	ID1, PTK2B, SOX18, MYH9	1709	10	16792	3.93025	1	0.728335	76.3836
GOTERM_BP_DIRECT	GO:1904380~endoplasmic reticulum mannose trimming	4	0.208008	0.0731181	SYVN1, MAN1B1, EDEM2, OS9	1709	10	16792	3.93025	1	0.728335	76.3836
GOTERM_BP_DIRECT	GO:0019371~cyclooxygenase pathway	4	0.208008	0.0731181	AKR1C3, TBXAS1, PTGES, PTGS1	1709	10	16792	3.93025	1	0.728335	76.3836
GOTERM_BP_DIRECT	GO:0071803~positive regulation of podosome assembly	4	0.208008	0.0731181	CSF2, TNF, MSN, LCP1	1709	10	16792	3.93025	1	0.728335	76.3836
GOTERM_BP_DIRECT	GO:0043434~response to peptide hormone	9	0.468019	0.0732857	GNAI2, EREG, CTGF, TEK, COL1A1, AREG, SPARC, CXCL12, TIMP1	1709	44	16792	2.00979	1	0.72795	76.4647
GOTERM_BP_DIRECT	GO:0045786~negative regulation of cell cycle	8	0.416017	0.0762221	LILRB1, INHBA, CREB3, ALOX15B, GATA3, SIPA1, ZBTB17, TGFB1	1709	37	16792	2.12446	1	0.741116	77.8425
GOTERM_BP_DIRECT	GO:0050770~regulation of axonogenesis	6	0.312012	0.0773813	FMOD, SIPA1L1, CHN1, LRRC4C, MARK2, SLIT3	1709	23	16792	2.56321	1	0.745399	78.365
GOTERM_BP_DIRECT	GO:0045773~positive regulation of axon extension	7	0.364015	0.077981	TWF2, TNFRSF12A, LIMK1, ILK, MAP1B, FN1, ISLR2	1709	30	16792	2.29265	1	0.747004	78.6308
GOTERM_BP_DIRECT	GO:0044344~cellular response to fibroblast growth factor stimulus	7	0.364015	0.077981	ZFP36, ZFP36L1, HYAL2, CCL2, DLL4, COL1A1, CCL5	1709	30	16792	2.29265	1	0.747004	78.6308
GOTERM_BP_DIRECT	GO:0009749~response to glucose	12	0.624025	0.080964	SLC8A1, PPARD, GJD3, CTGF, PTK2B, TGFBR2, COL6A2, BAD, THBS1, SIDT2, SESN2, TGFB1	1709	68	16792	1.73393	1	0.759338	79.9073
GOTERM_BP_DIRECT	GO:0061337~cardiac conduction	9	0.468019	0.0815678	TRPM4, SCN1B, KCND1, KCNK6, CACNA2D3, CACNA1C, KCNQ1, KCNK3, CACNA2D4	1709	45	16792	1.96513	1	0.760826	80.1567
GOTERM_BP_DIRECT	GO:0034123~positive regulation of toll-like receptor signaling pathway	3	0.156006	0.0839488	TLR2, TLR5, TLR9	1709	5	16792	5.89538	1	0.769893	81.112
GOTERM_BP_DIRECT	GO:0042092~type 2 immune response	3	0.156006	0.0839488	IL18, BCL6, IL10	1709	5	16792	5.89538	1	0.769893	81.112
GOTERM_BP_DIRECT	GO:0072540~T-helper 17 cell lineage commitment	3	0.156006	0.0839488	IL6, SLAMF6, LY9	1709	5	16792	5.89538	1	0.769893	81.112
GOTERM_BP_DIRECT	GO:0010656~negative regulation of muscle cell apoptotic process	3	0.156006	0.0839488	PTK2B, HMOX1, ZC3H12A	1709	5	16792	5.89538	1	0.769893	81.112
GOTERM_BP_DIRECT	GO:2001300~lipoxin metabolic process	3	0.156006	0.0839488	ALOX5AP, ALOX5, LTC4S	1709	5	16792	5.89538	1	0.769893	81.112
GOTERM_BP_DIRECT	GO:0060157~urinary bladder development	3	0.156006	0.0839488	RBP4, TP63, UPK3A	1709	5	16792	5.89538	1	0.769893	81.112
GOTERM_BP_DIRECT	GO:0032747~positive regulation of interleukin-23 production	3	0.156006	0.0839488	CSF2, MYD88, IL17RA	1709	5	16792	5.89538	1	0.769893	81.112
GOTERM_BP_DIRECT	GO:0070100~negative regulation of chemokine-mediated signaling pathway	3	0.156006	0.0839488	CCL5, SLIT2, SLIT3	1709	5	16792	5.89538	1	0.769893	81.112
GOTERM_BP_DIRECT	GO:0045409~negative regulation of interleukin-6 biosynthetic process	3	0.156006	0.0839488	NLRP12, GHRL, INPP5D	1709	5	16792	5.89538	1	0.769893	81.112
GOTERM_BP_DIRECT	GO:0086045~membrane depolarization during AV node cell action potential	3	0.156006	0.0839488	TRPM4, CACNA1G, CACNA1C	1709	5	16792	5.89538	1	0.769893	81.112
GOTERM_BP_DIRECT	GO:0036016~cellular response to interleukin-3	3	0.156006	0.0839488	MT2A, CSF2RB, IL3RA	1709	5	16792	5.89538	1	0.769893	81.112
GOTERM_BP_DIRECT	GO:0045077~negative regulation of interferon-gamma biosynthetic process	3	0.156006	0.0839488	LILRB1, INHBA, FOXP3	1709	5	16792	5.89538	1	0.769893	81.112
GOTERM_BP_DIRECT	GO:1905007~positive regulation of epithelial to mesenchymal transition involved in endocardial cushion formation	3	0.156006	0.0839488	TGFBR2, ENG, ACVR1	1709	5	16792	5.89538	1	0.769893	81.112
GOTERM_BP_DIRECT	GO:0008588~release of cytoplasmic sequestered NF-kappaB	3	0.156006	0.0839488	NLRP12, TNFSF14, CD27	1709	5	16792	5.89538	1	0.769893	81.112
GOTERM_BP_DIRECT	GO:0045085~negative regulation of interleukin-2 biosynthetic process	3	0.156006	0.0839488	ZFP36, FOXP3, LAG3	1709	5	16792	5.89538	1	0.769893	81.112
GOTERM_BP_DIRECT	GO:0071801~regulation of podosome assembly	3	0.156006	0.0839488	GSN, BLK, HCK	1709	5	16792	5.89538	1	0.769893	81.112
GOTERM_BP_DIRECT	GO:0030098~lymphocyte differentiation	3	0.156006	0.0839488	IKZF1, SPI1, FLT3LG	1709	5	16792	5.89538	1	0.769893	81.112
GOTERM_BP_DIRECT	GO:0070431~nucleotide-binding oligomerization domain containing 2 signaling pathway	3	0.156006	0.0839488	NOD2, RELA, NFKBIA	1709	5	16792	5.89538	1	0.769893	81.112
GOTERM_BP_DIRECT	GO:0051023~regulation of immunoglobulin secretion	3	0.156006	0.0839488	TNF, CD40LG, CD40	1709	5	16792	5.89538	1	0.769893	81.112
GOTERM_BP_DIRECT	GO:0045602~negative regulation of endothelial cell differentiation	3	0.156006	0.0839488	ACVRL1, ID1, NOTCH4	1709	5	16792	5.89538	1	0.769893	81.112
GOTERM_BP_DIRECT	GO:0002309~T cell proliferation involved in immune response	3	0.156006	0.0839488	LILRB1, SLC11A1, CD86	1709	5	16792	5.89538	1	0.769893	81.112
GOTERM_BP_DIRECT	GO:0001568~blood vessel development	8	0.416017	0.0856273	FOXF1, TGFBR2, SPHK1, COL1A2, COL1A1, GJA4, COL5A1, FOXS1	1709	38	16792	2.06855	1	0.775723	81.7591
GOTERM_BP_DIRECT	GO:0034446~substrate adhesion-dependent cell spreading	8	0.416017	0.0856273	MICALL2, FERMT3, ITGB7, ILK, TEK, AXL, EPHA1, FN1	1709	38	16792	2.06855	1	0.775723	81.7591
GOTERM_BP_DIRECT	GO:0007178~transmembrane receptor protein serine/threonine kinase signaling pathway	5	0.26001	0.0867445	IRAK1, ACVRL1, LTBP1, GDF5, ACVR1	1709	17	16792	2.88989	1	0.779132	82.1781
GOTERM_BP_DIRECT	GO:0071276~cellular response to cadmium ion	5	0.26001	0.0867445	AKR1C3, CYBB, HMOX1, OGG1, MT1X	1709	17	16792	2.88989	1	0.779132	82.1781
GOTERM_BP_DIRECT	GO:0032331~negative regulation of chondrocyte differentiation	5	0.26001	0.0867445	GDF5, EFEMP1, WNT9A, GLI2, GREM1	1709	17	16792	2.88989	1	0.779132	82.1781
GOTERM_BP_DIRECT	GO:0048147~negative regulation of fibroblast proliferation	7	0.364015	0.0887723	CD300A, IFI30, SKI, B4GALT7, EMD, LTA, SOD2	1709	31	16792	2.21869	1	0.786045	82.9154
GOTERM_BP_DIRECT	GO:0030513~positive regulation of BMP signaling pathway	7	0.364015	0.0887723	ACVRL1, CRB2, GDF5, SULF1, ILK, ENG, CYR61	1709	31	16792	2.21869	1	0.786045	82.9154
GOTERM_BP_DIRECT	GO:0045742~positive regulation of epidermal growth factor receptor signaling pathway	6	0.312012	0.0899316	SHKBP1, DOK1, MMP9, UBC, ARAP1, PLAUR	1709	24	16792	2.45641	1	0.789418	83.3239
GOTERM_BP_DIRECT	GO:0048870~cell motility	6	0.312012	0.0899316	SRPX2, CD34, PDPN, ITGB4, SKI, ENG	1709	24	16792	2.45641	1	0.789418	83.3239
GOTERM_BP_DIRECT	GO:0003151~outflow tract morphogenesis	9	0.468019	0.09038	DHRS3, JUN, CLDN5, TGFBR2, ILK, SOX18, SOX17, FZD2, GJA5	1709	46	16792	1.92241	1	0.790034	83.4794
GOTERM_BP_DIRECT	GO:0045165~cell fate commitment	9	0.468019	0.09038	WNT10A, WNT1, WNT7B, WNT5B, GATA3, PML, ROR2, PRDM1, WNT9A	1709	46	16792	1.92241	1	0.790034	83.4794
GOTERM_BP_DIRECT	GO:0038096~Fc-gamma receptor signaling pathway involved in phagocytosis	19	0.98804	0.092534	ACTB, FGR, GRB2, LIMK1, HCK, CD247, MYO1G, NCKAP1L, ARPC4, VAV1, WAS, ELMO1, FCGR1A, PLCG2, MAPK3, CYFIP2, FCGR2A, WIPF1, FCGR3A	1709	127	16792	1.46998	1	0.797001	84.2073
GOTERM_BP_DIRECT	GO:0051279~regulation of release of sequestered calcium ion into cytosol	4	0.208008	0.0931875	CYBA, PTPN6, CORO1A, PTK2B	1709	11	16792	3.57296	1	0.798319	84.4221
GOTERM_BP_DIRECT	GO:0050868~negative regulation of T cell activation	4	0.208008	0.0931875	TNFAIP8L2, PTPN22, JAK3, LAG3	1709	11	16792	3.57296	1	0.798319	84.4221
GOTERM_BP_DIRECT	GO:0043306~positive regulation of mast cell degranulation	4	0.208008	0.0931875	GATA2, FGR, IL4R, FCER1G	1709	11	16792	3.57296	1	0.798319	84.4221
GOTERM_BP_DIRECT	GO:0034374~low-density lipoprotein particle remodeling	4	0.208008	0.0931875	PLA2G7, MPO, LIPC, ABCG1	1709	11	16792	3.57296	1	0.798319	84.4221
GOTERM_BP_DIRECT	GO:0032233~positive regulation of actin filament bundle assembly	4	0.208008	0.0931875	PLEK, ID1, LIMK1, SYNPO	1709	11	16792	3.57296	1	0.798319	84.4221
GOTERM_BP_DIRECT	GO:0009100~glycoprotein metabolic process	4	0.208008	0.0931875	ST6GALNAC6, ASGR2, GAL3ST4, PORCN	1709	11	16792	3.57296	1	0.798319	84.4221
GOTERM_BP_DIRECT	GO:0042511~positive regulation of tyrosine phosphorylation of Stat1 protein	4	0.208008	0.0931875	LIF, TNFRSF1A, TNFRSF18, CD40	1709	11	16792	3.57296	1	0.798319	84.4221
GOTERM_BP_DIRECT	GO:0031065~positive regulation of histone deacetylation	4	0.208008	0.0931875	JDP2, PML, BCL6, TGFB1	1709	11	16792	3.57296	1	0.798319	84.4221
GOTERM_BP_DIRECT	GO:0001775~cell activation	4	0.208008	0.0931875	CCL3, PDGFRA, CST3, TIMP1	1709	11	16792	3.57296	1	0.798319	84.4221
GOTERM_BP_DIRECT	GO:0030851~granulocyte differentiation	4	0.208008	0.0931875	CEBPA, CSF3, SPI1, CBFA2T3	1709	11	16792	3.57296	1	0.798319	84.4221
GOTERM_BP_DIRECT	GO:0050853~B cell receptor signaling pathway	10	0.520021	0.0931972	PTPN6, LAT2, BLK, PLCG2, LCK, MNDA, NCKAP1L, CD79A, NFAM1, RFTN1	1709	54	16792	1.81956	1	0.797285	84.4252
GOTERM_BP_DIRECT	GO:0007010~cytoskeleton organization	23	1.19605	0.093365	ACTB, FMNL1, FGD2, CCL3, FMNL3, CCL2, MICAL2, ABLIM3, BLK, SIPA1, CCL7, THY1, CCL24, CCL13, ANK1, PPL, TSPAN32, SH3KBP1, TUBA4A, CNN2, MSN, FGD5, FGD3	1709	161	16792	1.40366	1	0.796831	84.48
GOTERM_BP_DIRECT	GO:0001701~in utero embryonic development	26	1.35205	0.0946005	RARRES2, ACVRL1, ELL, GNA12, TGFB3, BCL2L1, GLI2, FOXF1, GATA3, APBA3, HEG1, NOS3, SOX18, TMEM100, TIE1, MUC1, WDTC1, CCM2, TGFBR2, GJB3, MYH9, RIC8A, WNT7B, KLF2, ACVR1, ADD1	1709	187	16792	1.36613	1	0.80023	84.877
GOTERM_BP_DIRECT	GO:0014066~regulation of phosphatidylinositol 3-kinase signaling	13	0.676027	0.0950677	EGFR, IER3, PPP2R5B, PDGFB, GRB2, PIP5K1C, VAV1, CD86, EREG, LCK, MAPK3, PDGFRA, PDGFRB	1709	78	16792	1.6376	1	0.800844	85.0247
GOTERM_BP_DIRECT	GO:0030855~epithelial cell differentiation	12	0.624025	0.0952135	MUC1, COL4A1, CES1, TAGLN, TPP1, EHF, KRT3, FZD2, ID3, CTSB, UPK3A, TAGLN2	1709	70	16792	1.68439	1	0.800313	85.0705
GOTERM_BP_DIRECT	GO:0031532~actin cytoskeleton reorganization	9	0.468019	0.0997188	PARVG, MICALL2, S1PR1, PLEK, SIPA1L1, S100A9, RHOA, MYH9, FLNA	1709	47	16792	1.8815	1	0.81472	86.4219

## Sheet: MITF top 2000 lyso auto
Category	Term	Count	%	PValue	Genes	List Total	Pop Hits	Pop Total	Fold Enrichment	Bonferroni	Benjamini	FDR
GOTERM_BP_DIRECT	GO:0033572~transferrin transport	10	28.5714	1.22049e-17	SLC11A2, ATP6V1C1, ATP6V1A, ATP6V1E1, ATP6V0A1, ATP6V1H, ATP6V1B2, ATP6V1G1, ATP6V0A4, ATP6V1D	35	35	16792	137.078	3.08784e-15	3.08784e-15	1.58851e-14
GOTERM_BP_DIRECT	GO:0090383~phagosome acidification	9	25.7143	2.50045e-16	ATP6V1C1, ATP6V1A, ATP6V1E1, ATP6V0A1, ATP6V1H, ATP6V1B2, ATP6V1G1, ATP6V0A4, ATP6V1D	35	27	16792	159.924	5.61773e-14	2.80886e-14	2.88658e-13
GOTERM_BP_DIRECT	GO:0016241~regulation of macroautophagy	9	25.7143	1.95526e-14	ATP6V1C1, ATP6V1A, ATP6V1E1, ATP6V0A1, ATP6V1H, ATP6V1B2, ATP6V1G1, ATP6V1D, GBA	35	44	16792	98.1351	4.9436e-12	1.6479e-12	2.54352e-11
GOTERM_BP_DIRECT	GO:0034220~ion transmembrane transport	12	34.2857	2.00118e-13	ATP6V1C1, ATP6V1A, ATP6V1E1, ATP6V0A1, ATP6V1H, ATP6V1B2, ATP6V1G1, ATP6V0A4, CLCN6, CLCN7, ATP6V1D, CLCN5	35	210	16792	27.4155	5.06438e-11	1.2661e-11	2.60536e-10
GOTERM_BP_DIRECT	GO:0008286~insulin receptor signaling pathway	9	25.7143	2.46941e-12	ATP6V1C1, ATP6V1A, ATP6V1E1, ATP6V0A1, ATP6V1H, ATP6V1B2, ATP6V1G1, ATP6V0A4, ATP6V1D	35	78	16792	55.3582	6.24748e-10	1.24949e-10	3.21395e-09
GOTERM_BP_DIRECT	GO:0015991~ATP hydrolysis coupled proton transport	7	20	3.77448e-11	ATP6V1C1, ATP6V1A, ATP6V1E1, ATP6V0A1, ATP6V1H, ATP6V1B2, ATP6V0A4	35	32	16792	104.95	9.54944e-09	1.59157e-09	4.91261e-08
GOTERM_BP_DIRECT	GO:0015992~proton transport	6	17.1429	4.4788e-08	ATP6V1C1, ATP6V1A, ATP6V1E1, ATP6V1B2, ATP6V0A4, ATP6V1D	35	49	16792	58.7475	1.13313e-05	1.61877e-06	5.82931e-05
GOTERM_BP_DIRECT	GO:0000045~autophagosome assembly	4	11.4286	7.67043e-05	ATG14, ATG2A, MAP1LC3B2, WIPI1	35	41	16792	46.807	0.0192198	0.00242293	0.0997872
GOTERM_BP_DIRECT	GO:0006687~glycosphingolipid metabolic process	4	11.4286	0.000101541	HEXA, NEU1, ASAH1, GBA	35	45	16792	42.6463	0.025364	0.00285051	0.132079
GOTERM_BP_DIRECT	GO:0007035~vacuolar acidification	3	8.57143	0.000356643	ATP6V0A1, ATP6V1H, ATP6V0A4	35	14	16792	102.808	0.0862943	0.00898407	0.463189
GOTERM_BP_DIRECT	GO:1903959~regulation of anion transmembrane transport	3	8.57143	0.000530979	CLCN6, CLCN7, CLCN5	35	17	16792	84.6655	0.125736	0.0121414	0.688886
GOTERM_BP_DIRECT	GO:0046034~ATP metabolic process	3	8.57143	0.00190002	ATP6V1A, ATP6V1B2, CTNS	35	32	16792	44.9786	0.381935	0.0393036	2.44491
GOTERM_BP_DIRECT	GO:0000422~mitophagy	3	8.57143	0.00227061	ATG2A, MAP1LC3B2, WIPI1	35	35	16792	41.1233	0.437362	0.0432755	2.9153
GOTERM_BP_DIRECT	GO:0007040~lysosome organization	3	8.57143	0.00240113	VPS18, HPS4, HPS1	35	36	16792	39.981	0.45568	0.0425139	3.08047
GOTERM_BP_DIRECT	GO:0006914~autophagy	4	11.4286	0.00242916	VPS18, ULK2, ATG2A, WIPI1	35	133	16792	14.4292	0.459534	0.0401916	3.1159
GOTERM_BP_DIRECT	GO:0008333~endosome to lysosome transport	3	8.57143	0.00281348	VPS18, ATG14, VPS33A	35	39	16792	36.9055	0.509738	0.0435731	3.60058
GOTERM_BP_DIRECT	GO:1903232~melanosome assembly	2	5.71429	0.0100842	HPS4, HPS1	35	5	16792	191.909	0.923022	0.140013	12.3584
GOTERM_BP_DIRECT	GO:1902476~chloride transmembrane transport	3	8.57143	0.015173	CLCN6, CLCN7, CLCN5	35	93	16792	15.4765	0.979104	0.193377	18.0446
GOTERM_BP_DIRECT	GO:0070072~vacuolar proton-transporting V-type ATPase complex assembly	2	5.71429	0.0200696	ATP6V0A1, ATP6V0A4	35	10	16792	95.9543	0.994079	0.23659	23.1926
GOTERM_BP_DIRECT	GO:0009268~response to pH	2	5.71429	0.0240363	CLCN7, GBA	35	12	16792	79.9619	0.997878	0.264918	27.1423
GOTERM_BP_DIRECT	GO:0032418~lysosome localization	2	5.71429	0.0319231	ARL8B, VPS33A	35	16	16792	59.9714	0.999728	0.323532	34.444
GOTERM_BP_DIRECT	GO:0044804~nucleophagy	2	5.71429	0.0319231	ATG2A, WIPI1	35	16	16792	59.9714	0.999728	0.323532	34.444
GOTERM_BP_DIRECT	GO:0006810~transport	4	11.4286	0.032878	LAPTM4B, ATP6V1A, CLCN7, CLCN5	35	348	16792	5.51461	0.999788	0.319176	35.2807
GOTERM_BP_DIRECT	GO:0015986~ATP synthesis coupled proton transport	2	5.71429	0.0436374	ATP6V0A1, ATP6V0A4	35	22	16792	43.6156	0.999987	0.387863	44.0504
GOTERM_BP_DIRECT	GO:0006904~vesicle docking involved in exocytosis	2	5.71429	0.0513703	VPS18, VPS33A	35	26	16792	36.9055	0.999998	0.426463	49.6608
GOTERM_BP_DIRECT	GO:0007588~excretion	2	5.71429	0.0723244	ATP6V0A4, CLCN5	35	37	16792	25.9336	1	0.532212	62.36
GOTERM_BP_DIRECT	GO:1901215~negative regulation of neuron death	2	5.71429	0.0779607	SNCA, GBA	35	40	16792	23.9886	1	0.546074	65.2302
GOTERM_BP_DIRECT	GO:0009267~cellular response to starvation	2	5.71429	0.0909832	ATG14, GBA	35	47	16792	20.4158	1	0.590924	71.1065

## Sheet: TFEB and TFE3 top 2000 lyso aut
Category	Term	Count	%	PValue	Genes	List Total	Pop Hits	Pop Total	Fold Enrichment	Bonferroni	Benjamini	FDR
GOTERM_BP_DIRECT	GO:0051603~proteolysis involved in cellular protein catabolic process	7	23.3333	1.78348e-10	CTSZ, CTSA, CTSC, CTSS, CTSB, CTSH, CTSW	30	48	16792	81.6278	4.15551e-08	4.15551e-08	2.29123e-07
GOTERM_BP_DIRECT	GO:0006508~proteolysis	10	33.3333	1.00851e-07	CTSZ, TPP1, CTSD, CTSA, CTSC, ANPEP, CTSS, CTSB, CTSH, DPP4	30	500	16792	11.1947	2.34981e-05	1.17491e-05	0.000129563
GOTERM_BP_DIRECT	GO:0006914~autophagy	6	20	2.94639e-06	GABARAPL1, SQSTM1, ATG7, ATG13, ARSA, CTSD	30	133	16792	25.2511	0.000686274	0.00022881	0.00378514
GOTERM_BP_DIRECT	GO:0016236~macroautophagy	5	16.6667	8.44469e-06	GABARAPL1, MAP1LC3A, SQSTM1, ATG7, ATG13	30	76	16792	36.8246	0.00196569	0.000491784	0.0108483
GOTERM_BP_DIRECT	GO:0006687~glycosphingolipid metabolic process	4	13.3333	6.25875e-05	PSAP, SMPD1, ARSA, CTSA	30	45	16792	49.7541	0.0144775	0.00291242	0.080376
GOTERM_BP_DIRECT	GO:0097067~cellular response to thyroid hormone stimulus	3	10	0.000188046	CTSS, CTSB, CTSH	30	12	16792	139.933	0.0428727	0.00727654	0.241313
GOTERM_BP_DIRECT	GO:0006995~cellular response to nitrogen starvation	3	10	0.000221998	GABARAPL1, MAP1LC3A, ATG7	30	13	16792	129.169	0.0504161	0.00736295	0.284825
GOTERM_BP_DIRECT	GO:0000422~mitophagy	3	10	0.00165403	GABARAPL1, MAP1LC3A, SQSTM1	30	35	16792	47.9771	0.320031	0.0470697	2.10423
GOTERM_BP_DIRECT	GO:0000045~autophagosome assembly	3	10	0.00226493	GABARAPL1, MAP1LC3A, ATG13	30	41	16792	40.9561	0.410409	0.0570132	2.87102
GOTERM_BP_DIRECT	GO:0030574~collagen catabolic process	3	10	0.00543332	CTSD, CTSS, CTSB	30	64	16792	26.2375	0.719004	0.119215	6.75986
GOTERM_BP_DIRECT	GO:0046718~viral entry into host cell	3	10	0.00837251	ANPEP, CTSB, DPP4	30	80	16792	20.99	0.859002	0.163134	10.2385
GOTERM_BP_DIRECT	GO:0043085~positive regulation of catalytic activity	3	10	0.00857533	PIK3CG, PSAP, CTSA	30	81	16792	20.7309	0.865564	0.153989	10.4741
GOTERM_BP_DIRECT	GO:0016139~glycoside catabolic process	2	6.66667	0.00860631	NAGA, FUCA1	30	5	16792	223.893	0.866539	0.143516	10.51
GOTERM_BP_DIRECT	GO:0001913~T cell mediated cytotoxicity	2	6.66667	0.0137357	CTSC, CTSH	30	8	16792	139.933	0.960149	0.205614	16.2794
GOTERM_BP_DIRECT	GO:0098779~mitophagy in response to mitochondrial depolarization	2	6.66667	0.0205351	SQSTM1, ATG13	30	12	16792	93.2889	0.992049	0.275519	23.399
GOTERM_BP_DIRECT	GO:0002250~adaptive immune response	3	10	0.0268144	PIK3CG, CTSS, CTSH	30	148	16792	11.3459	0.998223	0.326869	29.4737
GOTERM_BP_DIRECT	GO:0043171~peptide catabolic process	2	6.66667	0.0373361	TPP1, ANPEP	30	22	16792	50.8848	0.999859	0.406384	38.6661
GOTERM_BP_DIRECT	GO:0016239~positive regulation of macroautophagy	2	6.66667	0.0390008	SQSTM1, ATG7	30	23	16792	48.6725	0.999906	0.402471	40.0149
GOTERM_BP_DIRECT	GO:2001235~positive regulation of apoptotic signaling pathway	2	6.66667	0.0423219	CTSC, CTSH	30	25	16792	44.7787	0.999958	0.411573	42.6242
GOTERM_BP_DIRECT	GO:0006027~glycosaminoglycan catabolic process	2	6.66667	0.0439783	IDS, FUCA1	30	26	16792	43.0564	0.999972	0.407826	43.8861
GOTERM_BP_DIRECT	GO:0002224~toll-like receptor signaling pathway	2	6.66667	0.0456319	CTSS, CTSB	30	27	16792	41.4617	0.999981	0.404416	45.1203
GOTERM_BP_DIRECT	GO:0007040~lysosome organization	2	6.66667	0.0603908	TPP1, GAA	30	36	16792	31.0963	1	0.483004	55.0784
GOTERM_BP_DIRECT	GO:0030163~protein catabolic process	2	6.66667	0.0684947	TPP1, CTSD	30	41	16792	27.3041	1	0.512658	59.8093
GOTERM_BP_DIRECT	GO:0050885~neuromuscular process controlling balance	2	6.66667	0.076531	TPP1, GAA	30	46	16792	24.3362	1	0.538355	64.0431
GOTERM_BP_DIRECT	GO:0042110~T cell activation	2	6.66667	0.0781303	PIK3CG, DPP4	30	47	16792	23.8184	1	0.531488	64.8349
GOTERM_BP_DIRECT	GO:0019882~antigen processing and presentation	2	6.66667	0.0908281	CTSS, CTSH	30	55	16792	20.3539	1	0.574005	70.5743
GOTERM_BP_DIRECT	GO:0043065~positive regulation of apoptotic process	3	10	0.0942482	SQSTM1, ATG7, SMPD1	30	300	16792	5.59733	1	0.574396	71.965
